# Supplementary material for: Capacitive in-sensor tactile computing
Source: Nat Commun. 2025 Jul 1;16:5691. doi: 10.1038/s41467-025-60703-7 (PMC12217174; doi:10.1038/s41467-025-60703-7)
Supplement: Supplementary file 3 — Source Data 1 [file 41467_2025_60703_MOESM3_ESM.xlsx]

## Sheet: Fig.2c
	Microstructured sensor	No-microstructured sensor
Pressure(kPa)	∆C(pF)	∆C(pF) No-microstructured sensor
0	0	0
0.0432	18	7
0.0864	40	10
0.1776	70	17
0.2688	114	27
0.4	192	54
0.4912	239	73
0.5824	289	111
0.8	394	181
0.8912	449	221
1.2	551	299
1.6	682	401
2	800	499
2.4	924	591
2.8	1054	691
3.2	1184	780
4	1434	951

## Sheet: Fig.2d
Time(s)	∆C(pF) 0.8kpa, 1.6kPa, 2.4kPa, 3.2kPa, 4kPa
0	1.059
0.1	1.239
0.19	1.16
0.29	1.82
0.39	1.017
0.48	1.029
0.58	1.236
0.68	0.653
0.78	1.446
0.87	1.103
0.97	1.626
1.07	1.215
1.16	1.31
1.26	1.053
1.36	0.94
1.45	1.037
1.55	0.913
1.65	1.577
1.75	1.202
1.84	1.252
1.94	0.917
2.04	1.383
2.13	1.374
2.23	1.095
2.33	1.342
2.42	1.24
2.52	1.315
2.62	1.285
2.72	0.987
2.81	0.885
2.91	1.232
3.01	1.129
3.1	1.556
3.2	1.285
3.3	1.468
3.39	0.984
3.49	0.792
3.59	1.186
3.69	0.826
3.78	1.169
3.88	1.286
3.98	1.174
4.07	1.444
4.17	0.841
4.27	1.131
4.36	0.948
4.46	1.234
4.56	1.477
4.65	1.211
4.75	1.255
4.85	1.429
4.95	0.89
5.04	1.438
5.14	1.239
5.24	0.726
5.33	1.298
5.43	0.975
5.53	1.216
5.62	1.138
5.72	1.017
5.82	0.891
5.92	1.281
6.01	0.747
6.11	1.309
6.21	1.431
6.3	1.225
6.4	1.204
6.5	1.009
6.59	1.053
6.69	1.054
6.79	1.36
6.89	1.433
6.98	0.991
7.08	0.916
7.18	1.182
7.27	0.761
7.37	0.937
7.47	1.123
7.57	0.983
7.66	1.199
7.76	1.213
7.86	1.089
7.95	0.943
8.05	0.761
8.15	1.272
8.24	1.205
8.34	1.719
8.44	12.366
8.54	112.602
8.63	370.802
8.73	435.566
8.83	348.46
8.92	84.862
9.02	3.543
9.12	1.6
9.21	1.432
9.31	1.213
9.41	1.449
9.5	0.782
9.6	1.085
9.7	1.32
9.8	0.932
9.89	1.481
9.99	1.505
10.09	1.007
10.18	1.407
10.28	1.139
10.38	0.927
10.47	1.039
10.57	0.874
10.67	1.498
10.77	1.053
10.86	1.074
10.96	1.142
11.06	1.12
11.15	1.076
11.25	0.864
11.35	0.895
11.44	1.176
11.54	1.253
11.64	1.42
11.74	1.448
11.83	0.988
11.93	1.027
12.03	0.729
12.12	1.253
12.22	1.533
12.32	1.144
12.42	1.269
12.51	1.618
12.61	0.993
12.71	1.196
12.8	0.942
12.9	0.856
13	1.541
13.09	1.453
13.19	1.08
13.29	1.232
13.39	1.24
13.48	0.811
13.58	1.108
13.68	1.013
13.77	1.615
13.87	1.204
13.97	1.353
14.06	1.168
14.16	1.244
14.26	0.911
14.36	1.076
14.45	0.842
14.55	1.35
14.65	1.348
14.74	1.147
14.84	1.504
14.94	1.331
15.03	1.417
15.13	1.009
15.23	1.197
15.32	1.618
15.42	1.422
15.52	0.8
15.62	1.332
15.71	1.063
15.81	1.194
15.91	1.189
16	1.02
16.1	1.397
16.2	1.3
16.29	1.188
16.39	1.28
16.49	0.9
16.59	0.92
16.68	1.306
16.78	1.428
16.88	1.212
16.97	1.483
17.07	0.856
17.17	1.178
17.27	1.271
17.36	0.991
17.46	1.356
17.56	1.19
17.65	1.11
17.75	1.869
17.85	4.237
17.94	61.631
18.04	270.989
18.14	430.283
18.23	437.872
18.33	130.29
18.43	9.793
18.53	1.975
18.62	1.763
18.72	1.324
18.82	1.351
18.91	1.115
19.01	1.132
19.11	0.876
19.21	1.045
19.3	1.307
19.4	1.475
19.5	1.098
19.59	1.07
19.69	0.891
19.79	1.194
19.88	1.349
19.98	1.103
20.08	1.276
20.18	1.289
20.27	1.306
20.37	1.298
20.47	1.098
20.56	1.121
20.66	1.513
20.76	1.062
20.85	1.208
20.95	1.331
21.05	1.211
21.15	1.087
21.24	1.159
21.34	1.05
21.44	1.265
21.53	1.37
21.63	1.502
21.73	1.282
21.82	1.147
21.92	0.921
22.02	1.337
22.12	1.03
22.21	1.429
22.31	1.016
22.41	1.005
22.51	1.313
22.6	1.141
22.7	0.963
22.8	1.026
22.89	0.861
22.99	0.994
23.09	0.921
23.19	1.399
23.28	1.07
23.38	1.001
23.48	1.29
23.58	0.892
23.67	1.4
23.77	1.287
23.87	1.323
23.97	1.108
24.06	1.224
24.16	1.029
24.26	0.732
24.36	1.094
24.45	0.889
24.55	1.208
24.65	0.9
24.75	1.289
24.84	1.287
24.94	1.1
25.04	0.955
25.14	0.85
25.23	0.785
25.33	1.259
25.43	0.996
25.53	1.312
25.62	1.219
25.72	1.208
25.82	0.934
25.92	0.885
26.01	0.852
26.11	1.326
26.21	1.108
26.31	1.495
26.4	1.268
26.5	1.398
26.6	1.143
26.7	0.789
26.79	1.29
26.89	1.335
26.99	1.195
27.09	1.619
27.18	1.553
27.28	3.388
27.38	48.175
27.48	237.005
27.57	430.512
27.67	443.043
27.77	264.35
27.86	47.384
27.96	3.097
28.06	1.215
28.16	1.447
28.25	1.016
28.35	1.236
28.45	0.989
28.55	1.122
28.64	0.929
28.74	1.212
28.84	1.11
28.94	1.197
29.03	1.295
29.13	0.754
29.23	0.848
29.33	0.777
29.42	0.96
29.52	1.252
29.62	1.437
29.72	1.178
29.81	1.325
29.91	1.031
30.01	1.142
30.11	1.043
30.2	1.166
30.3	1.39
30.4	1.404
30.5	1.217
30.59	1.096
30.69	1.346
30.79	0.897
30.89	0.763
30.98	1.15
31.08	1.224
31.18	1.269
31.27	1.192
31.37	1.32
31.47	1.481
31.57	0.843
31.66	0.543
31.76	1.044
31.86	1.124
31.95	1.088
32.05	1.6
32.15	1.08
32.25	1.085
32.34	1.002
32.44	1.17
32.54	1.089
32.63	1.188
32.73	1.238
32.83	1.33
32.93	1.398
33.02	1.177
33.12	1.15
33.22	0.882
33.32	1.185
33.41	1.372
33.51	0.953
33.61	1.102
33.7	1.146
33.8	1.096
33.9	1.797
34	1.289
34.09	1.362
34.19	1.19
34.29	1
34.39	1.681
34.48	1.72
34.58	1.085
34.68	0.823
34.78	1.413
34.87	1.724
34.97	1.339
35.07	1.359
35.17	2.025
35.26	1.712
35.36	1.899
35.46	0.458
35.56	1.001
35.65	1.311
35.75	1.889
35.85	2.015
35.95	1.295
36.04	1.967
36.14	1.277
36.24	2.081
36.34	1.258
36.44	0.639
36.53	1.332
36.63	0.855
36.73	1.356
36.83	0.722
36.92	0.727
37.02	0.855
37.12	1.698
37.22	1.902
37.31	1.44
37.41	1.354
37.51	1.668
37.61	1.309
37.71	1.225
37.8	1.741
37.9	2.001
38	1.321
38.1	1.393
38.2	1.729
38.29	1.635
38.39	1.805
38.49	1.878
38.59	1.674
38.69	9.923
38.78	100.74
38.88	363.248
38.98	627.675
39.08	661.765
39.17	316.404
39.27	79.872
39.37	4.287
39.47	0.951
39.56	1.819
39.66	2.155
39.76	1.518
39.86	1.199
39.95	1.602
40.05	0.781
40.15	0.857
40.25	1.611
40.35	2.125
40.44	2.878
40.54	1.409
40.64	1.563
40.74	0.901
40.84	1.839
40.93	1.286
41.03	1.198
41.13	0.905
41.23	1.462
41.32	1.797
41.42	1.907
41.52	0.984
41.62	0.726
41.72	1.102
41.81	1.878
41.91	1.107
42.01	0.877
42.11	2.172
42.2	1.932
42.3	0.761
42.4	1.124
42.5	1.08
42.6	0.201
42.69	0.909
42.79	0.619
42.89	1.707
42.99	1.59
43.08	1.507
43.18	1.624
43.28	0.884
43.38	0.657
43.48	1.105
43.57	1.862
43.67	1.91
43.77	1.539
43.87	1.66
43.97	2.202
44.06	1.293
44.16	1.457
44.26	2.008
44.36	1.966
44.45	1.884
44.55	1.154
44.65	1.538
44.75	0.724
44.85	1.165
44.94	1.136
45.04	2.387
45.14	1.89
45.24	1.235
45.34	1.375
45.43	0.316
45.53	1.585
45.63	0.327
45.73	1.417
45.82	1.266
45.92	1.182
46.02	0.429
46.12	1.259
46.21	1.678
46.31	1.584
46.41	1.796
46.51	1.132
46.61	1.259
46.7	0.898
46.8	1.836
46.9	1.515
47	1.081
47.1	1.662
47.19	1.045
47.29	1.419
47.39	0.753
47.49	1.132
47.59	1.317
47.68	1.848
47.78	1.267
47.88	0.526
47.98	2.069
48.07	0.489
48.17	1.121
48.27	1.735
48.37	12.639
48.47	118.46
48.56	388.469
48.66	638.395
48.76	666.676
48.86	339.721
48.95	85.374
49.05	3.436
49.15	2.087
49.25	1.949
49.35	1.47
49.44	1.7
49.54	1.438
49.64	1.108
49.74	1.124
49.84	1.182
49.93	1.205
50.03	2.168
50.13	1.344
50.23	1.632
50.33	1.849
50.42	1.298
50.52	1.692
50.62	2.005
50.72	1.689
50.82	1.363
50.91	1.591
51.01	1.98
51.11	1.99
51.21	1.147
51.31	1.087
51.4	1.681
51.5	1.248
51.6	1.103
51.7	1.685
51.8	1.461
51.89	1.573
51.99	1.435
52.09	2.021
52.19	2.694
52.28	1.039
52.38	1.285
52.48	0.184
52.58	1.273
52.68	1.001
52.77	1.103
52.87	1.783
52.97	1.77
53.07	1.044
53.17	1.852
53.26	1.199
53.36	0.498
53.46	1.23
53.56	0.869
53.65	2.244
53.75	1.259
53.85	1.782
53.95	1.671
54.05	1.677
54.14	1.628
54.24	1.202
54.34	0.803
54.44	0.894
54.53	0.855
54.63	1.603
54.73	1.561
54.83	1.852
54.93	0.987
55.02	2.513
55.12	0.289
55.22	1.321
55.32	1.83
55.42	1.379
55.51	2.063
55.61	1.027
55.71	1.351
55.81	0.746
55.91	0.78
56	1.523
56.1	1.699
56.2	1.385
56.3	0.682
56.4	1.492
56.49	1.594
56.59	1.082
56.69	1.098
56.79	1.71
56.89	1.11
56.98	1.86
57.08	1.65
57.18	0.88
57.28	1.839
57.38	1.647
57.47	1.575
57.57	1.088
57.67	1.393
57.77	1.038
57.87	1.519
57.96	2.687
58.06	23.521
58.16	170.196
58.26	454.035
58.35	664.039
58.45	602.762
58.55	201.976
58.65	31.823
58.75	3.584
58.84	2.366
58.94	1.201
59.04	1.034
59.14	1.035
59.24	0.48
59.34	1.59
59.43	2.142
59.53	1.102
59.63	1.289
59.73	1.696
59.82	1.338
59.92	1.504
60.02	0.884
60.12	2.561
60.22	1.447
60.31	2.069
60.41	0.855
60.51	0.711
60.61	1.649
60.71	1.633
60.8	1.114
60.9	1.225
61	1.724
61.1	1.052
61.19	1.04
61.29	2.189
61.39	1.382
61.49	1.855
61.59	1.627
61.69	1.197
61.78	0.879
61.88	1.299
61.98	1.017
62.08	1.68
62.18	2.168
62.27	1.342
62.37	1.115
62.47	1.881
62.57	1.358
62.67	1.541
62.76	1.602
62.86	0.735
62.96	1.504
63.06	1.873
63.15	1.463
63.25	0.85
63.35	1.94
63.45	1.435
63.55	1.462
63.64	1.055
63.74	1.064
63.84	1.937
63.94	0.83
64.04	2.423
64.14	1.302
64.23	2.203
64.33	1.02
64.43	1.473
64.53	1.136
64.62	1.302
64.72	1.609
64.82	1.534
64.92	1.757
65.02	1.533
65.12	3.236
65.21	4.055
65.31	3.057
65.41	1.576
65.51	2.366
65.6	2.594
65.7	2.933
65.8	2.094
65.9	2.855
65.99	2.549
66.09	3.05
66.19	3.596
66.29	4.014
66.39	3.13
66.48	3.49
66.58	2.992
66.68	3.847
66.78	2.276
66.88	1.896
66.98	3.958
67.07	3.188
67.17	2.712
67.27	2.925
67.37	2.369
67.46	3.385
67.56	4.923
67.66	1.818
67.76	2.874
67.86	2.948
67.95	2.032
68.05	4.588
68.15	4.053
68.25	3.709
68.35	2.875
68.44	3.485
68.54	3.032
68.64	3.036
68.74	1.804
68.84	3.644
68.93	3.408
69.03	3.78
69.13	3.052
69.23	1.907
69.33	2.755
69.43	2.909
69.52	2.757
69.62	4.09
69.72	1.957
69.82	3.568
69.92	3.455
70.01	3.174
70.11	9.133
70.21	82.073
70.31	343.098
70.41	738.028
70.5	886.91
70.6	686.86
70.7	235.42
70.8	42.758
70.9	3.206
70.99	2.55
71.09	3.4
71.19	4.732
71.29	4.267
71.39	3.334
71.49	1.655
71.58	4.398
71.68	2.648
71.78	1.633
71.88	3.445
71.98	1.791
72.07	2.502
72.17	2.239
72.27	2.755
72.37	2.966
72.47	3.117
72.56	2.559
72.66	3.667
72.76	4.222
72.86	3.258
72.95	4.01
73.05	3.876
73.15	2.055
73.25	1.713
73.35	1.682
73.45	2.168
73.54	4
73.64	3.215
73.74	4.96
73.84	2.304
73.94	1.393
74.04	1.733
74.13	0.449
74.23	2.993
74.33	2.108
74.43	3.103
74.52	2.97
74.62	2.481
74.72	4.063
74.82	3.557
74.92	1.842
75.02	2.152
75.11	2.105
75.21	3.235
75.31	2.533
75.41	3.3
75.51	3.847
75.61	3.18
75.7	0.495
75.8	1.289
75.9	2.252
76	2.729
76.1	3.982
76.2	3.653
76.29	2.989
76.39	2.553
76.49	1.085
76.59	2.106
76.69	1.036
76.79	2.882
76.88	3.01
76.98	3.45
77.08	3.449
77.18	3.006
77.28	2.033
77.37	3.005
77.47	2.036
77.57	2.673
77.67	2.601
77.77	2.7
77.86	2.118
77.96	2.26
78.06	2.03
78.16	1.921
78.26	2.747
78.35	3.045
78.45	3.864
78.55	3.57
78.65	3.45
78.75	1.906
78.85	1.804
78.94	2.268
79.04	2.733
79.14	3.487
79.24	3.075
79.34	3.447
79.43	2.509
79.53	3.527
79.63	2.002
79.73	2.026
79.83	3.173
79.93	20.563
80.02	136.85
80.12	445.103
80.22	840.123
80.32	897.75
80.42	585.027
80.52	165.3
80.61	19.937
80.71	5.046
80.81	2.735
80.91	2.017
81.01	2.522
81.11	4.115
81.2	3.649
81.3	1.878
81.4	1.66
81.5	3.873
81.6	1.815
81.7	2.81
81.79	2.968
81.89	2.929
81.99	2.969
82.09	3.624
82.19	2.127
82.28	4.88
82.38	4.484
82.48	3.712
82.58	2.002
82.68	3.44
82.77	2.817
82.87	2.557
82.97	3.735
83.07	3.225
83.17	2.258
83.26	2.9
83.36	2.023
83.46	3.188
83.56	3.386
83.66	2.377
83.76	1.766
83.85	2.534
83.95	3.261
84.05	3.423
84.15	3.107
84.25	0.851
84.35	2.14
84.44	2.457
84.54	2.869
84.64	2.961
84.74	2.845
84.84	3.117
84.93	1.234
85.03	1.919
85.13	3.924
85.23	3.284
85.32	3.225
85.42	3.479
85.52	4.486
85.61	3.272
85.71	3.088
85.81	2.844
85.9	1.703
86	4.492
86.1	3.751
86.2	3.975
86.29	4.622
86.39	3.902
86.49	1.518
86.58	4.716
86.68	2.782
86.78	4.416
86.87	2.646
86.97	4.07
87.07	4.023
87.17	2.807
87.26	3.127
87.36	3.336
87.46	2.957
87.56	3.509
87.65	3.612
87.75	4.056
87.85	4.383
87.95	5.442
88.05	4.102
88.15	2.206
88.25	1.022
88.34	4.197
88.44	3.958
88.54	5.307
88.64	3.311
88.74	4.554
88.84	4.039
88.93	1.515
89.03	3.767
89.13	2.628
89.23	3.142
89.33	3.162
89.43	5.037
89.52	3.475
89.62	6.486
89.72	56.001
89.82	259.099
89.92	614.89
90.02	880.98
90.11	682.988
90.21	253.323
90.31	46.804
90.41	6.032
90.51	4.649
90.6	2.687
90.7	3.414
90.8	3.937
90.9	2.399
91	5.709
91.1	5.675
91.19	6.51
91.29	4.295
91.39	4.33
91.49	3.631
91.59	3.12
91.69	3.979
91.78	2.314
91.88	3.615
91.98	2.598
92.07	3.822
92.17	2.117
92.27	3.465
92.37	0.527
92.47	4.675
92.56	4.037
92.66	3.399
92.76	2.155
92.86	4.303
92.96	4.762
93.05	5.44
93.15	4.243
93.25	2.916
93.35	2.235
93.45	3.226
93.55	3.588
93.65	5.12
93.74	4.418
93.84	2.703
93.94	2.399
94.04	2.391
94.14	3.304
94.24	3.231
94.33	4.065
94.43	2.973
94.53	4.875
94.63	1.737
94.73	1.136
94.82	2.376
94.92	3.142
95.02	1.78
95.11	3.473
95.21	3.672
95.31	5.8831
95.4	5.7431
95.5	5.7846
95.6	6.0111
95.7	6.0755
95.79	5.9951
95.89	5.9191
95.99	5.8771
96.08	5.807
96.18	5.9121
96.28	5.9708
96.37	6.1734
96.47	6.171
96.57	6.0283
96.67	5.9019
96.76	5.7415
96.86	5.9069
96.96	5.8901
97.05	6.2483
97.15	6.2709
97.25	6.2373
97.35	6.0868
97.44	6.0006
97.54	6.3153
97.64	6.1436
97.73	6.2686
97.83	6.1331
97.93	6.2374
98.02	6.1726
98.12	6.0802
98.22	5.7863
98.32	6.0468
98.41	11.0915
98.51	26.548
98.61	46.064
98.7	315.373
98.8	784.644
98.9	1179.26
98.99	1180.3
99.09	772.963
99.19	351.14
99.29	90.941
99.38	72.544
99.48	60.432
99.58	8.4184
99.67	0.4199
99.77	-0.0972
99.87	-0.1278
99.97	-1.0037
100.06	-0.8127
100.16	0.4989
100.26	2.2699
100.35	2.6869
100.45	2.7611
100.55	3.0492
100.64	2.9092
100.74	2.9397
100.84	3.13
100.94	3.5619
101.03	3.7222
101.13	4.0901
101.23	4.8489
101.32	4.5865
101.42	5.0451
101.52	4.9506
101.62	5.2411
101.71	5.6852
101.81	5.5694
101.91	5.4881
102	5.2569
102.1	5.6491
102.2	5.5679
102.3	5.6074
102.39	5.5338
102.49	5.8526
102.59	5.5857
102.68	5.4481
102.78	5.6492
102.88	5.7564
102.97	5.7882
103.07	5.7992
103.17	5.9265
103.27	5.9669
103.36	5.5421
103.46	5.688
103.56	5.6981
103.65	5.6739
103.75	5.8609
103.85	5.9013
103.95	5.9761
104.04	5.7203
104.14	5.521
104.24	5.6564
104.33	5.8118
104.43	5.4675
104.53	6.0571
104.63	6.0049
104.72	5.8419
104.82	5.7219
104.92	5.695
105.01	6.0078
105.11	5.8973
105.21	5.9789
105.3	6.1107
105.4	6.0799
105.5	5.9076
105.6	5.8799
105.69	5.9056
105.79	5.8926
105.89	6.1443
105.98	6.1475
106.08	5.9631
106.18	5.9254
106.28	5.8739
106.37	5.7682
106.47	5.9912
106.57	6.1812
106.66	6.1761
106.76	6.2668
106.86	6.1145
106.96	5.8797
107.05	5.7707
107.15	6.0199
107.25	6.3468
107.34	6.4133
107.44	6.4173
107.54	6.3777
107.64	6.3388
107.73	6.1373
107.83	6.2257
107.93	6.2086
108.02	6.3487
108.12	5.8177
108.22	6.2809
108.32	9.6842
108.41	23.059
108.51	39.108
108.61	243.951
108.7	697.985
108.8	1176.11
108.9	1179.86
108.99	847.818
109.09	414.521
109.19	93.935
109.29	74.921
109.38	62.195
109.48	47.429
109.58	1.2974
109.67	-0.9956
109.77	-0.9423
109.87	0.2173
109.97	1.9332
110.06	2.0219
110.16	1.9743
110.26	2.1599
110.35	2.3145
110.45	2.2843
110.55	2.7017
110.64	2.9681
110.74	3.596
110.84	4.4405
110.94	4.8444
111.03	4.7542
111.13	4.8695
111.23	5.1759
111.32	5.108
111.42	5.3299
111.52	5.4539
111.61	5.4738
111.71	5.5866
111.81	5.5848
111.9	5.5426
112	5.3007
112.1	5.5187
112.2	5.6569
112.29	5.6844
112.39	5.8578
112.49	5.8302
112.59	5.5164
112.68	5.5178
112.78	5.8836
112.88	5.9008
112.97	5.6599
113.07	5.7192
113.17	5.651
113.26	5.6005
113.36	5.7336
113.46	5.9231
113.56	5.8652
113.65	5.8201
113.75	5.7481
113.85	5.6305
113.94	5.7031
114.04	5.8411
114.14	5.7729
114.23	5.9539
114.33	5.8987
114.43	5.7775
114.53	5.7264
114.62	5.6397
114.72	5.9517
114.82	5.7457
114.91	5.7686
115.01	5.9623
115.11	6.0274
115.21	6.046
115.3	5.8989
115.4	5.7745
115.5	5.9695
115.59	6.1896
115.69	6.15
115.79	6.2874
115.88	6.3462
115.98	6.1931
116.08	5.8732
116.18	6.1419
116.27	6.1167
116.37	6.3382
116.47	6.1748
116.56	6.2911
116.66	6.0748
116.76	5.8229
116.86	6.1164
116.95	6.0611
117.05	6.2125
117.15	6.23
117.24	6.3227
117.34	6.108
117.44	6.298
117.54	6.1584
117.63	6.1952
117.73	6.3737
117.83	6.3288
117.92	6.3299
118.02	6.5379
118.12	6.1525
118.22	5.6777
118.31	5.7556
118.41	11.3694
118.51	27.925
118.6	49.447
118.7	344.973
118.8	793.971
118.89	1168.26
118.99	1134.38
119.09	517.206
119.19	143.999
119.28	82.999
119.38	66.045
119.48	52.38
119.57	4.7947
119.67	-0.1667
119.77	-0.5187
119.87	-0.5165
119.96	1.3273
120.06	2.3427
120.12	2.6879
120.22	2.446
120.31	2.4398
120.41	2.7099
120.51	3.0864
120.61	3.3652
120.71	3.2268
120.81	3.4797
120.91	4.2524
121	4.6024
121.1	4.7972
121.2	4.8927
121.3	5.291
121.4	5.1484
121.5	5.2742
121.6	5.3616
121.7	5.3824
121.8	5.3348
121.89	5.4028
121.99	5.6182
122.09	5.5566
122.19	5.6439
122.29	5.5391
122.39	5.4977
122.49	5.4461
122.59	5.6676
122.68	5.7043
122.78	5.8457
122.88	5.7663
122.98	5.4594
123.08	5.6136
123.18	5.5479
123.28	5.443
123.38	5.4921
123.47	5.8956
123.57	5.7401
123.67	5.7237
123.77	5.5507
123.87	5.5745
123.97	5.5179
124.07	5.5743
124.17	5.1386
124.27	5.0907
124.36	4.9853
124.46	4.9172
124.56	4.9834
124.66	5.0864
124.76	4.982
124.86	4.9818
124.96	5.2041
125.05	5.1448
125.15	5.1244
125.25	5.1385
125.35	5.258
125.45	5.0845
125.55	5.0051
125.65	5.1672
125.74	5.3369
125.84	5.1451
125.94	5.2132
126.04	5.4775
126.14	5.193
126.24	5.4395
126.34	5.2803
126.44	5.2747
126.53	4.9837
126.63	5.1584
126.73	5.2145
126.83	5.0349
126.93	5.0693
127.03	3.905
127.13	6.5781
127.22	15.035
127.32	31.9
127.42	125.553
127.52	530.002
127.62	1083.52
127.72	1440.92
127.82	1438.52
127.92	577.123
128.01	267.59
128.11	91.344
128.21	73.887
128.31	59.847
128.41	4.8669
128.51	2.43
128.61	2.3051
128.71	0.9935
128.8	0.2277
128.9	1.7109
129	2.7383
129.1	3.8048
129.2	3.9398
129.3	4.4254
129.4	4.5844
129.5	4.6402
129.6	4.95
129.7	4.8276
129.79	4.7492
129.89	4.9468
129.99	5.0355
130.09	5.4441
130.18	5.3439
130.28	5.3636
130.38	5.2619
130.48	5.346
130.58	5.3878
130.68	5.3662
130.78	5.0572
130.87	5.0881
130.97	5.3085
131.07	5.0587
131.17	5.047
131.27	5.2609
131.37	5.2309
131.47	5.2959
131.57	5.4808
131.67	5.326
131.77	5.1953
131.86	5.0761
131.96	5.0959
132.06	5.1095
132.16	5.109
132.26	5.1211
132.36	5.4139
132.46	5.6268
132.55	5.3124
132.65	5.3102
132.75	5.3213
132.85	5.0079
132.95	5.1324
133.04	5.0017
133.14	5.1226
133.24	5.128
133.34	5.0279
133.44	5.1321
133.54	5.3362
133.64	5.3191
133.73	5.5258
133.83	5.2579
133.93	5.3587
134.03	5.3731
134.13	5.3697
134.23	5.0677
134.33	5.1344
134.42	5.0738
134.52	5.1113
134.62	5.1799
134.72	5.1831
134.82	5.406
134.92	5.1628
135.02	5.4947
135.11	5.2772
135.21	5.2938
135.31	5.3117
135.41	5.1012
135.51	5.3471
135.61	5.1207
135.71	5.2245
135.81	5.1656
135.91	5.2288
136	5.2882
136.1	5.2639
136.2	4.9768
136.3	5.0612
136.4	5.1459
136.5	5.2085
136.6	5.2164
136.7	5.1758
136.8	5.1807
136.89	5.0442
136.99	4.2676
137.09	5.2803
137.19	11.682
137.29	27.289
137.39	70.374
137.49	429.895
137.58	859.371
137.68	1430.4
137.78	1429.27
137.88	562.172
137.98	273.144
138.08	91.362
138.18	74.192
138.28	58.247
138.38	5.3064
138.47	3.0027
138.57	2.4124
138.67	2.1103
138.77	3.0961
138.87	1.7924
138.97	1.8772
139.07	3.5923
139.17	3.7759
139.26	4.4054
139.36	3.6095
139.46	5.0436
139.56	4.8728
139.66	4.7729
139.76	4.6118
139.86	4.0181
139.96	3.8284
140.06	4.177
140.15	4.7247
140.25	5.2262
140.35	5.2778
140.45	5.1849
140.55	4.802
140.65	3.9685
140.75	3.8383
140.84	3.855
140.94	4.0566
141.04	4.1729
141.14	3.9229
141.24	4.2876
141.34	4.4632
141.44	4.2554
141.54	4.1898
141.63	4.3774
141.73	4.095
141.83	4.1376
141.93	4.1401
142.03	4.9591
142.13	5.0622
142.23	5.0786
142.33	5.1735
142.43	5.3359
142.53	5.201
142.62	5.4553
142.72	5.3454
142.82	5.1561
142.92	5.2374
143.02	5.0378
143.12	5.2328
143.22	5.2127
143.31	5.1058
143.41	5.035
143.51	5.1554
143.61	5.2316
143.71	5.0837
143.81	5.3457
143.9	5.3236
144	5.2621
144.1	5.0981
144.2	5.0036
144.3	5.2974
144.4	5.3446
144.5	5.1218
144.6	5.3592
144.7	5.4572
144.8	5.3952
144.89	5.0769
144.99	5.3331
145.09	5.3189
145.19	5.1155
145.29	5.3761
145.39	5.1668
145.49	5.355
145.59	5.6001
145.69	5.3801
145.79	5.3429
145.88	5.3548
145.98	5.0664
146.08	5.1069
146.18	5.2098
146.28	5.2625
146.38	5.3367
146.47	5.3757
146.57	5.458
146.67	5.4715
146.77	5.4721
146.87	5.3409
146.97	5.2847
147.07	4.4707
147.17	7.1522
147.27	15.868
147.37	32.611
147.47	134.574
147.56	543.412
147.66	1094.62
147.76	1438.05
147.86	991.86
147.96	483.221
148.05	120.466
148.15	83.062
148.25	64.641
148.35	50.061
148.45	2.4913
148.55	2.4633
148.65	1.8473
148.75	2.1808
148.85	2.7809
148.94	2.0374
149.04	3.9181
149.14	4.0205
149.24	4.1029
149.34	4.2875
149.44	4.6165
149.54	4.7501
149.64	4.9518
149.74	5.1077
149.83	5.2784
149.93	5.3885
150.03	5.5922
150.13	5.5141
150.23	5.0951
150.32	5.1899
150.42	5.2136
150.52	5.3837
150.62	5.1488
150.72	5.1942
150.82	5.2352
150.92	5.4727
151.02	5.4574
151.12	5.5782
151.22	5.8037
151.32	5.6957
151.41	5.4596
151.51	5.2394
151.61	5.3573
151.71	5.3992
151.81	5.4646
151.91	5.5782
152.01	5.5574
152.11	5.4128
152.2	5.4485
152.3	5.3965
152.4	5.2917
152.5	5.1172
152.6	5.3451
152.7	5.2859
152.8	5.276
152.9	5.1822
153	5.5488
153.09	5.4889
153.19	5.321
153.29	5.2073
153.39	5.3019
153.49	5.3962
153.59	5.4131
153.69	5.21
153.79	5.4932
153.89	5.709
153.98	5.299
154.08	5.6203
154.18	5.6148
154.28	5.5131
154.38	5.6074
154.48	5.5217
154.58	5.3478
154.68	5.3872
154.78	4.1029
154.87	4.2875
154.97	4.6165
155.07	4.7501
155.17	4.9518
155.27	5.1077
155.37	5.2784
155.47	5.3885
155.57	5.5922
155.66	5.5141
155.76	5.0951
155.86	5.1899
155.96	5.2136
156.06	5.3837
156.16	5.1488
156.26	5.1942
156.36	5.2352
156.45	5.4727
156.55	5.4574
156.65	5.5782
156.75	5.8037
156.85	5.6957
156.95	5.4596
157.05	5.2394
157.15	5.3573
157.25	5.3992
157.35	5.4646
157.45	5.5782
157.55	5.5574
157.64	5.4128
157.74	5.4485
157.84	5.3965
157.94	5.2917
158.04	5.1172
158.14	5.3451
158.24	5.2859
158.34	5.276
158.44	5.1822
158.53	5.5488
158.63	5.4889
158.73	5.321
158.83	5.2073
158.93	5.3019
159.03	5.3962
159.13	5.4131
159.23	5.21
159.33	5.4932
159.43	5.709
159.53	5.299
159.62	5.6203
159.72	5.6148
159.82	5.5131
159.92	5.6074
160.02	5.5217
160.12	5.3478
160.22	5.3872

## Sheet: Fig.2e
0.8kPa			1.6kPa			2kPa
Time(s)	∆C(pF)		Time(s)	∆C(pF)		Time(s)	∆C(pF)
0	0.6795		0	0.2491		0	0.7571
0.1	0.571		0.1	0.4341		0.1	1.2312
0.2	0.8282		0.2	0.2858		0.19	0.943
0.29	1.0002		0.29	0.2766		0.29	1.411
0.39	0.4985		0.39	0.1841		0.39	0.732
0.49	0.427		0.49	0.3344		0.49	0.75
0.59	0.6346		0.58	0.0845		0.59	0.474
0.68	0.9325		0.68	0.6372		0.68	0.605
0.78	0.9224		0.78	0.6769		0.78	1.176
0.88	0.643		0.88	0.441		0.88	0.609
0.98	1.0031		0.98	0.7216		0.98	0.646
1.07	0.7908		1.07	0.1256		1.08	1.004
1.17	0.4431		1.17	0.2743		1.17	0.932
1.27	0.5311		1.27	0.298		1.27	0.634
1.37	0.5449		1.37	0.4558		1.37	0.531
1.46	2.0481		1.46	0.8809		1.47	0.446
1.56	0.9127		1.56	0.9783		1.56	0.65
1.66	0.8834		1.66	0.4451		1.66	0.326
1.76	0.6945		1.76	0.5927		1.76	0.151
1.85	0.3989		1.86	0.3823		1.86	0.667
1.95	0.6881		1.95	0.1708		1.95	0.494
2.05	0.3475		2.05	0.5563		2.05	1.381
2.15	0.6766		2.15	0.753		2.15	0.226
2.25	0.7773		2.25	0.5816		2.25	0.581
2.34	1.0012		2.34	0.3956		2.34	1.517
2.44	0.4138		2.44	0.8907		2.44	1.787
2.54	1.4307		2.54	0.8433		2.54	1.164
2.64	1.255		2.64	0.3336		2.64	0.775
2.73	0.8406		2.73	1.0938		2.73	1.254
2.83	1.0914		2.83	0.558		2.83	1.412
2.93	1.147		2.93	0.0551		2.93	0.623
3.03	0.7299		3.03	0.8379		3.03	0.4837
3.12	0.4716		3.13	1.2222		3.13	1.1233
3.22	0.7128		3.22	1.086		3.22	0.7268
3.32	1.4498		3.32	0.8414		3.32	0.995
3.42	0.8691		3.42	0.5159		3.42	0.6114
3.52	1.1072		3.52	0.9926		3.52	0.7167
3.61	1.0942		3.61	1.0489		3.61	0.7008
3.71	0.7632		3.71	1.032		3.71	1.0485
3.81	0.9537		3.81	0.6091		3.81	0.5854
3.91	0.4513		3.91	0.7239		3.91	0.4197
4	0.3152		4.01	0.5758		4	1.6726
4.1	0.6023		4.1	0.8853		4.1	0.9727
4.2	1.1329		4.2	1.0774		4.2	0.8476
4.3	0.5436		4.3	0.5407		4.3	0.6104
4.39	1.2428		4.4	0.8627		4.39	0.5772
4.49	1.0116		4.49	0.5133		4.49	0.5594
4.59	1.1673		4.59	0.4412		4.59	0.8448
4.69	1.0573		4.69	0.609		4.69	0.6818
4.79	1.1336		4.79	1.3066		4.79	0.7329
4.88	0.7588		4.89	0.5675		4.88	0.8321
4.98	1.5429		4.98	0.7009		4.98	0.8586
5.08	1.1077		5.08	0.8565		5.08	1.0731
5.18	0.8542		5.18	0.452		5.2	1.4515
5.27	1.0648		5.28	0.345		5.29	0.3991
5.37	0.9405		5.37	0.2734		5.39	0.6342
5.47	1.3216		5.47	0.5374		5.49	1.1663
5.57	0.6344		5.59	0.9802		5.59	-0.7118
5.67	0.9537		5.69	1.1524		5.68	1.2474
5.76	1.2126		5.78	0.8907		5.78	1.0793
5.86	0.7033		5.88	0.8117		5.88	0.8461
5.96	0.3897		5.98	0.2846		5.98	0.4315
6.06	1.0707		6.08	0.5625		6.08	0.5008
6.16	0.6181		6.17	0.6123		6.17	0.1907
6.25	0.916		6.27	0.1942		6.27	0.728
6.35	0.968		6.37	0.5079		6.37	-0.0872
6.45	0.7297		6.47	0.881		6.47	1.5026
6.55	0.898		6.57	0.432		6.57	1.6839
6.64	1.0861		6.66	1.0466		6.66	1.372
6.74	1.1128		6.76	0.8089		6.76	0.9601
6.84	1.3499		6.86	0.6651		6.86	0.9354
6.94	0.6087		6.96	0.8122		6.96	1.7763
7.04	0.392		7.05	0.6395		7.05	0.274
7.13	0.7375		7.15	0.5864		7.15	0.3327
7.23	0.5505		7.25	0.108		7.25	0.2277
7.33	0.7822		7.35	0.9008		7.35	1.4068
7.43	1.1518		7.45	1.2846		7.45	2.6087
7.52	1.0683		7.54	1.4466		7.54	1.025
7.62	1.2014		7.64	1.7203		7.64	1.7617
7.72	1.2065		7.74	0.1185		7.74	1.9415
7.82	0.4371		7.84	1.265		7.84	1.6622
7.92	0.2763		7.94	412.907		7.93	1.4041
8.01	0.404		8.03	602.334		8.03	799.03
8.11	350.224		8.13	605.891		8.13	790.199
8.21	384.617		8.23	614.033		8.23	791.524
8.31	391.597		8.33	625.353		8.33	786.124
8.4	387.996		8.42	626.334		8.42	779.487
8.5	379.696		8.52	627.267		8.52	776.042
8.6	381.838		8.62	610.924		8.62	774.804
8.7	384.307		8.72	609.722		8.72	767.605
8.8	380.527		8.82	618.057		8.81	763.083
8.89	384.042		8.91	632		8.91	760.666
8.99	386.174		9.01	632.414		9.01	757.474
9.09	381.094		9.11	637.504		9.11	757.05
9.19	383.371		9.21	647.233		9.21	756.513
9.29	385.108		9.3	645.696		9.3	757.056
9.38	383.671		9.4	636.953		9.4	751.807
9.48	383.642		9.5	656.151		9.5	752.49
9.58	383.165		9.6	669.384		9.6	757.265
9.68	380.705		9.69	646.022		9.69	758.043
9.77	382.678		9.79	649.597		9.79	757.71
9.87	385.385		9.89	645.646		9.89	761.541
9.97	383.056		9.99	643.793		9.99	763.364
10.07	380.932		10.08	647.193		10.09	762.027
10.17	381.564		10.18	653.344		10.18	754.11
10.26	384.227		10.28	659.737		10.28	751.078
10.36	385.172		10.38	659.904		10.38	756.205
10.46	385.407		10.48	660.958		10.48	757.027
10.56	385.957		10.57	657.006		10.57	757.265
10.66	384.276		10.67	661.358		10.67	757.697
10.75	384.27		10.77	656.775		10.77	749.285
10.85	386.522		10.87	660.129		10.87	749.213
10.95	394.315		10.96	662.903		10.97	757.668
11.05	394.918		11.06	664.241		11.06	756.882
11.14	396.672		11.16	665.759		11.16	751.09
11.24	396.195		11.26	664.493		11.26	750.025
11.34	395.657		11.36	668.683		11.36	757.188
11.44	396.914		11.45	656.909		11.46	756.786
11.54	395.939		11.55	656.518		11.55	756.222
11.63	393.998		11.65	662.086		11.65	758.551
11.73	393.655		11.75	662.869		11.75	758.285
11.83	394.505		11.85	663.873		11.85	751.782
11.93	396.688		11.94	662.597		11.94	754.066
12.03	398.633		12.04	667.568		12.04	749.975
12.13	397.924		12.14	668.02		12.14	754.976
12.22	399.787		12.24	669.098		12.24	761.05
12.32	397.435		12.33	668.727		12.33	761.992
12.42	399.788		12.43	667.147		12.43	761.451
12.52	397.391		12.53	670.193		12.53	762.57
12.61	400.662		12.63	671.318		12.63	762.841
12.71	402.382		12.73	672.73		12.73	763.487
12.81	401.709		12.82	673.812		12.82	771.089
12.91	400.132		12.92	676.047		12.92	770.49
13.01	401.375		13.02	676.398		13.02	772.499
13.1	400.821		13.12	677.613		13.12	771.787
13.2	403.238		13.21	675.965		13.21	777.649
13.3	402.363		13.31	678.855		13.31	774.967
13.4	401.434		13.41	675.638		13.41	773.187
13.5	403.544		13.51	680.224		13.51	773.649
13.59	403.867		13.61	676.649		13.61	775.157
13.69	401.03		13.7	675.163		13.7	775.595
13.79	402.755		13.8	675.386		13.8	775.719
13.89	404.131		13.9	678.973		13.9	775.498
13.99	404.642		14	678.734		14	776.176
14.08	402.683		14.1	677.933		14.09	776.106
14.18	403.008		14.19	678.568		14.19	776.659
14.28	403.833		14.29	678.048		14.29	778.402
14.38	405.853		14.39	681.308		14.39	776.338
14.48	404.368		14.49	680.93		14.49	776.337
14.57	404.008		14.59	684.272		14.58	777.127
14.67	405.708		14.68	682.433		14.68	776.777
14.77	404.663		14.78	682.525		14.78	778.234
14.87	405.695		14.88	677.911		14.88	779.129
14.97	407.666		14.98	680.462		14.97	779.238
15.06	405.188		15.07	681.513		15.07	777.689
15.16	406.488		15.17	683.29		15.17	771.109
15.26	406.33		15.27	684.896		15.27	771.205
15.36	408.392		15.37	680.736		15.37	771.362
15.45	407.932		15.47	678.222		15.46	773.011
15.55	408.191		15.56	683.788		15.56	771.805
15.65	407.549		15.66	682.181		15.66	774.418
15.75	408.174		15.76	681.518		15.76	774.665
15.85	407.406		15.86	684.467		15.85	774.848
15.94	408.017		15.95	682.89		15.95	776.28
16.04	408.489		16.05	682.591		16.05	1465.8
16.14	680.748		16.15	683.847		16.15	1460.17
16.24	668.232		16.25	1203.5		16.25	1450.62
16.34	667.55		16.35	1208.81		16.34	1440.55
16.43	669.236		16.44	1210.89		16.44	1439.07
16.53	667.201		16.54	1204.12		16.54	1436.19
16.63	671.041		16.64	1191.59		16.64	1426.13
16.73	672.224		16.74	1184.92		16.74	1417.58
16.83	672.643		16.83	1181.64		16.83	1412.01
16.92	674.54		16.93	1166.35		16.93	1408.63
17.02	676.3		17.03	1166.44		17.03	1407.81
17.12	677.891		17.13	1165.39		17.13	1407.85
17.22	682.119		17.23	1162.56		17.23	1406.01
17.32	675.222		17.32	1158.66		17.32	1404.46
17.41	680.931		17.42	1157.76		17.42	1405.2
17.51	680.31		17.52	1157.44		17.52	1405.33
17.61	679.465		17.62	1158.67		17.62	1402.57
17.71	680.968		17.71	1158.73		17.71	1402.6
17.81	679.476		17.81	1154.93		17.81	1404.09
17.9	680.876		17.91	1154.23		17.91	1404.25
18	680.638		18.01	1151.15		18.01	1402.34
18.1	678.818		18.11	1154.01		18.11	1403.82
18.2	681.651		18.2	1159.77		18.2	1400.12
18.3	682.928		18.3	1158.98		18.3	1400.88
18.4	683.534		18.4	1159.39		18.4	1403.84
18.49	685.123		18.5	1160.07		18.5	1410.95
18.59	684.413		18.59	1159.68		18.6	1423.28
18.69	686.337		18.69	1159.41		18.69	1423.51
18.79	687.317		18.79	1159.17		18.79	1423.6
18.89	686.645		18.89	1159.09		18.89	1427.2
18.99	684.081		18.99	1159.98		18.99	1427.27
19.08	684.828		19.09	1159.94		19.09	1424.53
19.18	685.984		19.18	1158.23		19.18	1428.43
19.28	685.087		19.28	1157.14		19.28	1430.95
19.38	686.834		19.38	1158.78		19.38	1430.3
19.47	687.084		19.48	1158.54		19.48	1432.43
19.57	687.487		19.57	1159.74		19.58	1430.7
19.67	691.14		19.67	1160.74		19.67	1429.39
19.77	690.82		19.77	1161.33		19.77	1436.24
19.87	695.063		19.87	1163.97		19.87	1440.05
19.97	692.689		19.97	1163.03		19.97	1440.59
20.06	694.956		20.07	1163.5		20.07	1435.74
20.16	693.623		20.16	1165.47		20.16	1434.74
20.26	695.481		20.26	1165.81		20.26	1436.36
20.36	697.3		20.36	1164.02		20.36	1435.65
20.46	695.667		20.46	1164.38		20.46	1436.83
20.55	699.47		20.56	1165.68		20.55	1435.37
20.65	697.333		20.65	1164.91		20.65	1435.24
20.75	695.658		20.75	1165.33		20.75	1440.7
20.85	696.999		20.85	1166.03		20.85	1443.68
20.95	698.999		20.95	1167.51		20.95	1444.62
21.05	699.212		21.05	1167.64		21.04	1444.87
21.14	697.777		21.15	1173.49		21.14	1446.08
21.24	698.372		21.24	1173.21		21.24	1446.77
21.34	700.834		21.34	1170.48		21.34	1444.77
21.44	700.32		21.44	1170.17		21.44	1438.57
21.54	702.527		21.54	1170.92		21.54	1435.87
21.64	701.531		21.63	1171.49		21.63	1436.12
21.73	702.686		21.73	1170.25		21.73	1434.42
21.83	702.098		21.83	1169.03		21.83	1432.99
21.93	702.665		21.93	1170.25		21.93	1436.52
22.03	698.665		22.03	1171.23		22.03	1437.88
22.13	703.849		22.13	1182.58		22.12	1430.37
22.23	700.549		22.22	1188.07		22.22	1431.19
22.32	700.827		22.32	1193.54		22.32	1438.91
22.42	698.943		22.42	1190.25		22.42	1445.19
22.52	699.724		22.52	1190.18		22.51	1444.76
22.62	697.997		22.62	1191.57		22.61	1448.26
22.72	698.241		22.72	1184.7		22.71	1447.17
22.82	698.219		22.81	1193.54		22.81	1449.13
22.91	695.499		22.91	1193.35		22.9	1449.05
23.01	696.94		23.01	1194.09		23	1448.6
23.11	697.054		23.11	1191.97		23.1	1451.74
23.21	696.846		23.21	1192.82		23.2	1453.41
23.31	698.88		23.3	1193.46		23.3	1454.42
23.41	700.815		23.4	1194.97		23.39	1455.37
23.5	702.707		23.5	1186.87		23.49	1449.96
23.6	702.955		23.6	1186.45		23.59	1450.47
23.7	704.766		23.7	1188.01		23.69	1448.62
23.8	704.816		23.79	1186.96		23.78	1448.5
23.89	707.787		23.89	1188.37		23.88	1451.87
23.99	709.351		23.99	1184.01		23.98	1450.82
24.09	708.062		24.09	1184.25		24.08	1450.32
24.19	711.461		24.19	1186		24.18	2177.62
24.29	710.583		24.28	1562.28		24.27	2171.15
24.38	708.107		24.38	1558.67		24.37	2167
24.48	924.12		24.48	1556.64		24.47	2165.62
24.58	904.78		24.58	1548.67		24.57	2165.22
24.68	907.05		24.68	1546.04		24.67	2166.93
24.78	904.13		24.78	1546.24		24.76	2167.3
24.87	894.56		24.87	1546.13		24.86	2169.51
24.97	893.39		24.97	1545.97		24.96	2168.58
25.07	892.28		25.07	1547.23		25.06	2168.86
25.17	892.98		25.17	1544.69		25.16	2168.5
25.27	895.49		25.27	1546.86		25.25	2164.71
25.36	895.58		25.37	1547.76		25.35	2166.3
25.46	892.83		25.46	1548.22		25.45	2168.23
25.56	898.15		25.56	1551.68		25.55	2173.69
25.66	896.76		25.66	1550.03		25.65	2175.3
25.76	894.03		25.76	1551.23		25.74	2178.13
25.85	900.7		25.86	1552.85		25.84	2184.15
25.95	900.2		25.95	1552.47		25.94	2195.75
26.05	894.43		26.05	1552.63		26.04	2208.09
26.15	894.88		26.15	1554.91		26.13	2207.05
26.25	902.37		26.25	1555.36		26.23	2208.63
26.35	903.04		26.35	1556.39		26.33	2212.53
26.44	903.87		26.44	1562.44		26.43	2217.97
26.54	898.89		26.54	1560.04		26.53	2220.11
26.64	904.26		26.64	1561.84		26.63	2224.48
26.74	895.93		26.74	1562.69		26.72	2225.43
26.84	904.34		26.84	1539.24		26.82	2229.19
26.94	903.59		26.94	1543.86		26.92	2230.3
27.04	904.55		27.03	1544.2		27.02	2234.21
27.13	906		27.13	1544.25		27.12	2236.78
27.23	907.34		27.23	1544.52		27.21	2243.38
27.33	907.69		27.33	1546.36		27.31	2241.7
27.43	909.16		27.42	1535.75		27.41	2244.17
27.53	909.22		27.52	1537.46		27.51	2244.91
27.62	909.03		27.62	1537.59		27.61	2240.52
27.72	909.71		27.72	1539.24		27.71	2230.98
27.82	906.98		27.82	1539.9		27.8	2233.41
27.92	907.31		27.91	1540.5		27.9	2233.86
28.02	906.58		28.01	1540.93		28	2238.37
28.12	907.94		28.11	1541.94		28.1	2237.98
28.21	908.82		28.21	1544.62		28.2	2237.82
28.31	910.59		28.31	1545.33		28.29	2233.05
28.41	909.34		28.41	1546.27		28.39	2235.21
28.51	909.88		28.5	1546.94		28.49	2232.07
28.61	911.89		28.6	1546.64		28.59	2234.89
28.71	910.97		28.7	1549.05		28.69	2235.43
28.8	911.87		28.8	1547.33		28.78	2236.91
28.9	921.69		28.9	1550.36		28.88	2240.39
29	924.23		28.99	1550.18		28.98	2238.98
29.1	925.81		29.09	1550.67		29.08	2240.95
29.2	924.57		29.19	1551.53		29.18	2242.88
29.3	926.22		29.29	1553.93		29.27	2244.39
29.39	924.23		29.39	1552.83		29.37	2245.73
29.49	925.69		29.48	1552.38		29.47	2244.6
29.59	926.53		29.58	1554.72		29.57	2245.75
29.69	926.42		29.68	1554.58		29.67	2246.38
29.79	926.27		29.78	1557.28		29.76	2248.29
29.88	926.89		29.88	1558.46		29.88	2250.41
29.98	929.28		29.97	1557.95		29.98	2254.26
30.08	927.65		30.07	1559.07		30.08	2255.44
30.18	930.72		30.17	1560.36		30.18	2254.42
30.28	929.18		30.27	1559.37		30.27	2255.73
30.38	931.47		30.37	1560.18		30.37	2256.21
30.47	931.93		30.46	1561.58		30.47	2254.83
30.57	934.29		30.56	1562.67		30.57	2254.38
30.67	935.17		30.66	1562.16		30.67	2254.81
30.77	933.51		30.76	1563.09		30.76	2254.57
30.87	932.28		30.86	1562.89		30.86	2257.1
30.97	930.96		30.95	1564.74		30.96	2256.34
31.06	934.32		31.05	1563.68		31.06	2256.16
31.16	937.21		31.15	1565.88		31.16	2259.05
31.26	937.8		31.25	1566.47		31.25	2260.11
31.36	937.46		31.35	1568.09		31.35	2261.2
31.46	939.93		31.44	1569.97		31.45	2262.66
31.55	939.41		31.54	1572.78		31.55	2263.39
31.65	940.4		31.64	1575.42		31.65	2265.95
31.75	940.04		31.74	1582.47		31.74	2265.95
31.85	940.17		31.84	1585.72		31.84	2266.41
31.95	957.16		31.94	1588.02		31.94	2269.08
32.05	958.68		32.03	1590.79		32.04	2269.16

## Sheet: Fig.2f
1kPa
Time(s)	∆C(pF)
79.94	8.0168
80.04	13.5451
80.14	12.5886
80.24	6.9533
80.33	10.3433
80.43	16.4139
80.53	8.2262
80.63	8.2996
80.73	4.9902
80.83	3.223
80.93	15.2043
81.03	12.3707
81.12	9.7562
81.22	20.8449
81.32	16.9868
81.42	8.0877
81.52	19.1699
81.62	24.7145
81.72	17.2439
81.82	11.5107
81.92	7.6166
82.01	8.5183
82.11	4.6153
82.21	9.8911
82.31	3.7301
82.41	4.2802
82.51	8.7363
82.61	17.0627
82.71	11.2207
82.8	8.7437
82.9	11.7495
83	18.8783
83.1	11.9912
83.2	8.01
83.3	17.6682
83.4	5.6097
83.5	8.1716
83.59	9.7691
83.69	8.5968
83.79	4.0799
83.89	15.7413
83.99	2.3709
84.09	2.7876
84.19	14.9383
84.29	11.6747
84.38	10.8763
84.48	16.1163
84.58	15.1603
84.68	11.896
84.78	17.1734
84.88	14.8487
84.98	8.6575
85.08	3.6672
85.17	8.3047
85.27	4.9286
85.37	8.476
85.47	-7.1527
85.57	6.5261
85.67	12.3633
85.77	3.2586
85.87	15.7868
85.96	19.5238
86.06	11.8571
86.16	14.6642
86.26	11.5067
86.36	7.7939
86.46	6.6658
86.56	5.3126
86.66	10.612
86.76	12.7963
86.85	13.2271
86.97	6.0145
87.07	8.5664
87.17	-4.3329
87.26	9.391
87.36	9.0502
87.46	5.2213
87.56	12.7927
87.66	1.1353
87.76	13.5986
87.86	10.4873
87.96	14.7996
88.05	10.7453
88.15	0.7736
88.25	7.1192
88.35	3.1684
88.45	-2.0533
88.55	4.4125
88.65	8.9938
88.75	7.0146
88.85	15.5683
88.94	14.1389
89.04	18.4557
89.14	6.5166
89.24	6.78
89.34	7.9602
89.44	24.548
89.54	14.8343
89.64	10.7565
89.74	19.1461
89.83	7.3097
89.93	4.5678
90.03	11.8481
90.13	9.9997
90.23	10.0749
90.33	10.955
90.43	12.6019
90.53	1.8926
90.63	8.9992
90.73	15.1856
90.82	15.5297
90.92	11.0614
91.02	18.9958
91.12	9.6749
91.22	12.8619
91.32	16.2257
91.42	13.4628
91.52	5.0736
91.62	11.5426
91.71	0.2756
91.81	4.7997
91.91	12.8125
92.01	11.0985
92.11	10.7034
92.21	9.8232
92.31	15.9669
92.41	12.8688
92.5	13.3272
92.6	9.347
92.7	6.3366
92.8	12.2759
92.9	12.3683
93	5.8725
93.1	3.5944
93.2	5.3953
93.3	2.2225
93.4	0.7825
93.49	11.7236
93.59	5.2227
93.69	16.2485
93.79	14.0888
93.89	9.7151
93.99	16.5791
94.09	14.617
94.19	1.8317
94.29	11.7849
94.38	21.7163
94.48	4.9457
94.58	5.3815
94.68	11.5385
94.78	10.8663
94.88	498.502
94.98	481.453
95.08	481.453
95.17	488.027
95.27	488.027
95.37	471.63
95.47	493.46
95.57	487.431
95.67	497.751
95.77	498.367
95.87	499.341
95.97	503.183
96.06	501.884
96.16	507.734
96.26	508.913
96.36	507.365
96.46	490.555
96.56	502.069
96.66	502.155
96.76	503.643
96.86	506.416
96.95	478.575
97.05	491.064
97.15	488.863
97.25	480.557
97.35	501.051
97.45	483.347
97.55	477.428
97.65	492.149
97.75	490.225
97.84	493.485
97.94	486.428
98.04	487.404
98.14	492.65
98.24	480.603
98.34	488.583
98.44	483.772
98.54	489.179
98.64	499.866
98.73	498.465
98.83	506.252
98.93	490.804
99.03	481.791
99.13	483.119
99.23	471.804
99.33	495.151
99.43	476.351
99.53	481.423
99.63	476.508
99.72	471.912
99.82	476.715
99.92	468.55
100.02	467.329
100.12	468.589
100.22	475.432
100.32	486.206
100.42	479.785
100.52	470.308
100.62	477.037
100.72	477.64
100.81	475.424
100.91	461.32
101.01	487.618
101.11	458.478
101.21	472.68
101.31	484.276
101.41	475.502
101.51	473.284
101.61	473.747
101.71	468.916
101.8	479.978
101.9	473.495
102	479.107
102.1	466.468
102.2	504.959
102.3	477.677
102.4	484.878
102.5	478.18
102.6	465.851
102.69	485.013
102.81	473.383
102.91	476.972
103.01	471.616
103.11	462.447
103.21	483.157
103.31	480.183
103.41	472.238
103.51	481.999
103.6	478.211
103.7	489.132
103.8	470.501
103.9	472.688
104	490.259
104.1	503.01
104.2	492.47
104.3	499.768
104.39	457.727
104.49	484.832
104.59	486.106
104.69	474.913
104.79	473.279
104.89	485
104.99	476.349
105.09	475.582
105.19	475.993
105.29	472.83
105.38	487.29
105.48	473.992
105.58	486.28
105.68	491.326
105.78	483.973
105.88	491.577
105.98	459.266
106.08	497.266
106.18	489.286
106.27	486.444
106.37	494.964
106.47	478.247
106.57	489.839
106.67	480.857
106.77	483.268
106.87	491.668
106.97	475.841
107.07	467.05
107.17	473.249
107.26	488.861
107.36	495.576
107.46	502.317
107.56	498.136
107.66	502.317
107.76	503.978
107.86	490.745
107.96	494.508
108.06	499.847
108.16	504.975
108.26	490.008
108.35	497.155
108.45	487.242
108.55	482.767
108.65	487.528
108.75	487.207
108.85	494.406
108.95	477.218
109.05	479.385
109.15	475.877
109.25	348.268
109.34	10.5687
109.44	11.5687
109.54	13.5687
109.64	13.0687
109.74	12.5687
109.84	18.2643
109.94	18.3902
110.04	11.7952
110.14	12.0183
110.24	11.0552
110.34	7.634
110.44	5.6139
110.54	17.7871
110.64	17.895
110.73	9.1938
110.83	9.0961
110.93	10.8875
111.03	11.7199
111.13	10.8923
111.23	13.7713
111.33	11.9838
111.43	10.4178
111.53	11.9876
111.63	5.1094
111.73	10.0691
111.83	6.4485
111.93	14.757
112.02	16.1249
112.12	13.2412
112.22	13.8288
112.32	18.624
112.42	18.6
112.52	13.3058
112.62	12.8253
112.72	19.5798
112.82	13.2391
112.92	4.97
113.01	15.0996
113.11	14.9396
113.21	14.4846
113.31	5.0559
113.41	1.8221
113.53	6.0423
113.63	0.9146
113.73	13.9105
113.83	0.796
113.92	7.527
114.02	15.5221
114.12	9.217
114.22	20.4898
114.32	20.3192
114.42	20.2816
114.52	6.9391
114.62	13.1142
114.74	4.6956
114.84	8.6997
114.94	5.7664
115.04	6.7331
115.14	18.8932
115.23	17.7004
115.33	13.9844
115.43	11.4334
115.53	7.438
115.63	8.9858
115.73	7.8641
115.83	13.6396
115.93	8.9006
116.03	10.9505
116.15	10.5251
116.25	18.0626
116.35	10.5814
116.44	10.0143
116.54	5.3271
116.64	13.3021
116.74	13.791
116.84	14.1747
116.94	17.1298
117.04	18.114
117.14	16.2487
117.24	15.1859
117.34	7.5762
117.44	5.8255
117.54	7.5705
117.64	11.6869
117.74	6.105
117.84	2.9698
117.94	2.7771
118.03	6.954
118.13	8.9782
118.23	6.1589
118.33	12.3714
118.43	9.0748
118.53	11.8568
118.63	14.08
118.73	16.0488
118.83	15.0209
118.93	17.2583
119.03	12.1898
119.13	15.8139
119.23	9.8042
119.33	17.0904
119.43	13.8246
119.53	14.9503
119.62	16.1237
119.72	8.8089
119.82	12.818
119.92	14.0517
120.02	15.1001
120.12	3.5864
120.22	14.3978
120.32	9.1809
120.42	11.2124
120.52	6.0255
120.62	13.0873
120.72	12.4833
120.82	10.8347
120.92	20.7442
121.01	15.7809
121.11	17.2717
121.21	18.6169
121.31	15.606
121.41	9.6896
121.51	16.687
121.61	8.5132
121.71	15.9481
121.81	15.387
121.91	13.9293
122.01	15.7677
122.11	11.8057

## Sheet: Fig.2g
5000 cycle
Number of cycle	∆C(pF)
0	1.132
0.03333	1.524
0.06667	1.583
0.09667	2.073
0.13	3.051
0.16333	1.53
0.19667	1.276
0.22667	1.125
0.26	1.367
0.29333	1.453
0.32333	1.92
0.35667	1.219
0.39	2.186
0.42	1.684
0.45333	1.64
0.48667	1.631
0.52	1.099
0.55	1.816
0.58333	1.315
0.61667	2.442
0.65	1.503
0.68	0.888
0.71333	0.032
0.74667	0.328
0.78	0.565
0.81333	1.791
0.84333	2.789
0.87667	1.708
0.91	0.901
0.94333	1.517
0.97333	1.476
1.00667	0.206
1.04	1.065
1.07	0.938
1.10333	1.71
1.13667	2.333
1.17	2.57
1.2	0.602
1.23333	1.519
1.26667	0.859
1.3	0.117
1.33	1.195
1.36333	0.758
1.39667	2.375
1.43	1.937
1.46	1.129
1.49333	1.499
1.52667	0.47
1.56	1.487
1.59	1.447
1.62333	1.162
1.65667	1.314
1.69	1.298
1.72	1.353
1.75333	1.178
1.78667	1.296
1.82	0.646
1.85	0.989
1.88333	0.64
1.91667	1.61
1.95	1.326
1.98	1.374
2.01333	0.687
2.04667	1.271
2.07667	2.122
2.11	1.022
2.14333	1.452
2.17667	1.389
2.20667	0.289
2.24	0.826
2.27333	1.537
2.30667	1.659
2.33667	0.95
2.37	0.696
2.40333	2.48
2.43667	1.437
2.46667	1.843
2.5	0.473
2.53333	1.281
2.56667	0.35
2.59667	1.739
2.63	1.311
2.66333	1.443
2.69667	1.428
2.72667	0.349
2.76	0.937
2.79333	0.352
2.82667	1.002
2.85667	1.066
2.89	1.758
2.92333	1.632
2.95333	2.404
2.98667	1.144
3.02	0.412
3.05333	0.053
3.08333	1.217
3.11667	1.357
3.15	0.521
3.18333	1.737
3.21333	2.471
3.24667	1.555
3.28	0.02
3.31	1.223
3.34333	1.228
3.37667	1.637
3.40667	2.586
3.44	1.643
3.47333	0.78
3.50667	0.309
3.53667	0.991
3.57	0.944
3.60333	0.692
3.63667	1.155
3.66667	1.433
3.7	0.053
3.73333	0.976
3.76667	0.692
3.79667	0.039
3.83	1.701
3.86333	0.879
3.89667	2.791
3.92667	1.303
3.96	0.344
3.99333	0.698
4.02667	0.476
4.05667	0.79
4.09	1.683
4.12333	1.44
4.15667	1.857
4.18667	1.922
4.22	1.764
4.25333	1.518
4.28333	0.393
4.31667	0.724
4.35	1.357
4.38333	1.893
4.41333	1.861
4.44667	1.869
4.48	1.482
4.51333	0.72
4.54333	0.811
4.57667	0.886
4.61	0.092
4.64333	1.072
4.67333	1.989
4.70667	2.243
4.74	1.373
4.77333	1.56
4.80333	-0.67
4.83667	1.235
4.87	1.647
4.9	2.21
4.93333	1.209
4.96667	1.372
5	2.328
5.03	0.116
5.06333	0.423
5.09667	0.876
5.13	1.545
5.16	2.567
5.19333	2.092
5.22667	1.189
5.26	1.111
5.29	1.355
5.32333	0.284
5.35667	1.722
5.39	1.134
5.42	1.616
5.45333	1.697
5.48667	0.897
5.51667	1.279
5.55	0.642
5.58333	0.709
5.61667	1.859
5.65	0.922
5.68	1.079
5.71333	2.727
5.74667	1.015
5.77667	1.003
5.81	0.023
5.84333	0.345
5.87667	0.8
5.90667	1.059
5.94	1.912
5.97333	2.173
6.00667	1.756
6.03667	1.713
6.07	0.093
6.10333	1.951
6.13667	1.26
6.16667	0.66
6.2	0.897
6.23333	1.208
6.26667	10.004
6.29667	189.697
6.33	392.945
6.36333	406.149
6.39667	133.596
6.42667	14.192
6.46	11.738
6.49333	10.835
6.52667	9.661
6.55667	9.155
6.59	8.846
6.62333	9.512
6.65667	9.074
6.68667	8.4
6.72	8.184
6.75333	7.713
6.78667	7.626
6.81667	7.869
6.85	7.174
6.88333	8.534
6.91333	8.462
6.94667	7.628
6.98	7.922
7.01333	7.381
7.04333	8.133
7.07667	7.089
7.11	7.046
7.14333	7.084
7.17667	6.897
7.20667	6.394
7.24	6.919
7.27333	7.406
7.30667	14.729
7.33667	340.502
7.37	448.403
7.40333	479.623
7.43333	219.634
7.46667	15.586
7.5	11.955
7.53333	10.703
7.56333	10.414
7.59667	10.208
7.63	9.869
7.66333	9.123
7.69667	9.253
7.72667	8.951
7.76	9.404
7.79333	10.13
7.82667	8.663
7.85667	8.431
7.89	8.638
7.92333	8.785
7.95667	8.499
7.98667	9.214
8.02	8.865
8.05333	9.189
8.08667	8.602
8.11667	7.366
8.15	8.748
8.18333	7.758
8.21667	8.138
8.24667	8.051
8.28	7.722
8.31333	7.388
8.34667	12.238
8.37667	169.907
8.41	485.321
8.44333	467.032
8.47667	130.166
8.50667	16.045
8.54	12.102
8.57333	9.754
8.60667	9.937
8.63667	10.532
8.67	12.285
8.70333	12.524
8.73667	11.966
8.76667	10.19
8.8	8.303
8.83333	8.062
8.86667	8.648
8.89667	12.263
8.93	11.875
8.96333	12.233
8.99667	9.527
9.02667	9.796
9.06	8.252
9.09333	8.625
9.12667	9.059
9.15667	10.221
9.19	11.175
9.22333	10.648
9.25667	9.602
9.28667	9.496
9.32	7.599
9.35333	6.69
9.38667	12.886
9.41667	326.361
9.45	445.384
9.48333	454.562
9.51667	206.551
9.55	17.638
9.58	10.209
9.61333	10.148
9.64667	10.168
9.68	10.167
9.71	10.214
9.74333	9.434
9.77667	9.132
9.81	8.601
9.84	8.34
9.87333	9.228
9.90667	9.576
9.94	9.137
9.97	12.776
10.0033	11.911
10.0367	9.468
10.07	8.991
10.1	9.699
10.1333	10.307
10.1667	10.167
10.2	10.227
10.2333	10.437
10.2633	12.287
10.2967	9.679
10.33	8.755
10.3633	9.064
10.3933	9.2
10.4267	12.408
10.46	297.054
10.4933	419.938
10.5267	442.05
10.5567	221.62
10.59	18.915
10.6233	12.521
10.6567	12.055
10.6867	11.78
10.72	10.21
10.7533	9.279
10.7867	9.508
10.82	9.703
10.85	8.768
10.8833	9.671
10.9167	10.553
10.95	10.084
10.98	9.892
11.0133	8.884
11.0467	9.914
11.08	10.528
11.11	8.804
11.1433	9.706
11.1767	8.736
11.21	9.66
11.2433	10.225
11.2733	8.662
11.3067	9.303
11.34	8.534
11.3733	8.487
11.4033	8.921
11.4367	9.718
11.47	41.015
11.5033	495.505
11.5367	509.47
11.5667	438.529
11.6	42.825
11.6333	18.545
11.6667	12.126
11.6967	11.626
11.73	10.548
11.7633	10.319
11.7967	11.416
11.83	8.721
11.86	9.911
11.8933	11.222
11.9267	9.564
11.96	8.964
11.99	9.506
12.0233	10.11
12.0567	10.424
12.09	9.985
12.12	11.581
12.1533	10.395
12.1867	9.392
12.22	7.951
12.2533	8.364
12.2833	9.633
12.3167	9.407
12.35	9.477
12.3833	10.001
12.4167	10.874
12.4467	9.321
12.48	9.587
12.5133	19.619
12.5467	436.463
12.5767	499.045
12.61	244.701
12.6433	20.852
12.6767	12.335
12.71	11.386
12.74	11.091
12.7733	9.968
12.8067	9.998
12.84	9.52
12.8733	10.697
12.9033	9.581
12.9367	10.661
12.97	9.446
13.0033	9.809
13.0333	9.491
13.0667	8.908
13.1	9.425
13.1333	9.404
13.1633	10.385
13.1967	10.632
13.23	9.708
13.2633	8.603
13.2967	10.391
13.3267	9.393
13.36	9.901
13.3933	9.942
13.4267	9.935
13.46	8.914
13.49	10.19
13.5233	16.815
13.5567	429.896
13.59	507.079
13.62	512.535
13.6533	400.11
13.6867	29.231
13.72	17.462
13.7533	12.477
13.7833	10.642
13.8167	12.065
13.85	11.119
13.8833	11.73
13.9133	11.312
13.9467	10.769
13.98	9.902
14.0133	10.34
14.0467	8.898
14.0767	10.156
14.11	11.179
14.1433	10.071
14.1767	9.769
14.2067	11.243
14.24	9.524
14.2733	10.23
14.3067	11.012
14.34	9.877
14.37	9.104
14.4033	9.501
14.4367	9.773
14.47	8.913
14.5	8.951
14.5333	9.972
14.5667	9.432
14.6	20.334
14.6333	433.614
14.6633	500.205
14.6967	392.46
14.73	30.225
14.7633	15.595
14.7967	12.235
14.8267	12.064
14.86	10.988
14.8933	11.314
14.9267	10.232
14.9567	9.527
14.99	10.511
15.0233	10.993
15.0567	10.038
15.09	10.905
15.12	11.403
15.1533	10.024
15.1867	9.384
15.22	10.109
15.25	10.982
15.2833	9.898
15.3167	11.085
15.35	9.615
15.38	9.359
15.4133	10.124
15.4467	9.187
15.48	9.786
15.5133	10.278
15.5433	10.869
15.5767	9.599
15.61	15.261
15.6433	357.324
15.6733	500.441
15.7067	364.086
15.74	24.73
15.7733	13.633
15.8033	12.141
15.8367	11.697
15.87	11.194
15.9033	9.725
15.9367	10.204
15.9667	10.148
16	11.676
16.0333	11.325
16.0667	10.866
16.1	10.24
16.13	10.685
16.1633	9.61
16.1967	9.937
16.23	10.347
16.26	12.295
16.2933	10.766
16.3267	10.149
16.36	9.755
16.3933	10.821
16.4233	9.485
16.4567	10.738
16.49	8.619
16.5233	11.131
16.5567	11.672
16.5867	10.921
16.62	10.208
16.6533	30.597
16.6867	483.451
16.7167	507.319
16.75	481.76
16.7833	100.816
16.8167	18.963
16.85	12.701
16.88	11.969
16.9133	11.502
16.9467	10.512
16.98	11.947
17.0133	10.803
17.0433	11.866
17.0767	10.998
17.11	10.521
17.1433	10.174
17.1767	9.822
17.2067	11.044
17.24	11.117
17.2733	10.903
17.3067	10.679
17.34	10.875
17.37	11.605
17.4033	9.905
17.4367	10.586
17.47	9.266
17.5033	10.446
17.5333	11.694
17.5667	11.69
17.6	10.853
17.6333	10.254
17.6667	10.081
17.6967	10.026
17.73	25.203
17.7633	477.005
17.7967	497.573
17.8267	159.98
17.86	15.16
17.8933	12.5
17.9267	12.561
17.96	10.606
17.9933	11.507
18.0233	11.98
18.0567	12.124
18.09	11.559
18.1233	10.255
18.1533	10.513
18.1867	11.921
18.22	9.926
18.2533	11.26
18.2867	11.177
18.3167	11.791
18.35	10.934
18.3833	11.788
18.4167	11.285
18.45	10.113
18.4833	9.939
18.5133	11.401
18.5467	10.535
18.58	11.218
18.6133	11.234
18.6467	11.497
18.6767	10.201
18.71	11.233
18.7433	22.551
18.7767	458.27
18.81	510.636
18.84	455.843
18.8733	53.587
18.9067	15.749
18.94	13.302
18.97	14.163
19.0033	11.729
19.0367	13.212
19.07	12.23
19.1033	13.935
19.1367	13.325
19.1667	12.263
19.2	10.88
19.2333	11.718
19.2667	11.223
19.3	10.533
19.3333	12.251
19.3633	11.394
19.3967	12.344
19.43	14.414
19.4633	10.085
19.4933	9.806
19.5267	11.034
19.56	10.528
19.5933	12.005
19.6267	11.145
19.66	11.72
19.6933	11.857
19.7233	10.696
19.7567	10.003
19.79	14.653
19.8233	374.775
19.8567	505.98
19.89	335.37
19.92	23.591
19.9533	13.18
19.9867	11.372
20.02	11.148
20.0533	11.187
20.0833	12.458
20.1167	12.798
20.15	12.212
20.1833	11.923
20.2167	11.667
20.25	11.639
20.28	10.452
20.3133	10.633
20.3467	11.391
20.38	11.984
20.41	11.926
20.4433	12.071
20.4767	10.411
20.51	10.682
20.5433	9.979
20.5767	11.205
20.6067	11.179
20.64	11.571
20.6733	11.21
20.7067	10.862
20.7367	10.287
20.77	10.447
20.8033	13.838
20.8367	236.825
20.87	502.512
20.9033	492.881
20.9333	271.326
20.9667	18.926
21	13.388
21.0333	13.402
21.0667	12.249
21.1	11.742
21.1333	12.526
21.1633	11.631
21.1967	11.825
21.23	10.858
21.2633	11.087
21.2967	12.504
21.33	12.15
21.36	11.044
21.3933	11.149
21.4267	10.365
21.46	9.97
21.4933	11.202
21.5233	10.965
21.5567	12.623
21.59	12.629
21.6233	11.982
21.6567	10.561
21.6867	11.284
21.72	10.593
21.7533	9.8
21.7867	10.819
21.82	11.414
21.8533	12.939
21.8833	129.351
21.9167	501.379
21.95	453
21.9833	103.045
22.0167	17.32
22.0467	14.229
22.08	13.265
22.1133	13.856
22.1467	11.75
22.18	12.128
22.2133	13.228
22.2433	11.875
22.2767	11.544
22.31	11.684
22.3433	11.257
22.3767	12.491
22.41	11.513
22.4433	11.301
22.4733	12.429
22.5067	11.618
22.54	11.081
22.5733	10.365
22.6067	11.397
22.6367	12.672
22.67	12.577
22.7033	11.209
22.7367	11.534
22.77	12.263
22.8033	11.666
22.8333	10.854
22.8667	10.293
22.9	14.844
22.9333	373.879
22.9667	480.11
22.9967	325.243
23.03	24.707
23.0633	13.049
23.0967	13.599
23.1267	12.581
23.16	11.686
23.1933	11.702
23.2267	11.905
23.26	10.812
23.2933	12.223
23.3233	11.192
23.3567	12.501
23.39	12.103
23.4233	12.478
23.4567	13.45
23.4867	11.808
23.52	12.123
23.5533	10.864
23.5867	10.627
23.62	11.764
23.6533	11.176
23.6833	11.918
23.7167	10.835
23.75	12.461
23.7833	11.113
23.8167	11.266
23.8467	10.541
23.88	12.199
23.9133	13.891
23.9467	264.813
23.98	478.16
24.0133	504.535
24.0433	350.796
24.0767	25.895
24.11	17.317
24.1433	14.054
24.1767	13.486
24.2067	13.677
24.24	12.223
24.2733	11.963
24.3067	11.743
24.34	12.026
24.3733	12.052
24.4033	12.538
24.4367	11.895
24.47	12.487
24.5033	11.422
24.5367	11.039
24.5667	11.163
24.6	11.018
24.6333	11.512
24.6667	11.175
24.7	11.676
24.73	10.612
24.7633	9.929
24.7967	10.708
24.83	10.977
24.8633	10.819
24.8967	12.268
24.9267	11.412
24.96	16.175
24.9933	377.518
25.0267	493.297
25.0567	395.458
25.09	29.556
25.1233	13.937
25.1533	14.521
25.1867	12.765
25.22	12.682
25.2533	12.156
25.2833	12.138
25.3167	12.685
25.35	13.106
25.38	13.453
25.4133	12.835
25.4467	13.224
25.48	12.375
25.51	12.243
25.5433	11.938
25.5767	12.162
25.6067	11.925
25.64	11.718
25.6733	10.885
25.7033	11.316
25.7367	11.511
25.77	12.308
25.8033	11.594
25.8367	12.482
25.87	8.912
25.9	11.032
25.9333	12.399
25.9667	12.038
26	15.75
26.0333	411.003
26.0667	501.287
26.1	325.824
26.13	20.351
26.1633	14.279
26.1967	12.244
26.23	13.598
26.2633	12.396
26.2967	12.253
26.33	12.181
26.36	12.494
26.3933	12.183
26.4267	12.162
26.46	11.132
26.4933	12.107
26.5233	12.284
26.5567	10.999
26.59	12.121
26.6233	11.226
26.6567	12.905
26.69	11.655
26.72	11.673
26.7533	13.145
26.7867	12.374
26.82	12.867
26.8533	11.374
26.8833	11.753
26.9167	11.317
26.95	11.018
26.9833	11.745
27.0167	13.968
27.0467	230.425
27.08	490.968
27.1133	378.569
27.1467	28.153
27.18	19.836
27.2133	14.618
27.2433	12.145
27.2767	13.094
27.31	12.991
27.3433	13.051
27.3767	11.587
27.41	12.993
27.44	12.88
27.4733	12.121
27.5067	13.416
27.54	12.423
27.5733	12.157
27.6067	11.967
27.6367	12.277
27.67	12.031
27.7033	11.235
27.7367	10.901
27.77	12.297
27.8033	12.144
27.8333	11.237
27.8667	11.414
27.9	11.114
27.9333	11.001
27.9667	11.111
27.9967	12.457
28.03	12.266
28.0633	128.259
28.0967	491.384
28.13	434.054
28.16	38.784
28.1933	13.722
28.2267	13.698
28.26	14.077
28.2933	13.314
28.3267	12.172
28.36	11.344
28.39	11.923
28.4233	11.897
28.4567	12.495
28.49	11.583
28.5233	13.014
28.5567	11.722
28.59	11.542
28.62	11.693
28.6533	12.071
28.6867	11.354
28.72	12.508
28.7533	12.411
28.7833	12.013
28.8167	11.794
28.85	10.227
28.8833	10.666
28.9167	11.594
28.95	11.752
28.98	11.548
29.0133	12.464
29.0467	14.331
29.08	256.176
29.1133	498.254
29.1433	493.99
29.1767	146.535
29.21	16.357
29.2433	14.145
29.2767	12.542
29.31	12.786
29.34	12.25
29.3733	12.404
29.4067	13.879
29.44	11.562
29.4733	12.53
29.5067	11.759
29.5367	12.018
29.57	11.989
29.6033	11.672
29.6367	12.481
29.67	12.873
29.7	10.98
29.7333	12.278
29.7667	13.537
29.8	13.225
29.8333	12.682
29.8667	12.503
29.9	11.975
29.93	12.161
29.9633	11.89
29.9967	11.784
30.03	12.295
30.0633	11.454
30.0967	12.815
30.1267	142.744
30.16	493.325
30.1933	501.547
30.2267	232.077
30.26	20.087
30.2933	18.439
30.3267	13.629
30.3567	13.893
30.39	13.081
30.4233	12.922
30.4567	12.385
30.49	13.574
30.5233	12.827
30.5533	12.206
30.5867	13.206
30.62	12.865
30.6533	12.578
30.6867	12.734
30.7167	12.871
30.75	12.105
30.7833	12.096
30.8167	12.463
30.85	12.872
30.8833	11.714
30.9167	13.031
30.9467	12.626
30.98	11.885
31.0133	12.771
31.0467	13.622
31.08	12.268
31.1133	10.894
31.1433	12.281
31.1767	172.003
31.21	494.045
31.2433	380.075
31.2767	28.157
31.31	13.367
31.34	14.025
31.3733	13.136
31.4067	13.069
31.44	13.017
31.4733	13.056
31.5067	13.5
31.54	13.454
31.57	13.709
31.6033	11.978
31.6367	11.945
31.67	11.243
31.7033	11.813
31.7367	12.459
31.7667	12.723
31.8	11.618
31.8333	10.891
31.8667	11.695
31.9	12.127
31.9333	12.899
31.9667	12.592
31.9967	11.232
32.03	11.549
32.0633	12.056
32.0967	10.826
32.13	10.611
32.1633	11.09
32.1967	34.671
32.23	488.512
32.26	503.442
32.2933	492.345
32.3267	141.01
32.36	16.532
32.3933	14.297
32.4267	13.039
32.4567	13.624
32.49	14.195
32.5233	12.526
32.5567	11.993
32.59	13.055
32.6233	12.418
32.6567	13.054
32.6867	12.202
32.72	13.045
32.7533	12.008
32.7867	12.928
32.82	12.013
32.8533	12.014
32.8867	12.288
32.9167	12.144
32.95	12.175
32.9833	11.26
33.0167	12.73
33.05	10.451
33.0833	11.102
33.1167	11.89
33.1467	11.883
33.18	12.806
33.2133	12.68
33.2467	14.882
33.28	302.734
33.3133	494.692
33.3467	492.245
33.3767	151.238
33.41	18.38
33.4433	13.955
33.4767	13.185
33.51	13.232
33.5433	13.323
33.5767	12.742
33.61	13.804
33.64	13.271
33.6733	12.536
33.7067	12.924
33.74	12.714
33.7733	13.005
33.8067	12.519
33.8367	12.873
33.87	12.812
33.9033	12.619
33.9367	11.29
33.97	12.857
34.0033	13.52
34.0367	12.72
34.0667	11.869
34.1	11.547
34.1333	12.895
34.1667	12.888
34.2	12.368
34.2333	12.162
34.2667	12.963
34.2967	34.778
34.33	464.415
34.3633	452.909
34.3967	59.63
34.43	18.627
34.46	13.389
34.4933	14.324
34.5267	13.82
34.56	12.786
34.5933	12.918
34.6267	13.385
34.66	13.083
34.69	12.304
34.7233	11.504
34.7567	11.486
34.79	12.461
34.8233	12.711
34.8567	13.218
34.8867	12.328
34.92	12.971
34.9533	11.92
34.9867	13.162
35.02	12.345
35.0533	11.521
35.0867	12.633
35.1167	12.493
35.15	11.094
35.1833	12.857
35.2167	11.022
35.25	11.236
35.2833	12.206
35.3167	15.27
35.35	354.89
35.38	473.691
35.4133	476.421
35.4467	364.537
35.48	26.048
35.5133	14.372
35.5467	14.398
35.58	12.304
35.61	12.96
35.6433	12.393
35.6767	12.895
35.71	13.17
35.7433	11.635
35.7767	13.032
35.81	12.39
35.84	13.074
35.8733	13.315
35.9067	13.683
35.94	12.855
35.9733	12.726
36.0067	11.983
36.0367	12.307
36.07	11.049
36.1033	12.082
36.1367	12.498
36.17	12.788
36.2033	13.074
36.2333	12.566
36.2667	12.217
36.3	10.973
36.3333	11.89
36.3667	12.889
36.4	47.684
36.43	469.275
36.4633	478.709
36.4967	467.481
36.53	83.599
36.5633	16.963
36.5933	14.478
36.6267	13.504
36.66	12.669
36.6933	12.659
36.7267	14.041
36.7567	13.3
36.79	12.92
36.8233	12.785
36.8567	13.139
36.89	13.127
36.92	14.62
36.9533	13.403
36.9867	13.273
37.02	13.093
37.0533	12.247
37.0867	13.093
37.1167	12.261
37.15	11.603
37.1833	10.986
37.2167	12.805
37.25	12.361
37.28	11.673
37.3133	12.991
37.3467	12.521
37.38	12.218
37.4133	13.122
37.4467	13.223
37.48	234.379
37.51	476.164
37.5433	433.317
37.5767	39.684
37.61	14.704
37.6433	14.665
37.6767	13.447
37.7067	14.045
37.74	13.703
37.7733	13.194
37.8067	13.253
37.84	13.526
37.8733	12.475
37.9067	12.474
37.9367	12.497
37.97	12.301
38.0033	13.541
38.0367	13.293
38.07	13.082
38.1	13.691
38.1333	13.49
38.1667	13.056
38.2	13.267
38.2333	12.069
38.2667	11.22
38.2967	12.36
38.33	12.973
38.3633	12.202
38.3967	13.291
38.43	12.095
38.4633	14.491
38.4933	228.817
38.5267	476.338
38.56	481.387
38.5933	333.766
38.6267	24.566
38.66	14.354
38.69	14.264
38.7233	14.047
38.7567	13.896
38.79	13.614
38.8233	12.643
38.8567	13.115
38.89	14.651
38.9233	13.035
38.9533	11.697
38.9867	12.854
39.02	12.358
39.0533	13.441
39.0867	11.854
39.12	12.085
39.15	12.102
39.1833	13.159
39.2167	13.523
39.25	13.908
39.2833	12.117
39.3167	13.759
39.35	12.671
39.38	12.965
39.4133	12.655
39.4467	13.114
39.48	12.67
39.5133	21.966
39.5467	448.244
39.58	478.648
39.6133	298.688
39.6433	21.893
39.6767	15.566
39.71	14.964
39.7433	13.268
39.7767	13.988
39.81	12.984
39.8433	13.269
39.8733	13.268
39.9067	13.37
39.94	13.638
39.9733	12.071
40.0067	11.112
40.04	12.747
40.0733	11.312
40.1033	12.822
40.1367	13.084
40.17	13.329
40.2033	12.833
40.2367	12.826
40.27	13.184
40.3033	12.766
40.3333	12.729
40.3667	12.217
40.4	13.016
40.4333	12.63
40.4667	12.526
40.5	11.225
40.5333	12.08
40.5667	19.694
40.6	429.917
40.63	480.836
40.6633	443.483
40.6967	44.552
40.73	17.386
40.7633	14.146
40.7967	13.813
40.83	14.428
40.8633	13.722
40.8933	13.296
40.9267	13.957
40.96	12.24
40.9933	13.418
41.0267	13.84
41.06	13.131
41.0933	13.319
41.1267	12.112
41.1567	13.018
41.19	12.734
41.2233	12.636
41.2567	12.787
41.29	14.591
41.3233	13.401
41.3567	13.35
41.39	13.157
41.4233	13.224
41.4533	12.374
41.4867	11.631
41.52	12.943
41.5533	13.307
41.5867	14.879
41.62	294.153
41.6533	475.358
41.6833	477.284
41.7167	226.589
41.75	21.9
41.7833	17.197
41.8167	14.317
41.85	14.397
41.8833	14.058
41.9133	13.669
41.9467	13.271
41.98	11.762
42.0133	13.141
42.0467	12.48
42.08	12.151
42.1133	13.164
42.1467	12.672
42.1767	13.246
42.21	12.771
42.2433	13.411
42.2767	13.438
42.31	13.436
42.3433	12.835
42.3767	13.494
42.4067	13.364
42.44	13.67
42.4733	12.037
42.5067	12.247
42.54	13.406
42.5733	12.211
42.6067	11.823
42.64	13.498
42.67	25.286
42.7033	474.365
42.7367	501.435
42.77	462.269
42.8033	62.74
42.8367	15.644
42.87	14.552
42.9033	15.718
42.9333	13.032
42.9667	13.904
43	13.086
43.0333	13.349
43.0667	15.211
43.1	14.375
43.1333	13.72
43.1667	12.581
43.2	12.711
43.2333	13.069
43.2633	13.584
43.2967	13.161
43.33	12.827
43.3633	14.041
43.3933	12.891
43.4267	12.139
43.46	12.947
43.4933	11.7
43.5267	13.859
43.56	13.43
43.5933	13.777
43.6233	13.556
43.6567	13.47
43.69	11.597
43.7233	13.786
43.7567	314.28
43.79	496.952
43.8233	500.899
43.8567	218.935
43.89	19.129
43.9233	14.058
43.9533	13.492
43.9867	13.313
44.02	13.719
44.0533	13.964
44.0867	14.47
44.12	13.575
44.1533	13.56
44.1833	13.809
44.2167	13.657
44.25	13.146
44.2833	14.231
44.3167	13.433
44.3467	12.725
44.38	12.459
44.4133	11.919
44.4467	12.119
44.48	12.811
44.5133	13.533
44.5467	12.81
44.5767	12.934
44.61	13.15
44.6433	12.898
44.6767	13.737
44.71	13.309
44.7433	13.145
44.7767	26.659
44.8067	470.837
44.84	486.561
44.8733	139.42
44.9067	18.945
44.94	15.058
44.9733	14.711
45.0067	14.328
45.0367	14.286
45.07	15.14
45.1033	13.78
45.1367	12.943
45.17	12.579
45.2033	13.248
45.2367	12.869
45.27	13.038
45.3033	13.777
45.3333	12.444
45.3667	13.373
45.4	12.857
45.4333	12.781
45.4667	12.761
45.5	12.978
45.5333	11.944
45.5667	12.133
45.6	12.711
45.63	13.195
45.6633	13.072
45.6967	13.244
45.73	13.306
45.7633	12.97
45.7967	15.421
45.83	280.581
45.86	434.965
45.8933	447.78
45.9267	314.133
45.96	23.664
45.9933	20.831
46.0267	17.179
46.06	14.541
46.0933	14.169
46.1267	13.555
46.1567	13.016
46.19	13.493
46.2233	13.764
46.2567	13.793
46.29	14.226
46.3233	13.988
46.3567	13.43
46.39	12.994
46.42	12.667
46.4533	12.543
46.4867	12.615
46.52	13.466
46.5533	13.355
46.5867	13.131
46.62	13.341
46.6533	13.565
46.6867	12.468
46.7167	12.671
46.75	14.408
46.7833	14.169
46.8167	13.447
46.85	15.474
46.8833	350.347
46.9167	490.598
46.9467	497.622
46.98	357.64
47.0133	30.515
47.0467	15.477
47.08	14.623
47.1133	13.405
47.1467	14.677
47.18	13.741
47.21	14.809
47.2433	14.057
47.2767	14.411
47.31	13.995
47.3433	13.8
47.3767	14.081
47.41	13.673
47.4433	14.039
47.4767	13.768
47.51	13.938
47.54	13.203
47.5733	13.319
47.6067	12.595
47.64	13.586
47.6733	14.329
47.7067	12.526
47.74	13.715
47.77	12.796
47.8033	12.887
47.8367	12.509
47.87	12.253
47.9033	16.826
47.9367	396.08
47.9667	491.311
48	256.76
48.0333	19.281
48.0667	13.522
48.1	14.043
48.1333	15.31
48.1667	14.462
48.2	13.931
48.2333	13.051
48.2667	13.581
48.2967	13.586
48.33	13.097
48.3633	14.646
48.3967	14.51
48.43	13.897
48.4633	12.451
48.4967	13.14
48.53	12.79
48.5633	13.268
48.5967	12.591
48.6267	12.633
48.66	12.018
48.6933	12.989
48.7267	13.607
48.76	12.753
48.7933	12.366
48.8233	12.603
48.8567	13.685
48.89	14.002
48.9233	14.854
48.9567	167.398
48.99	486.387
49.0233	501.032
49.0567	489.026
49.09	260.182
49.1233	17.184
49.1567	14.781
49.1867	12.761
49.22	12.862
49.2533	13.273
49.2867	14.098
49.32	14.484
49.35	13.907
49.3833	14.245
49.4167	14.426
49.45	15.285
49.4833	13.82
49.5167	13.517
49.55	13.853
49.5833	13.668
49.6167	13.801
49.6467	13.798
49.68	12.787
49.7133	13.032
49.7467	12.785
49.78	12.863
49.8133	13.467
49.8467	13.079
49.88	13.441
49.9133	13.148
49.9433	13.315
49.9767	14.118
50.01	36.537
50.0433	457.498
50.0767	496.268
50.1067	451.844
50.14	47.465
50.1733	15.882
50.2067	14.127
50.24	13.878
50.2733	14.499
50.3067	13.881
50.34	14.432
50.3733	13.937
50.4067	14.044
50.44	14.243
50.47	13.289
50.5033	13.45
50.5367	13.423
50.57	14.513
50.6033	14.832
50.6367	13.894
50.67	13.752
50.7033	12.44
50.7333	12.772
50.7667	13.389
50.8	13.532
50.8333	13.417
50.8667	14.18
50.9	14.153
50.9333	13.422
50.9667	13.068
51	12.876
51.03	13.243
51.0633	24.057
51.0967	461.129
51.13	436.346
51.1633	415.106
51.1967	34.921
51.23	15.099
51.2633	13.792
51.2967	14.105
51.3267	13.869
51.36	14.445
51.3933	14.706
51.4267	13.874
51.46	12.69
51.4933	13.942
51.5267	14.042
51.56	14.858
51.5933	13.984
51.6233	13.001
51.6567	13.391
51.69	13.509
51.7233	14.036
51.7567	13.935
51.79	15.745
51.8233	14.78
51.8567	12.689
51.8867	12.447
51.92	12.391
51.9533	12.772
51.9867	12.956
52.02	12.792
52.0533	14.01
52.0867	13.903
52.12	312.94
52.15	496.039
52.1833	488.383
52.2167	120.169
52.25	16.526
52.2833	14.528
52.3167	14.92
52.35	14.536
52.3833	14.511
52.4167	14.477
52.45	13.619
52.4833	14.619
52.5167	14.158
52.5467	13.643
52.58	13.77
52.6133	14.417
52.6467	13.643
52.68	13.992
52.7133	13.699
52.7467	13.731
52.78	13.939
52.8133	14.569
52.8433	13.71
52.8767	12.808
52.91	14.136
52.9433	14.674
52.9767	12.896
53.01	13.803
53.0433	13.231
53.0767	12.943
53.11	13.496
53.1433	62.915
53.1767	426.594
53.2067	436.579
53.24	165.017
53.2733	16.313
53.3067	14.1
53.34	14.587
53.3733	13.482
53.4067	14.025
53.44	13.394
53.4733	13.287
53.5033	13.785
53.5367	13.92
53.57	14.72
53.6033	13.52
53.6367	13.663
53.67	13.796
53.7033	14.043
53.7367	14.989
53.7667	13.114
53.8	13.481
53.8333	13.494
53.8667	13.962
53.9	13.183
53.9333	12.99
53.9667	12.921
54	14.171
54.0333	13.279
54.0667	12.508
54.1	13.078
54.1333	13.684
54.1667	14.778
54.1967	338.403
54.23	457.665
54.2633	481.316
54.2967	158.443
54.33	17.62
54.3633	15.186
54.3967	14.717
54.43	14.38
54.4633	13.985
54.4967	13.978
54.53	13.58
54.5633	14.449
54.5967	14.45
54.63	13.96
54.66	15.143
54.6933	14.166
54.7267	13.572
54.76	13.726
54.7933	13.62
54.8267	12.95
54.86	14.151
54.8933	14.557
54.9267	13.967
54.96	13.069
54.99	12.21
55.0233	13.854
55.0567	13.281
55.09	14.239
55.1233	14.311
55.1567	13.033
55.19	13.493
55.2233	145.454
55.2567	488.18
55.2867	493.915
55.32	213.083
55.3533	22.043
55.3867	15.804
55.42	14.443
55.4533	15.062
55.4867	13.849
55.52	13.518
55.5533	14.601
55.5867	13.118
55.62	13.516
55.6533	14.302
55.6867	12.578
55.72	13.509
55.75	13.267
55.7833	13.35
55.8167	13.852
55.85	14.222
55.8833	13.774
55.9167	12.384
55.95	13.059
55.9833	14.028
56.0167	13.631
56.05	14.657
56.0833	13.841
56.1167	12.811
56.15	13.061
56.1833	14.268
56.2167	14.118
56.2467	15.077
56.28	214.05
56.3133	490.078
56.3467	422.345
56.38	38.706
56.4133	16.14
56.4467	14.798
56.48	16.23
56.5133	15.912
56.5467	14.806
56.58	14.289
56.6133	13.743
56.6467	13.541
56.68	14.383
56.71	15.042
56.7433	13.057
56.7767	13.159
56.81	12.889
56.8433	14.074
56.8767	13.855
56.91	13.814
56.9433	14.833
56.9767	13.082
57.01	13.536
57.0433	12.991
57.0733	14.024
57.1067	12.89
57.14	14.001
57.1733	13.301
57.2067	14.325
57.24	14.018
57.2733	13.214
57.3067	34.647
57.34	432.867
57.37	487.598
57.4033	409.116
57.4367	37.655
57.47	18.169
57.5033	14.891
57.5367	14.294
57.57	14.52
57.6033	14.045
57.6367	14.532
57.67	14.029
57.7033	13.51
57.7333	14.414
57.7667	13.765
57.8	14.473
57.8333	14.003
57.8667	13.792
57.9	14.991
57.9333	13.257
57.9667	14.234
58	14.822
58.03	13.509
58.0633	12.981
58.0967	13.038
58.13	13.889
58.1633	13.084
58.1967	13.578
58.23	12.847
58.2633	12.889
58.2967	12.9
58.33	15.663
58.3633	386.16
58.3933	483.218
58.4267	480.302
58.46	133.824
58.4933	20.742
58.5233	15.343
58.5567	14.29
58.59	13.13
58.6233	15.083
58.6533	14.089
58.6867	15.451
58.72	14.808
58.7533	14.372
58.7833	13.456
58.8167	13.529
58.85	12.957
58.8833	14.03
58.9133	13.673
58.9467	14.211
58.98	15.139
59.0133	14.155
59.0433	14.151
59.0767	13.591
59.11	11.983
59.1433	13.555
59.1767	13.099
59.2067	13.983
59.24	14.363
59.2733	13.809
59.3067	12.899
59.34	13.567
59.3733	72.778
59.4067	467.136
59.44	460.472
59.4733	412.938
59.5067	41.571
59.5367	17.94
59.57	13.551
59.6033	13.515
59.6367	14.193
59.67	15.063
59.7033	14.676
59.7367	13.762
59.77	13.328
59.8033	13.607
59.8367	14.17
59.87	13.361
59.9033	14.466
59.9333	13.547
59.9667	13.035
60	13.054
60.0333	13.837
60.0667	13.381
60.1	13.875
60.1333	14.299
60.1667	13.616
60.2	13.315
60.2333	14.224
60.2667	14.959
60.3	15.18
60.3333	13.9
60.3667	13.886
60.4	14.415
60.43	89.515
60.4633	465.473
60.4967	499.83
60.53	501.567
60.5633	296.061
60.5967	24.782
60.63	14.99
60.6633	14.659
60.6967	15.911
60.73	14.546
60.7633	14.81
60.7967	15.302
60.83	13.383
60.8633	14.778
60.8967	13.927
60.93	14.138
60.9633	14.215
60.9967	13.472
61.0267	14.329
61.06	13.784
61.0933	14.061
61.1267	14.127
61.16	14.444
61.1933	14.759
61.2267	13.652
61.26	13.851
61.2933	12.738
61.3267	14.464
61.3567	14.042
61.39	14.165
61.4233	13.255
61.4567	14.447
61.49	15.619
61.5233	346.174
61.5567	442.414
61.59	330.53
61.6233	20.695
61.6567	14.444
61.69	14.361
61.7233	13.792
61.7567	13.73
61.79	14.692
61.82	13.989
61.8533	14.611
61.8867	13.949
61.92	12.499
61.9533	14.664
61.9833	13.149
62.0167	14.519
62.05	14.148
62.0833	14.07
62.1167	14.08
62.15	14.076
62.1833	13.728
62.2167	13.441
62.25	12.756
62.2833	13.567
62.3133	13.869
62.3467	13.947
62.38	13.678
62.4133	12.529
62.4467	13.976
62.48	12.898
62.5133	15.224
62.5467	71.458
62.58	433.481
62.6133	479.746
62.6467	229.076
62.68	20.542
62.7133	15.116
62.7467	14.43
62.78	14.376
62.8133	14.694
62.8467	14.158
62.88	14.771
62.9133	13.593
62.9467	15.227
62.98	14.348
63.0133	14.656
63.0433	14.715
63.0767	14.08
63.11	14.538
63.1433	13.804
63.1767	13.465
63.21	13.301
63.2433	12.761
63.2767	13.499
63.31	13.104
63.3433	12.832
63.3767	12.546
63.41	13.274
63.44	14.202
63.4733	13.559
63.5067	12.072
63.54	12.484
63.5733	14.805
63.6067	355.706
63.64	482.302
63.6733	486.49
63.7067	336.668
63.7367	23.321
63.77	15.296
63.8033	15.029
63.8367	16.258
63.87	14.378
63.9033	15.199
63.9367	13.573
63.97	13.881
64.0033	13.413
64.0367	14.688
64.07	14.593
64.1	14.652
64.1333	14.257
64.1667	14.129
64.2	14.352
64.2333	12.762
64.2667	13.472
64.3	13.987
64.3333	13.752
64.3667	14.137
64.4	15.254
64.4333	13.739
64.4633	14.355
64.4967	14.124
64.53	12.87
64.5633	13.222
64.5967	13.533
64.63	22.727
64.6633	450.457
64.6967	471.355
64.73	127.242
64.76	17.201
64.7933	14.936
64.8267	14.068
64.86	15.371
64.8933	15.501
64.9267	12.905
64.96	13.912
64.9933	13.298
65.0267	15.017
65.06	14.488
65.0933	15.094
65.1267	13.79
65.16	14.186
65.19	14.852
65.2233	14.302
65.2567	13.947
65.29	14.219
65.3233	14.149
65.3567	14.497
65.39	13.968
65.4233	14.79
65.4567	14.43
[truncated: 130,792 more rows]

## Sheet: Fig.2h
Pressure(kPa)	∆C1(pF)	∆C2(pF)	∆C3(pF)	∆C4(pF)	∆C5(pF)	∆C6(pF)	∆C7(pF)	∆C8(pF)	∆C9(pF)
0	0	0	0	0	0	0	0	0	0
0.0432	29	18	14	10	12	12	18	11	20
0.0864	40	32	24	19	22	29	33	18	40
0.1776	66	84	57	41	41	53	67	36	63
0.2688	134	162	100	79	106	95	95	76	108
0.4	224	272	180	173	164	137	170	169	178
0.4912	310	352	240	253	216	177	232	256	245
0.5824	354	412	320	303	316	247	340	346	292
0.8	430	482	460	413	436	357	440	466	419
0.8912	464	512	520	473	486	417	486	500	465
1.2	554	592	600	543	576	507	550	566	556
1.6	682	682	700	653	676	632	660	656	668
2	804	785	790	753	766	747	770	766	781
2.4	934	922	900	863	866	867	880	876	902
2.8	1064	1052	1020	993	966	987	990	986	1028
3.2	1184	1162	1150	1123	1076	1107	1120	1096	1168
4	1424	1402	1380	1393	1316	1367	1380	1336	1388
