# Supplementary material for: Capacitive in-sensor tactile computing
Source: Nat Commun. 2025 Jul 1;16:5691. doi: 10.1038/s41467-025-60703-7 (PMC12217174; doi:10.1038/s41467-025-60703-7)
Supplement: Supplementary file 4 — Source Data 2 [file 41467_2025_60703_MOESM4_ESM.xlsx]

## Sheet: Fig.3d
Average filter						Laplace filter
Time(ms)	T3	T1	T2	Vout(V)		Time(ms)	T3	T1	T2	Vout(V)
-20.1	0.12813	0.08359	0.0875	0.02791		-20.1005	0.12813	0.08359	0.0875	0.01447
-20.0984	-0.00156	0.12969	-0.04375	0.02131		-20.0989	-0.00156	0.12969	-0.04375	0.01259
-20.0968	-0.02031	0.00703	0.09922	0.02319		-20.0973	-0.02031	0.00703	0.09922	0.0138
-20.0952	0.00703	0.06719	-0.02734	0.02381		-20.0957	0.00703	0.06719	-0.02734	0.01338
-20.0936	-0.06094	-0.04375	-0.02188	0.0248		-20.0941	-0.06094	-0.04375	-0.02188	0.01198
-20.092	-0.02422	0.09297	0.01484	0.02658		-20.0925	-0.02422	0.09297	0.01484	0.0128
-20.0904	-0.06484	-0.03125	0.11328	0.02467		-20.0909	-0.06484	-0.03125	0.11328	0.01267
-20.0888	0.00547	-0.04453	0.15938	0.0277		-20.0893	0.00547	-0.04453	0.15938	0.00908
-20.0872	-0.04609	0.00547	-0.06406	0.02805		-20.0877	-0.04609	0.00547	-0.06406	0.01222
-20.0856	0.19688	0.04844	-0.00156	0.02111		-20.0861	0.19688	0.04844	-0.00156	0.01239
-20.084	-0.07188	-0.04219	-0.00547	0.02395		-20.0845	-0.07188	-0.04219	-0.00547	0.01047
-20.0824	0.11875	0.06563	0.00234	0.02683		-20.0829	0.11875	0.06563	0.00234	0.0117
-20.0808	-0.0375	0.05078	-0.025	0.02223		-20.0813	-0.0375	0.05078	-0.025	0.01142
-20.0792	0.00781	0.05938	0.16719	0.02484		-20.0797	0.00781	0.05938	0.16719	0.00905
-20.0776	-0.03828	-0.05156	0.01172	0.02733		-20.0781	-0.03828	-0.05156	0.01172	0.01627
-20.076	-0.03516	0.04609	0.13438	0.02214		-20.0765	-0.03516	0.04609	0.13438	0.01081
-20.0744	0.05703	0.04453	-0.11563	0.02611		-20.0749	0.05703	0.04453	-0.11563	0.01055
-20.0728	-0.06875	0.11328	0.02578	0.02583		-20.0733	-0.06875	0.11328	0.02578	0.01239
-20.0712	-0.00234	0.11094	0.03359	0.02288		-20.0717	-0.00234	0.11094	0.03359	0.01139
-20.0696	0.04063	-0.02656	0.00234	0.02136		-20.0701	0.04063	-0.02656	0.00234	0.01256
-20.068	-0.01797	0.04141	-0.06641	0.02403		-20.0685	-0.01797	0.04141	-0.06641	0.01331
-20.0664	-0.01719	0.00859	0.08516	0.02194		-20.0669	-0.01719	0.00859	0.08516	0.00911
-20.0648	0.01094	0.06016	-0.06328	0.02709		-20.0653	0.01094	0.06016	-0.06328	0.01159
-20.0632	0.07344	0.16406	0.09141	0.02556		-20.0637	0.07344	0.16406	0.09141	0.00378
-20.0616	-0.00313	0.05547	0.07422	0.02558		-20.0621	-0.00313	0.05547	0.07422	0.00367
-20.06	-0.07031	-0.05469	0.02891	0.02206		-20.0605	-0.07031	-0.05469	0.02891	0.0023
-20.0584	-0.07266	0.02422	0.03047	0.02291		-20.0589	-0.07266	0.02422	0.03047	0.00497
-20.0568	0	-0.02891	0.05078	0.02869		-20.0573	0	-0.02891	0.05078	0.00306
-20.0552	0.05	0.075	0.07344	0.02723		-20.0557	0.05	0.075	0.07344	0.00433
-20.0536	0.07734	-0.12344	-0.14531	0.02141		-20.0541	0.07734	-0.12344	-0.14531	0.00566
-20.052	0.13906	-0.0375	0.075	0.02333		-20.0525	0.13906	-0.0375	0.075	0.00214
-20.0504	-0.00156	0.17578	-0.05156	0.02539		-20.0509	-0.00156	0.17578	-0.05156	0.00178
-20.0488	-0.13516	-0.0375	-0.03906	0.02366		-20.0493	-0.13516	-0.0375	-0.03906	0.00592
-20.0472	0.09141	0.00391	-0.02891	0.02377		-20.0477	0.09141	0.00391	-0.02891	0.00363
-20.0456	-0.09531	0.1625	0.11719	0.02006		-20.0461	-0.09531	0.1625	0.11719	0.0048
-20.044	0.05078	0.02734	-0.01172	0.02744		-20.0445	0.05078	0.02734	-0.01172	0.00286
-20.0424	0.04063	0.01719	0.07344	0.02577		-20.0429	0.04063	0.01719	0.07344	0.00214
-20.0408	0.04922	0.00156	0.03828	0.02356		-20.0413	0.04922	0.00156	0.03828	0.00575
-20.0392	-0.05781	-0.03359	0.08906	0.02173		-20.0397	-0.05781	-0.03359	0.08906	0.00353
-20.0376	-0.02578	0.01797	0.06641	0.0238		-20.0381	-0.02578	0.01797	0.06641	0.00156
-20.036	-0.07656	0.08438	0.01953	0.02533		-20.0365	-0.07656	0.08438	0.01953	0.00619
-20.0344	-0.00781	0.06953	-0.08984	0.02452		-20.0349	-0.00781	0.06953	-0.08984	0.00316
-20.0328	-0.02344	0.05	-0.01563	0.01981		-20.0333	-0.02344	0.05	-0.01563	0.00677
-20.0312	-0.04297	0.12266	0.04375	0.03284		-20.0317	-0.04297	0.12266	0.04375	0.00259
-20.0296	-0.05469	0.07891	0.04375	0.03042		-20.0301	-0.05469	0.07891	0.04375	0.00209
-20.028	0.04375	0.14766	0.01484	0.02083		-20.0285	0.04375	0.14766	0.01484	0.00316
-20.0264	0.05703	0.08672	0.02656	0.02419		-20.0269	0.05703	0.08672	0.02656	0.00508
-20.0248	-0.07656	0.04453	-0.00391	0.02545		-20.0253	-0.07656	0.04453	-0.00391	0.00127
-20.0232	-0.08281	0.06719	0.01484	0.02627		-20.0237	-0.08281	0.06719	0.01484	0.00544
-20.0216	-0.00078125	0.10078	0.08594	0.02291		-20.0221	-0.00078125	0.10078	0.08594	0.00536
-20.02	-0.05234	-0.00859	-0.09688	0.01983		-20.0205	-0.05234	-0.00859	-0.09688	0.00397
-20.0184	0.01641	-0.01016	-0.05938	0.02158		-20.0189	0.01641	-0.01016	-0.05938	0.00597
-20.0168	-0.07031	0.13828	-0.02188	0.02659		-20.0173	-0.07031	0.13828	-0.02188	0.00159
-20.0152	0.01875	0.1375	0.03906	0.02495		-20.0157	0.01875	0.1375	0.03906	0.00322
-20.0136	-0.06797	0.01094	-0.01406	0.02386		-20.0141	-0.06797	0.01094	-0.01406	0.00569
-20.012	-0.08438	0.05859	-0.03984	0.02233		-20.0125	-0.08438	0.05859	-0.03984	0.00183
-20.0104	-0.025	0.00156	-0.10078	0.02978		-20.0109	-0.025	0.00156	-0.10078	0.00131
-20.0088	-0.01094	-0.02578	0.08203	0.02336		-20.0093	-0.01094	-0.02578	0.08203	0.0027
-20.0072	-0.09375	0.08594	-0.01328	0.0252		-20.0077	-0.09375	0.08594	-0.01328	0.00281
-20.0056	0.06328	-0.03672	-0.03125	0.02381		-20.0061	0.06328	-0.03672	-0.03125	0.00556
-20.004	-0.03281	-0.07266	-0.03906	0.02503		-20.0045	-0.03281	-0.07266	-0.03906	0.00242
-20.0024	0.08828	-0.07422	0.08438	0.02256		-20.0029	0.08828	-0.07422	0.08438	0.00459
-20.0008	-0.03516	0.14766	0.07344	0.01766		-20.0013	-0.03516	0.14766	0.07344	0.00245
-19.9992	0	-0.02031	0.05	0.03147		-19.9997	0	-0.02031	0.05	0.00211
-19.9976	0.00625	0.05	0.12266	0.02033		-19.9981	0.00625	0.05	0.12266	0.00517
-19.996	0.07031	0.04141	0.02031	0.01984		-19.9965	0.07031	0.04141	0.02031	0.00216
-19.9944	0.03203	-0.00469	0.12734	0.02766		-19.9949	0.03203	-0.00469	0.12734	0.00294
-19.9928	-0.03594	0.125	-0.00859	0.02598		-19.9933	-0.03594	0.125	-0.00859	0.00738
-19.9912	-0.02734	0.01875	-0.01094	0.02141		-19.9917	-0.02734	0.01875	-0.01094	0.00363
-19.9896	0.01563	0.02656	0.03672	0.02117		-19.9901	0.01563	0.02656	0.03672	0.00472
-19.988	-0.06563	0.00625	0.12031	0.02131		-19.9885	-0.06563	0.00625	0.12031	0.00473
-19.9864	-0.01172	0.07188	-0.1	0.03072		-19.9869	-0.01172	0.07188	-0.1	0.00364
-19.9848	-0.07031	-0.04141	0.06875	0.02852		-19.9853	-0.07031	-0.04141	0.06875	0.00709
-19.9832	-0.09219	0.02422	0.09766	0.02159		-19.9837	-0.09219	0.02422	0.09766	0.00498
-19.9816	0.03438	-0.00859	0.10625	0.02248		-19.9821	0.03438	-0.00859	0.10625	0.00227
-19.98	0.05313	0.16406	0.06328	0.02428		-19.9805	0.05313	0.16406	0.06328	0.0033
-19.9784	0.00703	0.09219	0.03203	0.02125		-19.9789	0.00703	0.09219	0.03203	0.00584
-19.9768	0.02969	-0.01016	0.17578	0.02589		-19.9773	0.02969	-0.01016	0.17578	0.00344
-19.9752	-0.03203	0.01719	0.00938	0.03075		-19.9757	-0.03203	0.01719	0.00938	0.00398
-19.9736	0.04609	-0.00781	0.04609	0.02498		-19.9741	0.04609	-0.00781	0.04609	0.00484
-19.972	-0.11016	0.02813	-0.01406	0.02197		-19.9725	-0.11016	0.02813	-0.01406	0.00578
-19.9704	0.09375	-0.00078125	0.03047	0.02358		-19.9709	0.09375	-0.00078125	0.03047	0.00545
-19.9688	-0.03594	0.05234	0.04922	0.024		-19.9693	-0.03594	0.05234	0.04922	0.00656
-19.9672	-0.09219	-0.00625	0.01875	0.03105		-19.9677	-0.09219	-0.00625	0.01875	0.00264
-19.9656	-0.03438	-0.05469	0.05	0.03339		-19.9661	-0.03438	-0.05469	0.05	0.00398
-19.964	-0.00234	0.05547	-0.00078125	0.02761		-19.9645	-0.00234	0.05547	-0.00078125	0.00517
-19.9624	0.05	0.025	0.15938	0.02014		-19.9629	0.05	0.025	0.15938	0.00239
-19.9608	-0.02188	0	-0.00078125	0.02453		-19.9613	-0.02188	0	-0.00078125	0.00353
-19.9592	-0.04453	-0.06172	0.02734	0.02597		-19.9597	-0.04453	-0.06172	0.02734	0.000671875
-19.9576	0.03047	0.05078	0.12578	0.02659		-19.9581	0.03047	0.05078	0.12578	0.00617
-19.956	-0.05703	-0.02813	0.12266	0.02647		-19.9565	-0.05703	-0.02813	0.12266	0.00597
-19.9544	0.00078125	0.08984	0.02813	0.02738		-19.9549	0.00078125	0.08984	0.02813	0.002
-19.9528	-0.03594	-0.02266	-0.00234	0.02328		-19.9533	-0.03594	-0.02266	-0.00234	0.00483
-19.9512	0.0125	-0.02266	0.11875	0.02317		-19.9517	0.0125	-0.02266	0.11875	0.00272
-19.9496	-0.05313	0.10859	0.04688	0.02378		-19.9501	-0.05313	0.10859	0.04688	0.00489
-19.948	-0.03125	-0.06094	0.04141	0.02638		-19.9485	-0.03125	-0.06094	0.04141	0.00439
-19.9464	-0.04688	0.04141	0.00313	0.02506		-19.9469	-0.04688	0.04141	0.00313	0.00383
-19.9448	-0.17188	0.04922	0.03828	0.02403		-19.9453	-0.17188	0.04922	0.03828	0.00619
-19.9432	-0.08594	0.07266	0.11094	0.01941		-19.9437	-0.08594	0.07266	0.11094	0.00489
-19.9416	0.03359	0.05391	0.01406	0.02616		-19.9421	0.03359	0.05391	0.01406	0.0072
-19.94	-0.10938	-0.05938	0.05859	0.02664		-19.9405	-0.10938	-0.05938	0.05859	0.00405
-19.9384	0.14141	-0.02031	0.07891	0.02028		-19.9389	0.14141	-0.02031	0.07891	0.00591
-19.9368	0.01094	0.12422	0.18438	0.02322		-19.9373	0.01094	0.12422	0.18438	0.0062
-19.9352	0.14375	0.19609	0.00625	0.02448		-19.9357	0.14375	0.19609	0.00625	0.00436
-19.9336	0.00313	-0.05234	0.00547	0.01753		-19.9341	0.00313	-0.05234	0.00547	0.0035
-19.932	0.02578	-0.04844	-0.00938	0.02181		-19.9325	0.02578	-0.04844	-0.00938	0.00453
-19.9304	-0.10078	0.13984	0.04297	0.02692		-19.9309	-0.10078	0.13984	0.04297	0.00259
-19.9288	0.05938	-0.02031	0.02344	0.02756		-19.9293	0.05938	-0.02031	0.02344	0.00439
-19.9272	-0.07891	0.07266	-0.08672	0.02311		-19.9277	-0.07891	0.07266	-0.08672	0.00473
-19.9256	-0.05078	0.05547	-0.02188	0.02138		-19.9261	-0.05078	0.05547	-0.02188	0.00473
-19.924	-0.06875	-0.11797	0.1	0.02427		-19.9245	-0.06875	-0.11797	0.1	0.00541
-19.9224	0.15938	0.10469	0.15156	0.02134		-19.9229	0.15938	0.10469	0.15156	0.00302
-19.9208	-0.0375	0.01563	0.02578	0.01791		-19.9213	-0.0375	0.01563	0.02578	0.00236
-19.9192	0.11719	0.23516	0.10547	0.02345		-19.9197	0.11719	0.23516	0.10547	0.00273
-19.9176	-0.05547	0.02578	0.13984	0.03066		-19.9181	-0.05547	0.02578	0.13984	0.00483
-19.916	0.03203	-0.0125	-0.05625	0.02477		-19.9165	0.03203	-0.0125	-0.05625	0.00181
-19.9144	0.13203	0.03828	0.05391	0.02267		-19.9149	0.13203	0.03828	0.05391	0.00491
-19.9128	0.08906	-0.00859	0.15078	0.024		-19.9133	0.08906	-0.00859	0.15078	0.00533
-19.9112	-0.04375	0.04688	0.15078	0.02327		-19.9117	-0.04375	0.04688	0.15078	0.00302
-19.9096	-0.00391	0.17266	0.03438	0.0257		-19.9101	-0.00391	0.17266	0.03438	0.00355
-19.908	0.06953	0.1125	0.12109	0.02527		-19.9085	0.06953	0.1125	0.12109	0.00444
-19.9064	0.03047	0.08516	-0.05703	0.0257		-19.9069	0.03047	0.08516	-0.05703	0.00153
-19.9048	-0.07188	0.09766	0.05703	0.02227		-19.9053	-0.07188	0.09766	0.05703	0.00686
-19.9032	0.02109	-0.05078	0.04453	0.02345		-19.9037	0.02109	-0.05078	0.04453	0.00483
-19.9016	0.08516	0.0375	0.08516	0.02156		-19.9021	0.08516	0.0375	0.08516	0.00609
-19.9	0.00703	-0.01406	-0.02969	0.01398		-19.9005	0.00703	-0.01406	-0.02969	0.00539
-19.8984	-0.09453	0.07188	0.05	0.03003		-19.8989	-0.09453	0.07188	0.05	0.00284
-19.8968	0.04141	-0.01797	0.07734	0.03161		-19.8973	0.04141	-0.01797	0.07734	0.00398
-19.8952	-0.10078	-0.05547	0.03984	0.02155		-19.8957	-0.10078	-0.05547	0.03984	0.00517
-19.8936	0.09297	0.02656	-0.01484	0.01964		-19.8941	0.09297	0.02656	-0.01484	0.00361
-19.892	-0.00938	-0.09609	0.08984	0.02475		-19.8925	-0.00938	-0.09609	0.08984	0.00528
-19.8904	0.16484	0.02969	0.02578	0.02444		-19.8909	0.16484	0.02969	0.02578	0.0043
-19.8888	-0.09922	0.00938	-0.04375	0.02606		-19.8893	-0.09922	0.00938	-0.04375	0.00367
-19.8872	0.03438	0.00469	-0.0375	0.02334		-19.8877	0.03438	0.00469	-0.0375	0.00219
-19.8856	0.01172	-0.03906	-0.03984	0.02741		-19.8861	0.01172	-0.03906	-0.03984	0.00466
-19.884	-0.09297	-0.01875	0.06875	0.02463		-19.8845	-0.09297	-0.01875	0.06875	0.00578
-19.8824	0.04297	0.03906	0.12891	0.02469		-19.8829	0.04297	0.03906	0.12891	0.00472
-19.8808	-0.04063	0.04375	0.03203	0.02542		-19.8813	-0.04063	0.04375	0.03203	0.00303
-19.8792	-0.04922	0.03516	-0.04922	0.01977		-19.8797	-0.04922	0.03516	-0.04922	0.00488
-19.8776	0.16094	-0.03984	0.02266	0.03158		-19.8781	0.16094	-0.03984	0.02266	0.0067
-19.876	-0.09453	-0.06094	-0.02031	0.0238		-19.8765	-0.09453	-0.06094	-0.02031	0.00347
-19.8744	0.02266	0.00547	0.00469	0.02931		-19.8749	0.02266	0.00547	0.00469	0.00345
-19.8728	0.02344	-0.00781	0.02813	0.02611		-19.8733	0.02344	-0.00781	0.02813	0.00186
-19.8712	0.05391	-0.18984	-0.03125	0.0243		-19.8717	0.05391	-0.18984	-0.03125	0.00433
-19.8696	-0.04531	-0.05859	0.09453	0.0268		-19.8701	-0.04531	-0.05859	0.09453	0.00702
-19.868	0.05391	0.01016	-0.01328	0.0258		-19.8685	0.05391	0.01016	-0.01328	0.00272
-19.8664	-0.1375	0.00781	-0.01406	0.02066		-19.8669	-0.1375	0.00781	-0.01406	0.00433
-19.8648	-0.0125	-0.16406	0.00781	0.02511		-19.8653	-0.0125	-0.16406	0.00781	0.00572
-19.8632	-0.02891	0.07031	-0.02969	0.02406		-19.8637	-0.02891	0.07031	-0.02969	0.00053125
-19.8616	0.025	0.05	-0.06641	0.02036		-19.8621	0.025	0.05	-0.06641	0.00889
-19.86	-0.01484	0.04531	0.0125	0.02444		-19.8605	-0.01484	0.04531	0.0125	0.0022
-19.8584	-0.01484	0.01016	0.13125	0.0252		-19.8589	-0.01484	0.01016	0.13125	0.00252
-19.8568	0.01719	0.05547	0.06797	0.02953		-19.8573	0.01719	0.05547	0.06797	0.00497
-19.8552	0.06016	-0.16016	0.11641	0.02183		-19.8557	0.06016	-0.16016	0.11641	0.000953125
-19.8536	-0.02109	0.05078	0.03125	0.01748		-19.8541	-0.02109	0.05078	0.03125	0.00331
-19.852	0.05469	-0.04688	-0.02578	0.02717		-19.8525	0.05469	-0.04688	-0.02578	0.0048
-19.8504	-0.06328	-0.03125	-0.00078125	0.0255		-19.8509	-0.06328	-0.03125	-0.00078125	0.00363
-19.8488	-0.07969	0.03125	-0.02969	0.0212		-19.8493	-0.07969	0.03125	-0.02969	0.0058
-19.8472	0.09531	-0.10625	0.09063	0.01872		-19.8477	0.09531	-0.10625	0.09063	0.002
-19.8456	0.02578	-0.01641	-0.02891	0.02238		-19.8461	0.02578	-0.01641	-0.02891	0.00436
-19.844	-0.125	0.0125	-0.00625	0.02809		-19.8445	-0.125	0.0125	-0.00625	0.00305
-19.8424	-0.00938	-0.05547	0.03828	0.02452		-19.8429	-0.00938	-0.05547	0.03828	0.00247
-19.8408	0.02031	-0.00547	-0.11953	0.02086		-19.8413	0.02031	-0.00547	-0.11953	0.00461
-19.8392	0.07031	-0.03281	0.07734	0.02064		-19.8397	0.07031	-0.03281	0.07734	0.00378
-19.8376	-0.08047	-0.06406	-0.00469	0.02294		-19.8381	-0.08047	-0.06406	-0.00469	0.00388
-19.836	-0.08125	-0.01875	0.11328	0.02348		-19.8365	-0.08125	-0.01875	0.11328	0.00472
-19.8344	0.07656	-0.03906	0.10234	0.01947		-19.8349	0.07656	-0.03906	0.10234	0.00217
-19.8328	-0.05859	0.06641	0.20156	0.02228		-19.8333	-0.05859	0.06641	0.20156	0.00367
-19.8312	-0.05234	0.02813	0.04453	0.02819		-19.8317	-0.05234	0.02813	0.04453	0.00572
-19.8296	0.05859	-0.0625	0.0125	0.02822		-19.8301	0.05859	-0.0625	0.0125	0.00389
-19.828	0.00313	-0.03047	0.03359	0.02784		-19.8285	0.00313	-0.03047	0.03359	0.00316
-19.8264	0.01094	-0.01641	0.06016	0.0232		-19.8269	0.01094	-0.01641	0.06016	0.00622
-19.8248	0.01172	-0.09844	0.09297	0.02209		-19.8253	0.01172	-0.09844	0.09297	0.0057
-19.8232	0.02344	0.03359	0.05156	0.01664		-19.8237	0.02344	0.03359	0.05156	0.00416
-19.8216	-0.05	-0.05469	0.17344	0.02792		-19.8221	-0.05	-0.05469	0.17344	0.00731
-19.82	0.08672	-0.03984	0.02891	0.02342		-19.8205	0.08672	-0.03984	0.02891	0.0008125
-19.8184	0.05234	0.14766	0.08906	0.02367		-19.8189	0.05234	0.14766	0.08906	0.00652
-19.8168	0.01875	0.10547	0.19688	0.02452		-19.8173	0.01875	0.10547	0.19688	0.00608
-19.8152	0.01172	-0.0125	0.12656	0.02439		-19.8157	0.01172	-0.0125	0.12656	0.00136
-19.8136	-0.00391	0.01406	0.08203	0.02808		-19.8141	-0.00391	0.01406	0.08203	0.00441
-19.812	-0.01484	0.00938	0.03281	0.02038		-19.8125	-0.01484	0.00938	0.03281	0.00523
-19.8104	0.10391	-0.05234	0.08594	0.02469		-19.8109	0.10391	-0.05234	0.08594	0.00459
-19.8088	0.0875	-0.03047	-0.03281	0.01716		-19.8093	0.0875	-0.03047	-0.03281	0.00592
-19.8072	-0.06875	-0.12578	0.04453	0.02325		-19.8077	-0.06875	-0.12578	0.04453	0.00472
-19.8056	-0.05	-0.02578	0.13594	0.02581		-19.8061	-0.05	-0.02578	0.13594	0.00488
-19.804	0.03672	0.16563	-0.02109	0.02923		-19.8045	0.03672	0.16563	-0.02109	0.00388
-19.8024	-0.025	0.11172	0.03203	0.02434		-19.8029	-0.025	0.11172	0.03203	0.00486
-19.8008	0.05469	0.08516	0.04922	0.02373		-19.8013	0.05469	0.08516	0.04922	0.0023
-19.7992	0.04609	-0.13984	-0.05469	0.02847		-19.7997	0.04609	-0.13984	-0.05469	0.00455
-19.7976	0.04844	0.00234	-0.07422	0.02086		-19.7981	0.04844	0.00234	-0.07422	0.00583
-19.796	-0.01328	-0.01719	-0.03828	0.02202		-19.7965	-0.01328	-0.01719	-0.03828	0.00411
-19.7944	-0.04453	0.16328	0.05	0.02364		-19.7949	-0.04453	0.16328	0.05	0.00516
-19.7928	-0.10938	-0.07578	-0.01016	0.02898		-19.7933	-0.10938	-0.07578	-0.01016	0.00464
-19.7912	-0.01406	0.07578	0.07969	0.01545		-19.7917	-0.01406	0.07578	0.07969	0.00272
-19.7896	-0.04453	0.05	-0.00391	0.02116		-19.7901	-0.04453	0.05	-0.00391	0.003
-19.788	0.16094	0.00781	0.13281	0.02552		-19.7885	0.16094	0.00781	0.13281	0.00405
-19.7864	0.02969	-0.03594	-0.0375	0.02788		-19.7869	0.02969	-0.03594	-0.0375	0.00234
-19.7848	-0.08438	0.01094	-0.01328	0.0228		-19.7853	-0.08438	0.01094	-0.01328	0.00492
-19.7832	-0.06563	0.03125	0.05313	0.02156		-19.7837	-0.06563	0.03125	0.05313	0.00419
-19.7816	0.01406	0.04766	0.00156	0.0222		-19.7821	0.01406	0.04766	0.00156	0.00378
-19.78	-0.04766	0.01875	-0.0625	0.02388		-19.7805	-0.04766	0.01875	-0.0625	0.0035
-19.7784	-0.00078125	0.04922	0.02891	0.0243		-19.7789	-0.00078125	0.04922	0.02891	0.00353
-19.7768	-0.04688	-0.12422	0.08438	0.02258		-19.7773	-0.04688	-0.12422	0.08438	0.00403
-19.7752	0.02422	0.02656	0.15156	0.02427		-19.7757	0.02422	0.02656	0.15156	0.00488
-19.7736	-0.04453	0.03359	0.02109	0.02169		-19.7741	-0.04453	0.03359	0.02109	0.00313
-19.772	0.06797	0.04375	0.06641	0.02434		-19.7725	0.06797	0.04375	0.06641	0.00598
-19.7704	0.02109	-0.12891	-0.01953	0.02414		-19.7709	0.02109	-0.12891	-0.01953	0.0048
-19.7688	-0.02031	0.0625	0.10391	0.02541		-19.7693	-0.02031	0.0625	0.10391	0.00227
-19.7672	-0.02109	-0.03984	0.02031	0.02716		-19.7677	-0.02109	-0.03984	0.02031	0.00169
-19.7656	0.05547	-0.05469	0.06016	0.02425		-19.7661	0.05547	-0.05469	0.06016	0.00317
-19.764	0.04453	0	0.02188	0.02438		-19.7645	0.04453	0	0.02188	0.00333
-19.7624	-0.11016	0.18125	0	0.02069		-19.7629	-0.11016	0.18125	0	0.00277
-19.7608	-0.00234	0.04453	0.00547	0.02081		-19.7613	-0.00234	0.04453	0.00547	0.00464
-19.7592	0.11094	-0.06719	0.12891	0.02583		-19.7597	0.11094	-0.06719	0.12891	0.00555
-19.7576	-0.02422	0.06172	-0.01406	0.02106		-19.7581	-0.02422	0.06172	-0.01406	0.00434
-19.756	0.03125	0.10234	0.07266	0.02111		-19.7565	0.03125	0.10234	0.07266	0.00263
-19.7544	-0.0375	0.15313	-0.14609	0.02058		-19.7549	-0.0375	0.15313	-0.14609	0.00359
-19.7528	-0.10781	0.05391	-0.04063	0.02192		-19.7533	-0.10781	0.05391	-0.04063	0.00139
-19.7512	-0.01797	-0.03047	0.07656	0.02055		-19.7517	-0.01797	-0.03047	0.07656	0.00442
-19.7496	0.00156	0.0875	-0.01797	0.02516		-19.7501	0.00156	0.0875	-0.01797	0.00503
-19.748	0.11016	0.00156	0.12969	0.02219		-19.7485	0.11016	0.00156	0.12969	0.00209
-19.7464	-0.05703	0.10078	0.08984	0.02		-19.7469	-0.05703	0.10078	0.08984	0.00541
-19.7448	-0.08125	-0.04141	0.04297	0.02567		-19.7453	-0.08125	-0.04141	0.04297	0.00463
-19.7432	0.11016	-0.025	-0.04844	0.03184		-19.7437	0.11016	-0.025	-0.04844	0.00322
-19.7416	-0.06406	-0.07578	0.03516	0.01942		-19.7421	-0.06406	-0.07578	0.03516	0.00723
-19.74	0.02891	0.12422	0.025	0.01961		-19.7405	0.02891	0.12422	0.025	0.000734375
-19.7384	-0.03516	0.07422	0.01094	0.02319		-19.7389	-0.03516	0.07422	0.01094	0.00403
-19.7368	0.0125	-0.07266	0.13047	0.01959		-19.7373	0.0125	-0.07266	0.13047	0.00325
-19.7352	0.10234	0.08516	0.00078125	0.02417		-19.7357	0.10234	0.08516	0.00078125	0.00364
-19.7336	0.01875	0.01172	0.00703	0.01758		-19.7341	0.01875	0.01172	0.00703	0.00623
-19.732	-0.02734	0.07109	0.06563	0.02958		-19.7325	-0.02734	0.07109	0.06563	0.00367
-19.7304	0.08047	0.02656	0.02188	0.02269		-19.7309	0.08047	0.02656	0.02188	0.00211
-19.7288	0.11563	-0.02656	-0.00234	0.02264		-19.7293	0.11563	-0.02656	-0.00234	0.00434
-19.7272	-0.06484	-0.02422	0.13594	0.02111		-19.7277	-0.06484	-0.02422	0.13594	0.00447
-19.7256	0.10625	-0.02266	0.04297	0.02256		-19.7261	0.10625	-0.02266	0.04297	0.00455
-19.724	-0.08984	0.02266	0.05703	0.02592		-19.7245	-0.08984	0.02266	0.05703	0.00158
-19.7224	-0.07656	0.12656	-0.05391	0.02416		-19.7229	-0.07656	0.12656	-0.05391	0.00345
-19.7208	0.03672	0.06953	0.02656	0.01703		-19.7213	0.03672	0.06953	0.02656	0.00256
-19.7192	-0.02422	-0.01406	0.05625	0.0232		-19.7197	-0.02422	-0.01406	0.05625	0.00405
-19.7176	0.01563	-0.00625	0.05	0.02372		-19.7181	0.01563	-0.00625	0.05	0.00569
-19.716	-0.07266	-0.03984	-0.025	0.01938		-19.7165	-0.07266	-0.03984	-0.025	0.00213
-19.7144	-0.04141	0.05391	0.01172	0.03067		-19.7149	-0.04141	0.05391	0.01172	0.00664
-19.7128	0.04844	0.00625	0.11484	0.02309		-19.7133	0.04844	0.00625	0.11484	0.00502
-19.7112	0.07656	0.00078125	0.20391	0.02161		-19.7117	0.07656	0.00078125	0.20391	0.00256
-19.7096	0.08828	0.01406	0.18984	0.0215		-19.7101	0.08828	0.01406	0.18984	0.00334
-19.708	-0.06875	0.05391	0.05938	0.02548		-19.7085	-0.06875	0.05391	0.05938	0.00383
-19.7064	-0.09063	-0.05156	0.07891	0.02614		-19.7069	-0.09063	-0.05156	0.07891	0.00334
-19.7048	-0.05234	-0.02031	0.11328	0.0255		-19.7053	-0.05234	-0.02031	0.11328	0.0052
-19.7032	-0.02109	0.02813	0.07031	0.0198		-19.7037	-0.02109	0.02813	0.07031	0.00434
-19.7016	-0.03047	-0.03047	0.12891	0.02552		-19.7021	-0.03047	-0.03047	0.12891	0.00264
-19.7	0.01953	-0.08359	0.05938	0.0237		-19.7005	0.01953	-0.08359	0.05938	0.00209
-19.6984	0.11953	0.02969	-0.03438	0.0232		-19.6989	0.11953	0.02969	-0.03438	0.00589
-19.6968	-0.08906	0.03984	-0.02344	0.02239		-19.6973	-0.08906	0.03984	-0.02344	0.0037
-19.6952	0.03594	0.0125	0.02031	0.02466		-19.6957	0.03594	0.0125	0.02031	0.00523
-19.6936	-0.05391	0.12578	0.01641	0.0228		-19.6941	-0.05391	0.12578	0.01641	0.00553
-19.692	0.02266	-0.07891	0.06094	0.02164		-19.6925	0.02266	-0.07891	0.06094	0.00111
-19.6904	0.01016	-0.02109	0.075	0.01959		-19.6909	0.01016	-0.02109	0.075	0.00352
-19.6888	-0.01328	-0.03984	0.07578	0.02009		-19.6893	-0.01328	-0.03984	0.07578	0.00347
-19.6872	-0.05156	-0.14609	0.06406	0.02366		-19.6877	-0.05156	-0.14609	0.06406	0.0018
-19.6856	0.06328	-0.03359	0.2	0.02942		-19.6861	0.06328	-0.03359	0.2	0.00588
-19.684	0.08594	0.06328	0.10547	0.02584		-19.6845	0.08594	0.06328	0.10547	0.00323
-19.6824	0.06406	0.08594	0.08828	0.02306		-19.6829	0.06406	0.08594	0.08828	0.00527
-19.6808	0.05313	0.01406	0.02969	0.02805		-19.6813	0.05313	0.01406	0.02969	0.00383
-19.6792	0.025	0.0375	0.10703	0.0282		-19.6797	0.025	0.0375	0.10703	0.00288
-19.6776	-0.03828	0.06172	0.07109	0.02461		-19.6781	-0.03828	0.06172	0.07109	0.00242
-19.676	-0.02734	0.05781	0.11953	0.01328		-19.6765	-0.02734	0.05781	0.11953	0.00186
-19.6744	-0.03516	0.06953	0.00469	0.02127		-19.6749	-0.03516	0.06953	0.00469	0.00152
-19.6728	-0.03438	-0.04141	-0.07344	0.02691		-19.6733	-0.03438	-0.04141	-0.07344	0.00434
-19.6712	0.07813	0.05547	0.17813	0.02508		-19.6717	0.07813	0.05547	0.17813	0.00425
-19.6696	-0.00078125	0.02734	0.12656	0.02745		-19.6701	-0.00078125	0.02734	0.12656	0.00358
-19.668	-0.11016	-0.01641	0.13516	0.02828		-19.6685	-0.11016	-0.01641	0.13516	0.00656
-19.6664	0.09688	-0.12031	0.04609	0.02797		-19.6669	0.09688	-0.12031	0.04609	0.00298
-19.6648	-0.15859	-0.02422	-0.00938	0.01959		-19.6653	-0.15859	-0.02422	-0.00938	0.00322
-19.6632	0.02344	-0.125	0.12734	0.023		-19.6637	0.02344	-0.125	0.12734	0.00145
-19.6616	-0.11875	0.07813	0.1125	0.02673		-19.6621	-0.11875	0.07813	0.1125	0.00355
-19.66	0.03125	0.14141	0.11563	0.01945		-19.6605	0.03125	0.14141	0.11563	0.00363
-19.6584	0.03125	0.05938	0.10625	0.01984		-19.6589	0.03125	0.05938	0.10625	0.00313
-19.6568	0.07969	-0.05859	0.02578	0.0313		-19.6573	0.07969	-0.05859	0.02578	0.00569
-19.6552	-0.02969	0.00469	-0.07734	0.0233		-19.6557	-0.02969	0.00469	-0.07734	0.00428
-19.6536	0.06328	0.10391	0.13984	0.01919		-19.6541	0.06328	0.10391	0.13984	0.00319
-19.652	0.00469	-0.075	0.07891	0.02377		-19.6525	0.00469	-0.075	0.07891	0.00417
-19.6504	0.15234	0.11016	0.01172	0.02025		-19.6509	0.15234	0.11016	0.01172	0.00327
-19.6488	-0.00313	-0.03828	-0.00313	0.02167		-19.6493	-0.00313	-0.03828	-0.00313	0.00623
-19.6472	-0.08047	-0.05313	-0.00234	0.02653		-19.6477	-0.08047	-0.05313	-0.00234	0.00438
-19.6456	-0.04297	0.0125	-0.01484	0.02613		-19.6461	-0.04297	0.0125	-0.01484	0.00403
-19.644	-0.04375	0.00547	0.10234	0.02152		-19.6445	-0.04375	0.00547	0.10234	0.00155
-19.6424	0.03828	0.06172	0.11406	0.02284		-19.6429	0.03828	0.06172	0.11406	0.00431
-19.6408	-0.03359	0.10469	-0.05078	0.02581		-19.6413	-0.03359	0.10469	-0.05078	0.00392
-19.6392	0.02656	0.05703	-0.01797	0.03069		-19.6397	0.02656	0.05703	-0.01797	0.00213
-19.6376	0.04375	-0.03281	0.05234	0.02403		-19.6381	0.04375	-0.03281	0.05234	0.00594
-19.636	0.12969	0.03516	0.06563	0.02133		-19.6365	0.12969	0.03516	0.06563	0.00263
-19.6344	-0.1125	-0.00781	-0.03906	0.02466		-19.6349	-0.1125	-0.00781	-0.03906	0.0033
-19.6328	-0.10234	0.06484	0.10625	0.02781		-19.6333	-0.10234	0.06484	0.10625	0.00298
-19.6312	0.0375	0.01328	0.00703	0.01734		-19.6317	0.0375	0.01328	0.00703	0.001
-19.6296	0.11953	0.02344	0.08672	0.0213		-19.6301	0.11953	0.02344	0.08672	0.00402
-19.628	-0.07344	-0.02734	0.13594	0.02464		-19.6285	-0.07344	-0.02734	0.13594	0.00661
-19.6264	-0.05313	0.10234	0.04219	0.02056		-19.6269	-0.05313	0.10234	0.04219	0.0028
-19.6248	-0.02266	-0.04063	0.12422	0.02516		-19.6253	-0.02266	-0.04063	0.12422	0.00394
-19.6232	0.01016	-0.04922	0.01797	0.02853		-19.6237	0.01016	-0.04922	0.01797	0.00167
-19.6216	-0.04844	0.02578	0.00938	0.02153		-19.6221	-0.04844	0.02578	0.00938	0.00242
-19.62	-0.01641	0.02891	0.07891	0.0165		-19.6205	-0.01641	0.02891	0.07891	0.00583
-19.6184	0.01875	-0.07109	0.01016	0.02591		-19.6189	0.01875	-0.07109	0.01016	0.00441
-19.6168	0.05156	0.00313	0.02188	0.02886		-19.6173	0.05156	0.00313	0.02188	0.00423
-19.6152	-0.00859	0.08906	0.06172	0.02889		-19.6157	-0.00859	0.08906	0.06172	0.00453
-19.6136	-0.05391	-0.10781	0.04688	0.02409		-19.6141	-0.05391	-0.10781	0.04688	0.00272
-19.612	0.00703	0.07109	-0.12656	0.01719		-19.6125	0.00703	0.07109	-0.12656	0.00252
-19.6104	0.02891	-0.05156	-0.06953	0.01989		-19.6109	0.02891	-0.05156	-0.06953	0.00263
-19.6088	0.06641	-0.03281	0.03281	0.02097		-19.6093	0.06641	-0.03281	0.03281	0.00652
-19.6072	0.02422	-0.11797	0.00078125	0.02536		-19.6077	0.02422	-0.11797	0.00078125	0.00508
-19.6056	0.06875	-0.01328	0.09297	0.02598		-19.6061	0.06875	-0.01328	0.09297	0.00409
-19.604	0.00547	-0.01328	0.01797	0.02698		-19.6045	0.00547	-0.01328	0.01797	0.0035
-19.6024	-0.01641	-0.03438	0.09922	0.02611		-19.6029	-0.01641	-0.03438	0.09922	0.00367
-19.6008	0.00781	0.01484	-0.01953	0.02531		-19.6013	0.00781	0.01484	-0.01953	0.00275
-19.5992	0.10313	-0.02266	0.12734	0.02064		-19.5997	0.10313	-0.02266	0.12734	0.00505
-19.5976	0.02969	0.06875	0.09453	0.02361		-19.5981	0.02969	0.06875	0.09453	0.00277
-19.596	0.04297	0.12422	-0.02891	0.02063		-19.5965	0.04297	0.12422	-0.02891	0.00338
-19.5944	0.02109	0.0875	0.08984	0.01922		-19.5949	0.02109	0.0875	0.08984	0.00544
-19.5928	0.08359	-0.02891	0.18281	0.02967		-19.5933	0.08359	-0.02891	0.18281	0.00455
-19.5912	0.02031	0.08594	0.10547	0.03061		-19.5917	0.02031	0.08594	0.10547	0.00344
-19.5896	0.07734	-0.00234	-0.05469	0.01764		-19.5901	0.07734	-0.00234	-0.05469	0.00708
-19.588	0.02266	0.04297	0.07891	0.02233		-19.5885	0.02266	0.04297	0.07891	0.00178
-19.5864	0.06641	-0.02109	0.07109	0.02575		-19.5869	0.06641	-0.02109	0.07109	0.00253
-19.5848	-0.05313	-0.03828	-0.04141	0.02156		-19.5853	-0.05313	-0.03828	-0.04141	0.00516
-19.5832	-0.00391	0.10391	0.13125	0.02589		-19.5837	-0.00391	0.10391	0.13125	0.00192
-19.5816	-0.06328	0.06016	0.01484	0.02592		-19.5821	-0.06328	0.06016	0.01484	0.00563
-19.58	-0.02891	-0.08359	-0.00469	0.01952		-19.5805	-0.02891	-0.08359	-0.00469	0.00425
-19.5784	-0.03906	0.01563	0.03047	0.02247		-19.5789	-0.03906	0.01563	0.03047	0.00156
-19.5768	-0.04375	0.04844	-0.02813	0.02606		-19.5773	-0.04375	0.04844	-0.02813	0.00225
-19.5752	-0.01172	0.02656	-0.0625	0.02181		-19.5757	-0.01172	0.02656	-0.0625	0.00323
-19.5736	0.07969	0.05938	0.02422	0.02147		-19.5741	0.07969	0.05938	0.02422	0.00273
-19.572	0.06563	0.06719	0.14375	0.02525		-19.5725	0.06563	0.06719	0.14375	0.007
-19.5704	0.09453	0.02109	0.07109	0.0275		-19.5709	0.09453	0.02109	0.07109	0.00178
-19.5688	0.07344	0.04844	0.07109	0.02219		-19.5693	0.07344	0.04844	0.07109	0.00497
-19.5672	0.05859	0.04453	-0.06172	0.01723		-19.5677	0.05859	0.04453	-0.06172	0.00414
-19.5656	0.13047	-0.04688	-0.04609	0.0207		-19.5661	0.13047	-0.04688	-0.04609	0.00075
-19.564	0.15156	0.07422	0.12188	0.02906		-19.5645	0.15156	0.07422	0.12188	0.00209
-19.5624	0.04063	0.05703	0.10703	0.02322		-19.5629	0.04063	0.05703	0.10703	0.00573
-19.5608	0.01484	0.02813	0.17969	0.01928		-19.5613	0.01484	0.02813	0.17969	0.00277
-19.5592	0.025	-0.00313	0.01797	0.02714		-19.5597	0.025	-0.00313	0.01797	0.00183
-19.5576	-0.02109	0.01563	0.03516	0.02558		-19.5581	-0.02109	0.01563	0.03516	0.0037
-19.556	0.00703	0.04922	0.15781	0.01381		-19.5565	0.00703	0.04922	0.15781	0.0035
-19.5544	0.13516	0.03516	0.04297	0.01989		-19.5549	0.13516	0.03516	0.04297	0.00477
-19.5528	-0.16641	0.11484	0.03047	0.02695		-19.5533	-0.16641	0.11484	0.03047	0.00336
-19.5512	-0.00547	-0.00938	0.02031	0.02423		-19.5517	-0.00547	-0.00938	0.02031	0.00189
-19.5496	0.04141	-0.02344	-0.03359	0.02686		-19.5501	0.04141	-0.02344	-0.03359	0.003
-19.548	-0.07969	0.04766	-0.02344	0.01636		-19.5485	-0.07969	0.04766	-0.02344	0.00441
-19.5464	-0.09609	0.10234	0.18516	0.01438		-19.5469	-0.09609	0.10234	0.18516	0.00516
-19.5448	0.00156	0.00703	-0.05078	0.01898		-19.5453	0.00156	0.00703	-0.05078	0.00372
-19.5432	0.09844	0.14219	0.03438	0.0297		-19.5437	0.09844	0.14219	0.03438	0.00438
-19.5416	0.00938	0.00313	0.15859	0.0255		-19.5421	0.00938	0.00313	0.15859	0.00459
-19.54	-0.0125	-0.02734	0.10703	0.02472		-19.5405	-0.0125	-0.02734	0.10703	0.00319
-19.5384	0.08047	0.02109	0.025	0.02466		-19.5389	0.08047	0.02109	0.025	0.00341
-19.5368	0.08438	-0.03672	0.04922	0.02711		-19.5373	0.08438	-0.03672	0.04922	0.00603
-19.5352	0.05078	-0.08984	-0.03125	0.02039		-19.5357	0.05078	-0.08984	-0.03125	0.00295
-19.5336	0.01641	-0.0375	0.04453	0.02467		-19.5341	0.01641	-0.0375	0.04453	0.0032
-19.532	0.06172	0.09688	0.02031	0.019		-19.5325	0.06172	0.09688	0.02031	0.00392
-19.5304	0.05469	-0.00156	0.09922	0.0222		-19.5309	0.05469	-0.00156	0.09922	0.00309
-19.5288	0.09844	0.04922	-0.02422	0.03014		-19.5293	0.09844	0.04922	-0.02422	0.00598
-19.5272	-0.09063	-0.01563	0.12031	0.02892		-19.5277	-0.09063	-0.01563	0.12031	0.00378
-19.5256	0.08203	0.00078125	-0.05234	0.02506		-19.5261	0.08203	0.00078125	-0.05234	0.0037
-19.524	0.13281	0.01406	0.12031	0.01823		-19.5245	0.13281	0.01406	0.12031	0.00497
-19.5224	0.1875	0.06641	0.15625	0.02384		-19.5229	0.1875	0.06641	0.15625	0.00363
-19.5208	-0.06172	0.05234	-0.02734	0.027		-19.5213	-0.06172	0.05234	-0.02734	0.00364
-19.5192	-0.10313	0.025	-0.00859	0.01998		-19.5197	-0.10313	0.025	-0.00859	0.00413
-19.5176	-0.0125	0.07969	0.03281	0.01669		-19.5181	-0.0125	0.07969	0.03281	0.00253
-19.516	0.12891	0.06328	-0.03281	0.02581		-19.5165	0.12891	0.06328	-0.03281	0.00316
-19.5144	-0.13984	0.125	0.08516	0.02783		-19.5149	-0.13984	0.125	0.08516	0.00295
-19.5128	0.09922	0.0375	0.08516	0.02398		-19.5133	0.09922	0.0375	0.08516	0.00427
-19.5112	-0.09297	0.09531	0.07891	0.01728		-19.5117	-0.09297	0.09531	0.07891	0.00452
-19.5096	0.04375	0.07891	-0.02656	0.01584		-19.5101	0.04375	0.07891	-0.02656	0.00639
-19.508	0.06641	0.03125	-0.00234	0.02627		-19.5085	0.06641	0.03125	-0.00234	0.006
-19.5064	0.09609	0.0625	0.14922	0.02452		-19.5069	0.09609	0.0625	0.14922	0.00334
-19.5048	0.03438	0.00938	-0.01797	0.02169		-19.5053	0.03438	0.00938	-0.01797	0.00372
-19.5032	0.03281	0.13594	0.06328	0.02275		-19.5037	0.03281	0.13594	0.06328	0.00356
-19.5016	-0.00078125	0.02422	0.00313	0.02881		-19.5021	-0.00078125	0.02422	0.00313	0.00459
-19.5	0.07813	0.11953	0.18516	0.01791		-19.5005	0.07813	0.11953	0.18516	0.00281
-19.4984	-0.02422	-0.00156	-0.01484	0.02727		-19.4989	-0.02422	-0.00156	-0.01484	0.00284
-19.4968	-0.00625	0.04141	-0.02578	0.02356		-19.4973	-0.00625	0.04141	-0.02578	0.00227
-19.4952	-0.08359	0.00703	-0.02891	0.02655		-19.4957	-0.08359	0.00703	-0.02891	0.00409
-19.4936	-0.05781	0.09141	0.05313	0.02184		-19.4941	-0.05781	0.09141	0.05313	0.00294
-19.492	0.01094	-0.00938	0.10234	0.02223		-19.4925	0.01094	-0.00938	0.10234	0.00477
-19.4904	-0.05781	0.03984	0.08359	0.02441		-19.4909	-0.05781	0.03984	0.08359	0.00469
-19.4888	0.00078125	0.00234	0.11875	0.03019		-19.4893	0.00078125	0.00234	0.11875	0.00334
-19.4872	-0.00625	0.02266	0.11641	0.01988		-19.4877	-0.00625	0.02266	0.11641	0.00494
-19.4856	-0.03828	0.13281	0.00156	0.01955		-19.4861	-0.03828	0.13281	0.00156	0.00341
-19.484	0.02188	-0.01094	0.01094	0.03061		-19.4845	0.02188	-0.01094	0.01094	0.00263
-19.4824	-0.07813	0.12344	0.17891	0.02311		-19.4829	-0.07813	0.12344	0.17891	0.00558
-19.4808	0.03984	-0.10625	0.10703	0.02681		-19.4813	0.03984	-0.10625	0.10703	0.00339
-19.4792	-0.04844	0.01875	0.12734	0.02256		-19.4797	-0.04844	0.01875	0.12734	0.00452
-19.4776	-0.00703	-0.03906	0.10391	0.02039		-19.4781	-0.00703	-0.03906	0.10391	0.00453
-19.476	-0.19141	-0.09141	0.11719	0.0298		-19.4765	-0.19141	-0.09141	0.11719	0.00636
-19.4744	-0.10391	0.02266	0.00078125	0.02664		-19.4749	-0.10391	0.02266	0.00078125	0.00359
-19.4728	-0.00938	-0.00234	0.09531	0.02231		-19.4733	-0.00938	-0.00234	0.09531	0.00419
-19.4712	0.05859	0.04531	-0.07578	0.02489		-19.4717	0.05859	0.04531	-0.07578	0.00491
-19.4696	0.025	-0.02344	0.09297	0.02513		-19.4701	0.025	-0.02344	0.09297	0.00492
-19.468	-0.02109	0.05547	0.08125	0.02472		-19.4685	-0.02109	0.05547	0.08125	0.00588
-19.4664	-0.01953	0.04844	-0.03594	0.02103		-19.4669	-0.01953	0.04844	-0.03594	0.00519
-19.4648	-0.01406	0.01797	0.12578	0.01945		-19.4653	-0.01406	0.01797	0.12578	0.00177
-19.4632	-0.00469	-0.01172	0.08594	0.02327		-19.4637	-0.00469	-0.01172	0.08594	0.00481
-19.4616	0.00156	0.05781	0.07266	0.02248		-19.4621	0.00156	0.05781	0.07266	0.00317
-19.46	0.15391	0.05313	0.125	0.02298		-19.4605	0.15391	0.05313	0.125	0.00197
-19.4584	-0.01797	-0.13594	0.14922	0.0253		-19.4589	-0.01797	-0.13594	0.14922	0.00633
-19.4568	0.01094	-0.12734	0.14609	0.02391		-19.4573	0.01094	-0.12734	0.14609	0.00264
-19.4552	0.08828	-0.04922	0.01172	0.02377		-19.4557	0.08828	-0.04922	0.01172	0.00475
-19.4536	0.04453	0.0125	0.03672	0.02892		-19.4541	0.04453	0.0125	0.03672	0.00361
-19.452	-0.02891	0.02813	0.17266	0.02388		-19.4525	-0.02891	0.02813	0.17266	0.00275
-19.4504	0.05078	-0.01094	0.03672	0.01748		-19.4509	0.05078	-0.01094	0.03672	0.00444
-19.4488	-0.025	-0.01797	-0.04375	0.01748		-19.4493	-0.025	-0.01797	-0.04375	0.00345
-19.4472	0.04141	0.00156	0.03438	0.02463		-19.4477	0.04141	0.00156	0.03438	0.00389
-19.4456	0.03594	0.1125	-0.02891	0.02566		-19.4461	0.03594	0.1125	-0.02891	0.00327
-19.444	-0.08203	-0.14297	0.10547	0.02777		-19.4445	-0.08203	-0.14297	0.10547	0.00308
-19.4424	0.13047	0.07188	0.10781	0.01681		-19.4429	0.13047	0.07188	0.10781	0.00536
-19.4408	0.10703	-0.05313	0.04609	0.01981		-19.4413	0.10703	-0.05313	0.04609	0.00413
-19.4392	0.01016	0.14375	0.02422	0.02861		-19.4397	0.01016	0.14375	0.02422	0.00458
-19.4376	-0.06797	0.02344	-0.075	0.02855		-19.4381	-0.06797	0.02344	-0.075	0.00456
-19.436	-0.04375	0.03828	0.09297	0.0265		-19.4365	-0.04375	0.03828	0.09297	0.00298
-19.4344	-0.07734	-0.16094	-0.03594	0.02048		-19.4349	-0.07734	-0.16094	-0.03594	0.00644
-19.4328	-0.05313	-0.01172	0.09219	0.01881		-19.4333	-0.05313	-0.01172	0.09219	0.00369
-19.4312	0.04453	-0.06484	0.00781	0.02831		-19.4317	0.04453	-0.06484	0.00781	0.003
-19.4296	-0.07109	-0.01172	-0.01484	0.02514		-19.4301	-0.07109	-0.01172	-0.01484	0.00363
-19.428	0.00078125	0.01641	0.0125	0.01863		-19.4285	0.00078125	0.01641	0.0125	0.00502
-19.4264	0.06484	-0.12656	0.06406	0.02248		-19.4269	0.06484	-0.12656	0.06406	0.00522
-19.4248	0.05547	0.13594	-0.09531	0.02491		-19.4253	0.05547	0.13594	-0.09531	0.00338
-19.4232	-0.03828	-0.01953	0.04609	0.02239		-19.4237	-0.03828	-0.01953	0.04609	0.00453
-19.4216	0.00469	0.025	0.05703	0.02048		-19.4221	0.00469	0.025	0.05703	0.00523
-19.42	0.04141	0.02344	-0.01719	0.0243		-19.4205	0.04141	0.02344	-0.01719	0.00392
-19.4184	-0.12031	0.09922	0.08047	0.02255		-19.4189	-0.12031	0.09922	0.08047	0.0037
-19.4168	-0.04297	-0.0125	0.07656	0.02102		-19.4173	-0.04297	-0.0125	0.07656	0.00125
-19.4152	0.07188	0.07109	0.00234	0.02566		-19.4157	0.07188	0.07109	0.00234	0.00342
-19.4136	-0.02109	0.01797	0.02813	0.0218		-19.4141	-0.02109	0.01797	0.02813	0.00513
-19.412	-0.06094	0.02578	0.08047	0.02177		-19.4125	-0.06094	0.02578	0.08047	0.00442
-19.4104	-0.02344	0.16719	-0.0875	0.02531		-19.4109	-0.02344	0.16719	-0.0875	0.00491
-19.4088	-0.0125	-0.02578	0.10547	0.02569		-19.4093	-0.0125	-0.02578	0.10547	0.00322
-19.4072	0.05469	-0.01563	-0.01641	0.01838		-19.4077	0.05469	-0.01563	-0.01641	0.00308
-19.4056	-0.07969	0.01406	0.00078125	0.02667		-19.4061	-0.07969	0.01406	0.00078125	0.00392
-19.404	0.03125	0.12266	-0.07031	0.02905		-19.4045	0.03125	0.12266	-0.07031	0.00148
-19.4024	-0.04844	0.10938	0.02188	0.02334		-19.4029	-0.04844	0.10938	0.02188	0.00672
-19.4008	0.05625	-0.01875	0.02344	0.02184		-19.4013	0.05625	-0.01875	0.02344	0.00477
-19.3992	0.03203	0.1375	0.05938	0.02536		-19.3997	0.03203	0.1375	0.05938	0.00241
-19.3976	0.00859	-0.08672	0.06563	0.01784		-19.3981	0.00859	-0.08672	0.06563	0.00409
-19.396	0.01797	-0.03047	0.12734	0.02698		-19.3965	0.01797	-0.03047	0.12734	0.00423
-19.3944	-0.00938	-0.11094	-0.03672	0.01997		-19.3949	-0.00938	-0.11094	-0.03672	0.0045
-19.3928	-0.01328	0.06328	-0.08828	0.01578		-19.3933	-0.01328	0.06328	-0.08828	0.0045
-19.3912	-0.05625	0.00234	-0.00938	0.02509		-19.3917	-0.05625	0.00234	-0.00938	0.00272
-19.3896	0.07578	-0.02656	0.02109	0.02445		-19.3901	0.07578	-0.02656	0.02109	0.00339
-19.388	0.09141	0.08516	0.10313	0.01775		-19.3885	0.09141	0.08516	0.10313	0.00313
-19.3864	-0.00313	-0.03516	-0.04219	0.02269		-19.3869	-0.00313	-0.03516	-0.04219	0.0042
-19.3848	-0.05313	0.04609	-0.06406	0.02091		-19.3853	-0.05313	0.04609	-0.06406	0.00256
-19.3832	-0.07734	0.03594	-0.01875	0.02647		-19.3837	-0.07734	0.03594	-0.01875	0.00295
-19.3816	0.02734	0.02578	0.13203	0.01578		-19.3821	0.02734	0.02578	0.13203	0.00542
-19.38	-0.01484	0.02188	-0.08047	0.02295		-19.3805	-0.01484	0.02188	-0.08047	0.00188
-19.3784	0.08984	0.03828	0.05703	0.02255		-19.3789	0.08984	0.03828	0.05703	0.00302
-19.3768	-0.00625	0.07578	0.02266	0.02073		-19.3773	-0.00625	0.07578	0.02266	0.00439
-19.3752	0.03203	0.04844	0.03125	0.01667		-19.3757	0.03203	0.04844	0.03125	0.00397
-19.3736	0.04063	-0.02813	-0.01641	0.02553		-19.3741	0.04063	-0.02813	-0.01641	0.00616
-19.372	0.03594	0.04063	0.02578	0.02147		-19.3725	0.03594	0.04063	0.02578	0.00195
-19.3704	-0.06016	0.09922	-0.04531	0.02728		-19.3709	-0.06016	0.09922	-0.04531	0.00139
-19.3688	0.02578	-0.01563	0.15938	0.02455		-19.3693	0.02578	-0.01563	0.15938	0.0037
-19.3672	-0.10156	0.00313	0.01719	0.02195		-19.3677	-0.10156	0.00313	0.01719	0.00153
-19.3656	0.04141	-0.06172	0.09844	0.02477		-19.3661	0.04141	-0.06172	0.09844	0.00369
-19.364	0.09766	-0.03125	-0.02969	0.03288		-19.3645	0.09766	-0.03125	-0.02969	0.00383
-19.3624	0.03438	-0.04219	0.01641	0.02594		-19.3629	0.03438	-0.04219	0.01641	0.00514
-19.3608	-0.02734	0.00078125	-0.10234	0.01759		-19.3613	-0.02734	0.00078125	-0.10234	0.00366
-19.3592	0.13203	0.06328	0.13828	0.01758		-19.3597	0.13203	0.06328	0.13828	0.00216
-19.3576	-0.08438	-0.00313	0.02969	0.02458		-19.3581	-0.08438	-0.00313	0.02969	0.00375
-19.356	0.06719	-0.02109	-0.00234	0.0255		-19.3565	0.06719	-0.02109	-0.00234	0.00227
-19.3544	0.01563	-0.02891	-0.06563	0.02678		-19.3549	0.01563	-0.02891	-0.06563	0.00538
-19.3528	0.01641	-0.01641	0.13047	0.02108		-19.3533	0.01641	-0.01641	0.13047	0.00445
-19.3512	-0.08203	0.07813	0.08828	0.02567		-19.3517	-0.08203	0.07813	0.08828	0.00078125
-19.3496	-0.01016	-0.01172	-0.02266	0.02138		-19.3501	-0.01016	-0.01172	-0.02266	0.00534
-19.348	0	-0.03594	-0.04922	0.02892		-19.3485	0	-0.03594	-0.04922	0.000640625
-19.3464	0.01641	0.05234	-0.02813	0.02384		-19.3469	0.01641	0.05234	-0.02813	0.00194
-19.3448	0.04063	0.01406	0.09453	0.02241		-19.3453	0.04063	0.01406	0.09453	0.00455
-19.3432	-0.025	-0.00547	-0.05234	0.02044		-19.3437	-0.025	-0.00547	-0.05234	0.00291
-19.3416	-0.02813	0.07266	-0.01406	0.02317		-19.3421	-0.02813	0.07266	-0.01406	0.00528
-19.34	-0.08438	0.03672	0.16797	0.01828		-19.3405	-0.08438	0.03672	0.16797	0.00166
-19.3384	0.00547	-0.05469	0.07969	0.0275		-19.3389	0.00547	-0.05469	0.07969	0.000671875
-19.3368	0.06875	0.075	0.02266	0.02373		-19.3373	0.06875	0.075	0.02266	0.00331
-19.3352	0.02266	0.12734	0.19375	0.02027		-19.3357	0.02266	0.12734	0.19375	0.00173
-19.3336	0.0875	-0.01406	0.05703	0.02053		-19.3341	0.0875	-0.01406	0.05703	0.00269
-19.332	-0.03203	-0.10469	-0.00469	0.02345		-19.3325	-0.03203	-0.10469	-0.00469	0.00527
-19.3304	0.03281	0.06328	0.09063	0.02464		-19.3309	0.03281	0.06328	0.09063	0.000515625
-19.3288	-0.06094	0.03438	0.00313	0.01897		-19.3293	-0.06094	0.03438	0.00313	0.00452
-19.3272	0.03906	0.02422	0.0125	0.02402		-19.3277	0.03906	0.02422	0.0125	0.00316
-19.3256	-0.11406	-0.15781	-0.08828	0.02233		-19.3261	-0.11406	-0.15781	-0.08828	0.00247
-19.324	0.11641	-0.13672	-0.05469	0.02292		-19.3245	0.11641	-0.13672	-0.05469	0.00583
-19.3224	-0.02266	-0.00781	-0.0125	0.0237		-19.3229	-0.02266	-0.00781	-0.0125	0.004
-19.3208	0.06953	0.05469	-0.09219	0.02656		-19.3213	0.06953	0.05469	-0.09219	0.00195
-19.3192	0.00625	0.02344	0.12422	0.02414		-19.3197	0.00625	0.02344	0.12422	0.00459
-19.3176	0.04453	-0.09531	0.07891	0.01973		-19.3181	0.04453	-0.09531	0.07891	0.00398
-19.316	0.00938	0.01172	0.00859	0.02556		-19.3165	0.00938	0.01172	0.00859	0.00367
-19.3144	0.07422	0.04453	-0.00313	0.02448		-19.3149	0.07422	0.04453	-0.00313	0.00628
-19.3128	-0.04375	-0.05156	0.06406	0.0205		-19.3133	-0.04375	-0.05156	0.06406	0.00361
-19.3112	0.00313	-0.00703	0.00391	0.02217		-19.3117	0.00313	-0.00703	0.00391	0.00361
-19.3096	0.07266	0.01563	-0.09922	0.0255		-19.3101	0.07266	0.01563	-0.09922	0.00294
-19.308	0.1	0.04922	0.15859	0.02192		-19.3085	0.1	0.04922	0.15859	0.00308
-19.3064	0.075	0.10703	0.02031	0.02605		-19.3069	0.075	0.10703	0.02031	0.00214
-19.3048	0.02578	-0.01094	0.11563	0.02017		-19.3053	0.02578	-0.01094	0.11563	0.00502
-19.3032	-0.05859	0.02578	-0.03984	0.0218		-19.3037	-0.05859	0.02578	-0.03984	0.0004375
-19.3016	0.06719	0.00078125	0.025	0.02788		-19.3021	0.06719	0.00078125	0.025	0.00538
-19.3	0.00313	0.05625	-0.00703	0.02533		-19.3005	0.00313	0.05625	-0.00703	0.00331
-19.2984	0.02656	0.00078125	0.01953	0.02158		-19.2989	0.02656	0.00078125	0.01953	0.00534
-19.2968	0.01875	0.12109	-0.025	0.02166		-19.2973	0.01875	0.12109	-0.025	0.004
-19.2952	0.1125	0.05781	0.05938	0.01856		-19.2957	0.1125	0.05781	0.05938	0.00364
-19.2936	0.10781	-0.03359	0.025	0.02056		-19.2941	0.10781	-0.03359	0.025	0.00336
-19.292	0.13672	0.04453	0.08359	0.0267		-19.2925	0.13672	0.04453	0.08359	0.00477
-19.2904	-0.01094	0.01328	0.03984	0.02213		-19.2909	-0.01094	0.01328	0.03984	0.00202
-19.2888	-0.08984	-0.02109	0.08125	0.02216		-19.2893	-0.08984	-0.02109	0.08125	0.00545
-19.2872	-0.04922	0.04922	0	0.01833		-19.2877	-0.04922	0.04922	0	0.00369
-19.2856	-0.01953	-0.05156	-0.11797	0.02006		-19.2861	-0.01953	-0.05156	-0.11797	0.00078125
-19.284	-0.05234	-0.01016	-0.09375	0.02261		-19.2845	-0.05234	-0.01016	-0.09375	0.00444
-19.2824	-0.02969	0.05703	0.11094	0.02766		-19.2829	-0.02969	0.05703	0.11094	0.00155
-19.2808	-0.00859	-0.04219	0.06719	0.02272		-19.2813	-0.00859	-0.04219	0.06719	0.00308
-19.2792	0.00938	0.06484	0.07109	0.02342		-19.2797	0.00938	0.06484	0.07109	0.0048
-19.2776	0.02031	0.06641	0.08281	0.02194		-19.2781	0.02031	0.06641	0.08281	0.00128
-19.276	0.03984	0.02578	-0.04609	0.01598		-19.2765	0.03984	0.02578	-0.04609	0.00444
-19.2744	0.06406	0.02578	-0.00078125	0.02897		-19.2749	0.06406	0.02578	-0.00078125	0.00366
-19.2728	-0.03281	0.04375	0.07266	0.02383		-19.2733	-0.03281	0.04375	0.07266	0.00256
-19.2712	0.03828	0.10625	0.0375	0.01544		-19.2717	0.03828	0.10625	0.0375	0.00313
-19.2696	0.04766	-0.11953	0.075	0.02202		-19.2701	0.04766	-0.11953	0.075	0.00272
-19.268	-0.01094	-0.05313	0.17656	0.02467		-19.2685	-0.01094	-0.05313	0.17656	0.00477
-19.2664	0.09922	0.09453	0.06172	0.02241		-19.2669	0.09922	0.09453	0.06172	0.00508
-19.2648	-0.03516	0.12578	0.11875	0.03119		-19.2653	-0.03516	0.12578	0.11875	0.00108
-19.2632	-0.09063	0.01563	0.05469	0.02302		-19.2637	-0.09063	0.01563	0.05469	0.00316
-19.2616	0.02344	-0.13125	-0.10547	0.02445		-19.2621	0.02344	-0.13125	-0.10547	0.00488
-19.26	0.00078125	-0.13281	0.00078125	0.02173		-19.2605	0.00078125	-0.13281	0.00078125	0.00259
-19.2584	0.02578	-0.02266	-0.06875	0.0243		-19.2589	0.02578	-0.02266	-0.06875	0.00527
-19.2568	0.06406	0.02891	0.15313	0.02356		-19.2573	0.06406	0.02891	0.15313	0.00336
-19.2552	-0.06563	0.08828	0.05234	0.02475		-19.2557	-0.06563	0.08828	0.05234	0.00284
-19.2536	0.03438	0.01172	0.00156	0.01675		-19.2541	0.03438	0.01172	0.00156	0.00591
-19.252	0.03594	-0.00234	-0.03672	0.02811		-19.2525	0.03594	-0.00234	-0.03672	0.00291
-19.2504	0.11563	0.12266	0.00391	0.02375		-19.2509	0.11563	0.12266	0.00391	0.00284
-19.2488	-0.08672	0.10391	0.00703	0.01625		-19.2493	-0.08672	0.10391	0.00703	0.00619
-19.2472	0.00625	-0.04844	0.16875	0.02297		-19.2477	0.00625	-0.04844	0.16875	0.00269
-19.2456	0.01563	-0.06406	0.09375	0.02681		-19.2461	0.01563	-0.06406	0.09375	0.00336
-19.244	0.08125	0.06016	-0.05	0.02398		-19.2445	0.08125	0.06016	-0.05	0.00495
-19.2424	-0.08672	0.06484	0.00078125	0.02009		-19.2429	-0.08672	0.06484	0.00078125	0.000484375
-19.2408	0.02578	0.11094	-0.01406	0.01472		-19.2413	0.02578	0.11094	-0.01406	0.005
-19.2392	-0.01719	-0.10469	0.14531	0.01591		-19.2397	-0.01719	-0.10469	0.14531	0.0043
-19.2376	-0.02813	-0.06563	0.02031	0.02611		-19.2381	-0.02813	-0.06563	0.02031	0.0018
-19.236	-0.10938	0.05156	0.13906	0.02506		-19.2365	-0.10938	0.05156	0.13906	0.00456
-19.2344	0.00859	0.00078125	0.00391	0.01798		-19.2349	0.00859	0.00078125	0.00391	0.00347
-19.2328	0.04375	0.0875	-0.08828	0.01908		-19.2333	0.04375	0.0875	-0.08828	0.00163
-19.2312	0.05703	0.07578	0.11094	0.00995		-19.2317	0.05703	0.07578	0.11094	0.0042
-19.2296	-0.00781	0.01563	0.02656	0.02255		-19.2301	-0.00781	0.01563	0.02656	0.00161
-19.228	0.06641	0.0375	0.03281	0.02861		-19.2285	0.06641	0.0375	0.03281	0.00398
-19.2264	-0.09453	-0.00781	-0.1	0.02198		-19.2269	-0.09453	-0.00781	-0.1	0.00353
-19.2248	0.04688	0.14063	-0.08516	0.01725		-19.2253	0.04688	0.14063	-0.08516	0.00133
-19.2232	0.07344	-0.04063	-0.03672	0.02195		-19.2237	0.07344	-0.04063	-0.03672	0.00513
-19.2216	-0.10391	0.03047	0.01094	0.01964		-19.2221	-0.10391	0.03047	0.01094	0.0047
-19.22	0.02656	0.01563	0.03281	0.02352		-19.2205	0.02656	0.01563	0.03281	0.00156
-19.2184	-0.00625	0.06953	-0.04688	0.02628		-19.2189	-0.00625	0.06953	-0.04688	0.00548
-19.2168	-0.04609	0.075	0.02656	0.02164		-19.2173	-0.04609	0.075	0.02656	0.00223
-19.2152	0.03984	0.03203	-0.11094	0.02528		-19.2157	0.03984	0.03203	-0.11094	0.00523
-19.2136	0.025	0.04141	0.04531	0.02388		-19.2141	0.025	0.04141	0.04531	0.00548
-19.212	-0.0375	0.02656	0.06875	0.02028		-19.2125	-0.0375	0.02656	0.06875	0.00264
-19.2104	0.00859	0.15156	0.02891	0.02781		-19.2109	0.00859	0.15156	0.02891	0.00423
-19.2088	-0.00781	0.00078125	0.1	0.01989		-19.2093	-0.00781	0.00078125	0.1	0.00347
-19.2072	0.04297	0.01641	0.05547	0.01691		-19.2077	0.04297	0.01641	0.05547	0.00028125
-19.2056	-0.04844	-0.01406	0.06094	0.02703		-19.2061	-0.04844	-0.01406	0.06094	0.00389
-19.204	0.02109	-0.02969	-0.09688	0.02713		-19.2045	0.02109	-0.02969	-0.09688	0.00155
-19.2024	-0.00313	0.00859	0.11016	0.02014		-19.2029	-0.00313	0.00859	0.11016	0.00189
-19.2008	0.025	-0.08672	0.10703	0.02028		-19.2013	0.025	-0.08672	0.10703	0.00333
-19.1992	-0.04453	0.05625	0.11641	0.02286		-19.1997	-0.04453	0.05625	0.11641	0.00108
-19.1976	0.05938	0.10313	-0.00781	0.03197		-19.1981	0.05938	0.10313	-0.00781	0.00308
-19.196	0.14531	0.19063	0.09688	0.02827		-19.1965	0.14531	0.19063	0.09688	0.00425
-19.1944	-0.00703	-0.03906	-0.02422	0.0237		-19.1949	-0.00703	-0.03906	-0.02422	0.00505
-19.1928	0	0.01094	0.01172	0.01933		-19.1933	0	0.01094	0.01172	0.00275
-19.1912	0.00625	-0.01953	0.08672	0.02366		-19.1917	0.00625	-0.01953	0.08672	0.00208
-19.1896	0.04688	0.10703	0.04141	0.02561		-19.1901	0.04688	0.10703	0.04141	0.00222
-19.188	0.01641	0.13438	0.08906	0.02711		-19.1885	0.01641	0.13438	0.08906	0.003
-19.1864	0.1125	0.00313	-0.00859	0.01861		-19.1869	0.1125	0.00313	-0.00859	0.0038
-19.1848	0.03125	0.05	0.10938	0.01458		-19.1853	0.03125	0.05	0.10938	0.0009375
-19.1832	0.06641	0.16172	-0.06641	0.01934		-19.1837	0.06641	0.16172	-0.06641	0.00378
-19.1816	0.22656	0.00859	-0.01406	0.02988		-19.1821	0.22656	0.00859	-0.01406	0.00478
-19.18	-0.02891	0.01641	0.11406	0.02266		-19.1805	-0.02891	0.01641	0.11406	0.00234
-19.1784	-0.07109	-0.04297	-0.04609	0.01995		-19.1789	-0.07109	-0.04297	-0.04609	0.00342
-19.1768	0.01328	0.03516	0.11484	0.02844		-19.1773	0.01328	0.03516	0.11484	0.00325
-19.1752	-0.08516	0.08047	-0.00156	0.02575		-19.1757	-0.08516	0.08047	-0.00156	0.00417
-19.1736	0.04766	-0.04453	0.09609	0.0227		-19.1741	0.04766	-0.04453	0.09609	0.00353
-19.172	0.03125	0.03203	0.02266	0.01961		-19.1725	0.03125	0.03203	0.02266	0.00336
-19.1704	0.03906	0.02266	0.17109	0.01938		-19.1709	0.03906	0.02266	0.17109	0.00503
-19.1688	-0.03906	-0.00938	0.08359	0.02492		-19.1693	-0.03906	-0.00938	0.08359	0.00606
-19.1672	0.02188	-0.07031	0.05625	0.02409		-19.1677	0.02188	-0.07031	0.05625	0.00342
-19.1656	0.12031	-0.01094	-0.01406	0.01773		-19.1661	0.12031	-0.01094	-0.01406	0.00461
-19.164	0.0375	0.04063	-0.02031	0.01578		-19.1645	0.0375	0.04063	-0.02031	0.00172
-19.1624	-0.02266	0.04297	-0.09766	0.01933		-19.1629	-0.02266	0.04297	-0.09766	0.00467
-19.1608	-0.05547	-0.05703	0.03203	0.01936		-19.1613	-0.05547	-0.05703	0.03203	0.00363
-19.1592	0.00313	-0.05547	0.03906	0.02503		-19.1597	0.00313	-0.05547	0.03906	0.00169
-19.1576	0.025	-0.00469	0.03359	0.02422		-19.1581	0.025	-0.00469	0.03359	0.00416
-19.156	0.08047	-0.02266	-0.08125	0.02255		-19.1565	0.08047	-0.02266	-0.08125	0.00414
-19.1544	-0.06641	-0.03203	0.12344	0.02692		-19.1549	-0.06641	-0.03203	0.12344	0.00244
-19.1528	0.01484	0.05156	0.03984	0.01322		-19.1533	0.01484	0.05156	0.03984	0.00672
-19.1512	0.06875	0.04609	0.07891	0.01728		-19.1517	0.06875	0.04609	0.07891	0.00219
-19.1496	-0.05078	0.03906	0.10703	0.03166		-19.1501	-0.05078	0.03906	0.10703	0.00186
-19.148	0.14922	0.03672	0.07656	0.02433		-19.1485	0.14922	0.03672	0.07656	0.00608
-19.1464	-0.05547	-0.03516	-0.01016	0.02305		-19.1469	-0.05547	-0.03516	-0.01016	0.00242
-19.1448	0.02266	-0.13594	0.05938	0.01928		-19.1453	0.02266	-0.13594	0.05938	0.00359
-19.1432	0.02656	-0.05391	0.03594	0.01005		-19.1437	0.02656	-0.05391	0.03594	0.00445
-19.1416	0.14453	-0.04297	0.13516	0.02877		-19.1421	0.14453	-0.04297	0.13516	0.00427
-19.14	0.02578	-0.00547	0.07344	0.0235		-19.1405	0.02578	-0.00547	0.07344	0.00417
-19.1384	0.12813	-0.01172	0	0.01763		-19.1389	0.12813	-0.01172	0	0.00531
-19.1368	0.03984	0.05156	-0.02188	0.02509		-19.1373	0.03984	0.05156	-0.02188	0.00456
-19.1352	-0.0125	0.01328	0.10313	0.02431		-19.1357	-0.0125	0.01328	0.10313	0.00416
-19.1336	0	0.21563	0.06094	0.02111		-19.1341	0	0.21563	0.06094	0.00298
-19.132	-0.00078125	0.04844	0.07188	0.02078		-19.1325	-0.00078125	0.04844	0.07188	0.00191
-19.1304	-0.00469	0.05078	-0.00859	0.02466		-19.1309	-0.00469	0.05078	-0.00859	0.00288
-19.1288	0.06016	-0.01172	0.04609	0.02836		-19.1293	0.06016	-0.01172	0.04609	0.00356
-19.1272	-0.01484	0.08359	0.04688	0.02598		-19.1277	-0.01484	0.08359	0.04688	0.00353
-19.1256	0.04219	0.00313	0.11016	0.02031		-19.1261	0.04219	0.00313	0.11016	0.00256
-19.124	-0.11953	-0.01641	0.14453	0.02003		-19.1245	-0.11953	-0.01641	0.14453	0.0006875
-19.1224	0.12969	0.04922	0.12656	0.02452		-19.1229	0.12969	0.04922	0.12656	0.00388
-19.1208	-0.05625	0.11172	0.02344	0.03222		-19.1213	-0.05625	0.11172	0.02344	0.00519
-19.1192	0.02734	-0.08125	0.12266	0.02319		-19.1197	0.02734	-0.08125	0.12266	0.00244
-19.1176	-0.09297	0.03438	0.13203	0.02016		-19.1181	-0.09297	0.03438	0.13203	0.00575
-19.116	-0.07891	0.00938	0.17344	0.02498		-19.1165	-0.07891	0.00938	0.17344	0.00247
-19.1144	-0.02656	0.02578	0.08828	0.02384		-19.1149	-0.02656	0.02578	0.08828	0.0032
-19.1128	0.03203	-0.07109	-0.05703	0.02023		-19.1133	0.03203	-0.07109	-0.05703	0.00492
-19.1112	0.06406	0.12188	0.14141	0.02239		-19.1117	0.06406	0.12188	0.14141	0.00313
-19.1096	-0.01797	0.01563	0.08906	0.02316		-19.1101	-0.01797	0.01563	0.08906	0.00311
-19.108	0.05156	0.03203	0.01484	0.02014		-19.1085	0.05156	0.03203	0.01484	0.00659
-19.1064	0.04609	0.06094	0.02031	0.02642		-19.1069	0.04609	0.06094	0.02031	0.00192
-19.1048	0.08203	0.10391	0.08281	0.02142		-19.1053	0.08203	0.10391	0.08281	0.00406
-19.1032	-0.03203	-0.01484	0.15078	0.02084		-19.1037	-0.03203	-0.01484	0.15078	0.00442
-19.1016	-0.00781	-0.01953	0.10156	0.02311		-19.1021	-0.00781	-0.01953	0.10156	0.00253
-19.1	0.05859	-0.05547	-0.00703	0.01661		-19.1005	0.05859	-0.05547	-0.00703	0.00586
-19.0984	-0.01172	-0.00313	0.03359	0.02117		-19.0989	-0.01172	-0.00313	0.03359	0.00483
-19.0968	0.02969	0.01094	-0.04609	0.02061		-19.0973	0.02969	0.01094	-0.04609	0.003
-19.0952	0.07578	0.20859	0.04453	0.02764		-19.0957	0.07578	0.20859	0.04453	0.00539
-19.0936	-0.08594	0.00781	0.05	0.02281		-19.0941	-0.08594	0.00781	0.05	0.00327
-19.092	-0.00078125	0.07188	-0.01328	0.02155		-19.0925	-0.00078125	0.07188	-0.01328	0.00377
-19.0904	0.09453	0.10625	0.11875	0.02372		-19.0909	0.09453	0.10625	0.11875	0.00422
-19.0888	0.0875	0.00391	0.10078	0.02714		-19.0893	0.0875	0.00391	0.10078	0.00472
-19.0872	0.02422	0.04531	-0.01875	0.02795		-19.0877	0.02422	0.04531	-0.01875	0.00472
-19.0856	0.11328	0.02891	-0.00859	0.01844		-19.0861	0.11328	0.02891	-0.00859	0.00353
-19.084	-0.0375	-0.00625	0.17344	0.01489		-19.0845	-0.0375	-0.00625	0.17344	0.00148
-19.0824	-0.00859	0.06016	-0.04375	0.02661		-19.0829	-0.00859	0.06016	-0.04375	0.00641
-19.0808	0.09297	0.0125	0.025	0.02481		-19.0813	0.09297	0.0125	0.025	0.00328
-19.0792	-0.03359	-0.06875	-0.05313	0.02202		-19.0797	-0.03359	-0.06875	-0.05313	0.00342
-19.0776	-0.01953	0.03516	-0.03906	0.01655		-19.0781	-0.01953	0.03516	-0.03906	0.00756
-19.076	-0.02578	0.09219	-0.01563	0.021		-19.0765	-0.02578	0.09219	-0.01563	0.000953125
-19.0744	0.06797	0.05469	0.04688	0.024		-19.0749	0.06797	0.05469	0.04688	0.00303
-19.0728	0.07656	0.08906	0.04688	0.02333		-19.0733	0.07656	0.08906	0.04688	0.00478
-19.0712	-0.11953	0.01172	0.00859	0.0242		-19.0717	-0.11953	0.01172	0.00859	0.00281
-19.0696	-0.12344	0.13359	0.025	0.02311		-19.0701	-0.12344	0.13359	0.025	0.00394
-19.068	-0.02344	0.0375	0.02031	0.02197		-19.0685	-0.02344	0.0375	0.02031	0.0033
-19.0664	0.02031	0.13984	-0.08047	0.02527		-19.0669	0.02031	0.13984	-0.08047	0.00272
-19.0648	0.03516	0.10859	-0.02578	0.03097		-19.0653	0.03516	0.10859	-0.02578	0.00306
-19.0632	0.13281	0.13906	-0.04453	0.01514		-19.0637	0.13281	0.13906	-0.04453	0.00547
-19.0616	-0.10313	-0.00781	0.12969	0.01997		-19.0621	-0.10313	-0.00781	0.12969	0.00361
-19.06	0.15078	-0.05781	-0.04219	0.0255		-19.0605	0.15078	-0.05781	-0.04219	0.00378
-19.0584	0.04844	-0.08203	0.03516	0.02286		-19.0589	0.04844	-0.08203	0.03516	0.00469
-19.0568	-0.07109	-0.06641	0.03516	0.02073		-19.0573	-0.07109	-0.06641	0.03516	0.00398
-19.0552	0.025	-0.05234	0.09453	0.02766		-19.0557	0.025	-0.05234	0.09453	0.00455
-19.0536	-0.09766	0.16719	0.06641	0.01772		-19.0541	-0.09766	0.16719	0.06641	0.0022
-19.052	0.08984	0.01094	0.12344	0.0203		-19.0525	0.08984	0.01094	0.12344	0.00198
-19.0504	-0.08672	-0.00625	-0.03984	0.01919		-19.0509	-0.08672	-0.00625	-0.03984	0.00425
-19.0488	-0.06797	0.05547	0.0375	0.02317		-19.0493	-0.06797	0.05547	0.0375	0.00491
-19.0472	-0.05469	0.07266	-0.01094	0.02402		-19.0477	-0.05469	0.07266	-0.01094	0.00363
-19.0456	0.04766	-0.04219	-0.01328	0.02895		-19.0461	0.04766	-0.04219	-0.01328	0.00364
-19.044	-0.09219	0.03594	-0.00625	0.01877		-19.0445	-0.09219	0.03594	-0.00625	0.00298
-19.0424	0.0125	0.01328	0.04141	0.02477		-19.0429	0.0125	0.01328	0.04141	0.00506
-19.0408	-0.04375	0.07422	0.15078	0.02616		-19.0413	-0.04375	0.07422	0.15078	0.00361
-19.0392	-0.14844	-0.02813	0.03203	0.02456		-19.0397	-0.14844	-0.02813	0.03203	0.00267
-19.0376	-0.02188	-0.15313	-0.01563	0.01714		-19.0381	-0.02188	-0.15313	-0.01563	0.00598
-19.036	-0.03281	-0.14375	0.05156	0.02014		-19.0365	-0.03281	-0.14375	0.05156	0.00406
-19.0344	0.01563	0.01172	0.04766	0.02433		-19.0349	0.01563	0.01172	0.04766	0.00509
-19.0328	0.02813	-0.00313	0.03516	0.02877		-19.0333	0.02813	-0.00313	0.03516	0.00638
-19.0312	-0.07813	0.04219	-0.10156	0.02398		-19.0317	-0.07813	0.04219	-0.10156	0.00252
-19.0296	-0.04766	0.03984	-0.00938	0.0227		-19.0301	-0.04766	0.03984	-0.00938	0.00502
-19.028	-0.05234	0.00625	0.09766	0.01842		-19.0285	-0.05234	0.00625	0.09766	0.00447
-19.0264	0.12813	0.15078	-0.04375	0.0227		-19.0269	0.12813	0.15078	-0.04375	0.00227
-19.0248	-0.07188	0.03828	0.07813	0.02313		-19.0253	-0.07188	0.03828	0.07813	0.00258
-19.0232	0.03594	0.00547	0.11172	0.02389		-19.0237	0.03594	0.00547	0.11172	0.00272
-19.0216	-0.04375	0.03125	0.1375	0.01256		-19.0221	-0.04375	0.03125	0.1375	0.00411
-19.02	0.00859	0.13672	0.01719	0.02356		-19.0205	0.00859	0.13672	0.01719	0.00494
-19.0184	-0.00469	0.00078125	-0.02891	0.02302		-19.0189	-0.00469	0.00078125	-0.02891	0.00398
-19.0168	0.02109	-0.04531	0.16328	0.02055		-19.0173	0.02109	-0.04531	0.16328	0.0042
-19.0152	-0.08672	0.05391	0.00859	0.01966		-19.0157	-0.08672	0.05391	0.00859	0.00653
-19.0136	0.01797	0.12109	0.09141	0.02581		-19.0141	0.01797	0.12109	0.09141	0.00297
-19.012	-0.05703	-0.05938	-0.00234	0.01555		-19.0125	-0.05703	-0.05938	-0.00234	0.0042
-19.0104	0.0125	0.05391	0.07578	0.02192		-19.0109	0.0125	0.05391	0.07578	0.00348
-19.0088	-0.09609	-0.03359	-0.10156	0.02025		-19.0093	-0.09609	-0.03359	-0.10156	0.00291
-19.0072	-0.00156	0.03438	-0.09297	0.02769		-19.0077	-0.00156	0.03438	-0.09297	0.00517
-19.0056	0.03047	-0.06875	0.06563	0.0235		-19.0061	0.03047	-0.06875	0.06563	0.00291
-19.004	0.025	0.12188	0.07891	0.02189		-19.0045	0.025	0.12188	0.07891	0.00155
-19.0024	0.00938	0.11484	0.13203	0.01794		-19.0029	0.00938	0.11484	0.13203	0.00292
-19.0008	0.07656	0.01016	0.08281	0.02036		-19.0013	0.07656	0.01016	0.08281	0.00447
-18.9992	-0.10469	0.03828	0.14141	0.02231		-18.9997	-0.10469	0.03828	0.14141	0.00531
-18.9976	0.03438	-0.02266	0.10703	0.0248		-18.9981	0.03438	-0.02266	0.10703	0.00244
-18.996	-0.11719	-0.03359	0.08984	0.01811		-18.9965	-0.11719	-0.03359	0.08984	0.00289
-18.9944	0.10625	0.01484	0.01953	0.0195		-18.9949	0.10625	0.01484	0.01953	0.00436
-18.9928	-0.05	-0.12422	0.04375	0.02248		-18.9933	-0.05	-0.12422	0.04375	0.00358
-18.9912	-0.02266	-0.03281	-0.07656	0.02448		-18.9917	-0.02266	-0.03281	-0.07656	0.00341
-18.9896	0.04219	0.01641	0.05938	0.01975		-18.9901	0.04219	0.01641	0.05938	0.00513
-18.988	-0.01016	0.07188	0.10078	0.02189		-18.9885	-0.01016	0.07188	0.10078	0.00563
-18.9864	0.05781	0.05078	0.03047	0.01823		-18.9869	0.05781	0.05078	0.03047	0.00503
-18.9848	-0.01641	0.04375	-0.00313	0.01823		-18.9853	-0.01641	0.04375	-0.00313	0.00563
-18.9832	-0.1125	-0.03984	0.13047	0.0235		-18.9837	-0.1125	-0.03984	0.13047	0.00139
-18.9816	0.03047	-0.01406	0.10625	0.02511		-18.9821	0.03047	-0.01406	0.10625	0.00397
-18.98	0.05313	-0.0125	0.00469	0.01634		-18.9805	0.05313	-0.0125	0.00469	0.00483
-18.9784	-0.05859	0.00313	-0.02266	0.01786		-18.9789	-0.05859	0.00313	-0.02266	0.00288
-18.9768	0.11016	0.02734	0.09375	0.02605		-18.9773	0.11016	0.02734	0.09375	0.00531
-18.9752	0.10078	0.00703	0.08984	0.03252		-18.9757	0.10078	0.00703	0.08984	0.0063
-18.9736	0.02969	-0.02656	-0.02344	0.02219		-18.9741	0.02969	-0.02656	-0.02344	0.00188
-18.972	0.01016	0.00703	0.00938	0.01706		-18.9725	0.01016	0.00703	0.00938	0.00434
-18.9704	0.11016	0.13047	0.09219	0.02134		-18.9709	0.11016	0.13047	0.09219	0.0023
-18.9688	-0.00547	0.00234	-0.04375	0.02359		-18.9693	-0.00547	0.00234	-0.04375	0.00306
-18.9672	0.00156	-0.07422	0.02266	0.02702		-18.9677	0.00156	-0.07422	0.02266	0.00625
-18.9656	-0.10391	0.00625	0.01953	0.02267		-18.9661	-0.10391	0.00625	0.01953	0.00303
-18.964	-0.01953	-0.03438	-0.00703	0.01241		-18.9645	-0.01953	-0.03438	-0.00703	0.00475
-18.9624	-0.00547	0.05781	0.07813	0.02573		-18.9629	-0.00547	0.05781	0.07813	0.00584
-18.9608	0.08594	0.11094	-0.04844	0.02634		-18.9613	0.08594	0.11094	-0.04844	0.00090625
-18.9592	0.08281	-0.0125	0.08203	0.02159		-18.9597	0.08281	-0.0125	0.08203	0.00338
-18.9576	-0.01172	-0.05625	0.06641	0.02317		-18.9581	-0.01172	-0.05625	0.06641	0.0027
-18.956	0.05234	0.17031	0.0875	0.01669		-18.9565	0.05234	0.17031	0.0875	0.00219
-18.9544	0.03672	-0.08203	0.07656	0.02067		-18.9549	0.03672	-0.08203	0.07656	0.00659
-18.9528	-0.02109	-0.07656	-0.01563	0.03		-18.9533	-0.02109	-0.07656	-0.01563	0.00322
-18.9512	0.1	0.10938	0.14609	0.02597		-18.9517	0.1	0.10938	0.14609	0.00342
-18.9496	0.06641	-0.02656	0.09297	0.01614		-18.9501	0.06641	-0.02656	0.09297	0.00456
-18.948	-0.06172	0.05234	-0.01172	0.01766		-18.9485	-0.06172	0.05234	-0.01172	0.00119
-18.9464	-0.0875	0.05078	0.04531	0.02273		-18.9469	-0.0875	0.05078	0.04531	0.00588
-18.9448	0.00313	-0.01484	0.08125	0.02875		-18.9453	0.00313	-0.01484	0.08125	0.00433
-18.9432	0.0125	-0.09531	0.14375	0.02464		-18.9437	0.0125	-0.09531	0.14375	0.00206
-18.9416	-0.08047	0.02109	0.10938	0.01547		-18.9421	-0.08047	0.02109	0.10938	0.00444
-18.94	0.02188	-0.06094	-0.02188	0.01278		-18.9405	0.02188	-0.06094	-0.02188	0.00233
-18.9384	0.06953	0.02344	0.08047	0.02241		-18.9389	0.06953	0.02344	0.08047	0.00563
-18.9368	0.02344	0.00547	0.0875	0.02516		-18.9373	0.02344	0.00547	0.0875	0.00584
-18.9352	-0.09063	-0.08672	0.02578	0.02666		-18.9357	-0.09063	-0.08672	0.02578	-0.000515625
-18.9336	-0.01484	-0.01641	0.1625	0.02067		-18.9341	-0.01484	-0.01641	0.1625	0.00716
-18.932	0.06016	-0.08125	0.04375	0.01695		-18.9325	0.06016	-0.08125	0.04375	0.00595
-18.9304	0.08828	-0.01406	-0.05391	0.02216		-18.9309	0.08828	-0.01406	-0.05391	0.00202
-18.9288	-0.05547	-0.02109	-0.00781	0.03092		-18.9293	-0.05547	-0.02109	-0.00781	0.00709
-18.9272	0.05469	-0.06328	-0.02188	0.0207		-18.9277	0.05469	-0.06328	-0.02188	0.00244
-18.9256	0.00234	0.00391	0.1625	0.01755		-18.9261	0.00234	0.00391	0.1625	0.00617
-18.924	-0.02578	0.06016	0.05625	0.02195		-18.9245	-0.02578	0.06016	0.05625	0.0062
-18.9224	0.00469	-0.08594	0.04531	0.02086		-18.9229	0.00469	-0.08594	0.04531	0.00267
-18.9208	-0.01172	-0.17734	0.02188	0.02356		-18.9213	-0.01172	-0.17734	0.02188	0.00439
-18.9192	-0.06797	0.03516	0.07656	0.01947		-18.9197	-0.06797	0.03516	0.07656	0.00517
-18.9176	0.01094	-0.0125	0.06719	0.01423		-18.9181	0.01094	-0.0125	0.06719	0.00366
-18.916	-0.09063	0.07109	0.15078	0.02169		-18.9165	-0.09063	0.07109	0.15078	0.00495
-18.9144	0.04141	-0.0625	0.10078	0.02506		-18.9149	0.04141	-0.0625	0.10078	0.00139
-18.9128	-0.05469	0.01172	-0.06797	0.0248		-18.9133	-0.05469	0.01172	-0.06797	0.00453
-18.9112	-0.02578	-0.06328	0.02031	0.02253		-18.9117	-0.02578	-0.06328	0.02031	0.00475
-18.9096	0.02734	0.09141	0.03281	0.0217		-18.9101	0.02734	0.09141	0.03281	0.00344
-18.908	0.00781	-0.05	0.13125	0.01936		-18.9085	0.00781	-0.05	0.13125	0.00214
-18.9064	-0.02656	0.05781	0.10313	0.02097		-18.9069	-0.02656	0.05781	0.10313	0.00477
-18.9048	-0.02031	-0.11406	0.01172	0.02195		-18.9053	-0.02031	-0.11406	0.01172	0.00517
-18.9032	0.01094	-0.02188	0.175	0.02623		-18.9037	0.01094	-0.02188	0.175	0.0038
-18.9016	-0.08906	0.09922	0.02734	0.01863		-18.9021	-0.08906	0.09922	0.02734	0.00441
-18.9	-0.14531	0.00938	0.02734	0.01909		-18.9005	-0.14531	0.00938	0.02734	0.00117
-18.8984	0.13828	0.08359	0.075	0.01947		-18.8989	0.13828	0.08359	0.075	0.00309
-18.8968	-0.00156	-0.05469	-0.02188	0.01716		-18.8973	-0.00156	-0.05469	-0.02188	0.00402
-18.8952	-0.01172	0.00781	0.04063	0.02044		-18.8957	-0.01172	0.00781	0.04063	0.00502
-18.8936	-0.06797	0.13203	-0.01172	0.02333		-18.8941	-0.06797	0.13203	-0.01172	0.00383
-18.892	-0.00391	-0.02422	0.02109	0.02633		-18.8925	-0.00391	-0.02422	0.02109	0.00309
-18.8904	-0.11875	0.04922	-0.0625	0.01808		-18.8909	-0.11875	0.04922	-0.0625	0.00169
-18.8888	0.01406	-0.05469	0.14219	0.01895		-18.8893	0.01406	-0.05469	0.14219	0.00303
-18.8872	-0.03203	-0.00703	-0.1	0.02003		-18.8877	-0.03203	-0.00703	-0.1	0.00355
-18.8856	-0.03594	0.08438	0.07266	0.02269		-18.8861	-0.03594	0.08438	0.07266	0.00527
-18.884	-0.05469	0.02656	0.11406	0.02302		-18.8845	-0.05469	0.02656	0.11406	0.00252
-18.8824	0.08906	-0.01797	-0.02422	0.0207		-18.8829	0.08906	-0.01797	-0.02422	0.00348
-18.8808	-0.08125	-0.00313	0.00156	0.01663		-18.8813	-0.08125	-0.00313	0.00156	0.00423
-18.8792	0.07656	0.05391	0.04297	0.02067		-18.8797	0.07656	0.05391	0.04297	0.00373
-18.8776	-0.08672	0.00859	0.00547	0.02475		-18.8781	-0.08672	0.00859	0.00547	0.00383
-18.876	-0.01875	0.05156	-0.01484	0.02156		-18.8765	-0.01875	0.05156	-0.01484	0.00227
-18.8744	-0.04688	0.00547	0.11016	0.02041		-18.8749	-0.04688	0.00547	0.11016	0.00053125
-18.8728	0.07969	0.02578	0.03125	0.02347		-18.8733	0.07969	0.02578	0.03125	0.00622
-18.8712	-0.07344	-0.12813	0.21797	0.0232		-18.8717	-0.07344	-0.12813	0.21797	0.0065
-18.8696	-0.06328	-0.00781	0.06719	0.02339		-18.8701	-0.06328	-0.00781	0.06719	0.00378
-18.868	-0.15234	0.02109	0.09375	0.016		-18.8685	-0.15234	0.02109	0.09375	0.00422
-18.8664	-0.0375	0.20313	0.02891	0.02058		-18.8669	-0.0375	0.20313	0.02891	0.00398
-18.8648	-0.02891	-0.00391	0.07422	0.02731		-18.8653	-0.02891	-0.00391	0.07422	0.00572
-18.8632	-0.07188	-0.04297	0.0875	0.02252		-18.8637	-0.07188	-0.04297	0.0875	0.00458
-18.8616	-0.05391	-0.06641	0.09297	0.01953		-18.8621	-0.05391	-0.06641	0.09297	0.00516
-18.86	0.10547	-0.02969	0.11953	0.02178		-18.8605	0.10547	-0.02969	0.11953	0.00102
-18.8584	-0.14688	0.07266	0.09297	0.01658		-18.8589	-0.14688	0.07266	0.09297	0.00291
-18.8568	0.05547	-0.0375	0.01172	0.0263		-18.8573	0.05547	-0.0375	0.01172	0.00311
-18.8552	-0.06016	-0.02188	0.07266	0.02414		-18.8557	-0.06016	-0.02188	0.07266	0.00194
-18.8536	0.08203	0.06484	0.00703	0.01055		-18.8541	0.08203	0.06484	0.00703	0.0035
-18.852	-0.04219	0.02578	0.09141	0.02116		-18.8525	-0.04219	0.02578	0.09141	0.00181
-18.8504	-0.05391	-0.01875	0.05078	0.02628		-18.8509	-0.05391	-0.01875	0.05078	0.00467
-18.8488	-0.07969	-0.08984	0.05859	0.02917		-18.8493	-0.07969	-0.08984	0.05859	0.00431
-18.8472	-0.05313	0.13125	0.01719	0.01195		-18.8477	-0.05313	0.13125	0.01719	0.00466
-18.8456	0.00313	-0.02969	0.00313	0.02181		-18.8461	0.00313	-0.02969	0.00313	0.00527
-18.844	-0.05859	-0.04844	0.03984	0.02495		-18.8445	-0.05859	-0.04844	0.03984	0.002
-18.8424	0.00625	0.09219	-0.10078	0.03083		-18.8429	0.00625	0.09219	-0.10078	0.0033
-18.8408	-0.01172	-0.00391	0.11328	0.01819		-18.8413	-0.01172	-0.00391	0.11328	0.00177
-18.8392	-0.08281	0.01094	0.11797	0.01959		-18.8397	-0.08281	0.01094	0.11797	0.00244
-18.8376	0.07344	0.15469	0.04453	0.02025		-18.8381	0.07344	0.15469	0.04453	0.00556
-18.836	0.11875	0.02188	0.12422	0.02305		-18.8365	0.11875	0.02188	0.12422	0.00114
-18.8344	-0.00234	-0.03281	0.04063	0.02075		-18.8349	-0.00234	-0.03281	0.04063	0.00034375
-18.8328	0.00547	0.01563	0.02813	0.02242		-18.8333	0.00547	0.01563	0.02813	0.00442
-18.8312	0.09766	0.03438	0.03672	0.02509		-18.8317	0.09766	0.03438	0.03672	0.0052
-18.8296	-0.05234	-0.11641	0.09922	0.02356		-18.8301	-0.05234	-0.11641	0.09922	0.00523
-18.828	0.11953	0.16563	-0.00859	0.02067		-18.8285	0.11953	0.16563	-0.00859	0.00264
-18.8264	-0.04375	0.05156	0.00234	0.02488		-18.8269	-0.04375	0.05156	0.00234	0.00123
-18.8248	0.00313	0.04766	0.05156	0.02311		-18.8253	0.00313	0.04766	0.05156	0.00617
-18.8232	0.18594	-0.08672	0.0375	0.02109		-18.8237	0.18594	-0.08672	0.0375	0.00484
-18.8216	0.07188	0.15	-0.03047	0.02311		-18.8221	0.07188	0.15	-0.03047	0.00288
-18.82	-0.08281	0.06797	0.10469	0.02928		-18.8205	-0.08281	0.06797	0.10469	0.00277
-18.8184	0.08672	0.04922	0.10078	0.02377		-18.8189	0.08672	0.04922	0.10078	0.00355
-18.8168	0.01484	0.02969	0.08125	0.01809		-18.8173	0.01484	0.02969	0.08125	0.00228
-18.8152	-0.01406	0.02891	0.00703	0.01339		-18.8157	-0.01406	0.02891	0.00703	0.00316
-18.8136	-0.07734	-0.04219	-0.00234	0.02536		-18.8141	-0.07734	-0.04219	-0.00234	0.00173
-18.812	0.09688	0.00078125	0.06875	0.02636		-18.8125	0.09688	0.00078125	0.06875	0.00323
-18.8104	-0.05313	-0.01484	-0.01016	0.01928		-18.8109	-0.05313	-0.01484	-0.01016	0.00428
-18.8088	0.09844	0.09531	-0.00859	0.01647		-18.8093	0.09844	0.09531	-0.00859	0.00233
-18.8072	-0.01875	0.06016	-0.03438	0.02617		-18.8077	-0.01875	0.06016	-0.03438	0.00269
-18.8056	0.01719	0.02813	-0.04453	0.01998		-18.8061	0.01719	0.02813	-0.04453	0.00528
-18.804	0.01641	-0.05938	0.00703	0.01905		-18.8045	0.01641	-0.05938	0.00703	0.00191
-18.8024	0.08359	0.03359	0.11719	0.02377		-18.8029	0.08359	0.03359	0.11719	0.00494
-18.8008	-0.05547	-0.01719	0.02891	0.02352		-18.8013	-0.05547	-0.01719	0.02891	0.0028
-18.7992	0.05938	-0.00703	-0.02813	0.02366		-18.7997	0.05938	-0.00703	-0.02813	0.000859375
-18.7976	0.05234	0.09141	-0.06484	0.02027		-18.7981	0.05234	0.09141	-0.06484	0.00561
-18.796	-0.01875	0.02578	-0.02422	0.02198		-18.7965	-0.01875	0.02578	-0.02422	0.00223
-18.7944	-0.04766	-0.01641	0.12344	0.02095		-18.7949	-0.04766	-0.01641	0.12344	-0.000296875
-18.7928	-0.04688	0.03203	0.025	0.02872		-18.7933	-0.04688	0.03203	0.025	0.0038
-18.7912	-0.06641	0.06094	0.04141	0.02364		-18.7917	-0.06641	0.06094	0.04141	0.000609375
-18.7896	-0.00156	0.01719	0.05234	0.02169		-18.7901	-0.00156	0.01719	0.05234	0.0055
-18.788	0.00547	0.05703	0.10703	0.02569		-18.7885	0.00547	0.05703	0.10703	0.0027
-18.7864	-0.01016	0.13359	-0.04453	0.02008		-18.7869	-0.01016	0.13359	-0.04453	0.00123
-18.7848	-0.04609	0.01563	0.10547	0.01719		-18.7853	-0.04609	0.01563	0.10547	0.00591
-18.7832	-0.02109	0.06641	0.01328	0.01963		-18.7837	-0.02109	0.06641	0.01328	0.00459
-18.7816	-0.06484	-0.02656	-0.04219	0.01833		-18.7821	-0.06484	-0.02656	-0.04219	0.00202
-18.78	-0.05078	0.13047	-0.06172	0.02327		-18.7805	-0.05078	0.13047	-0.06172	0.00473
-18.7784	-0.02188	-0.05313	0.10547	0.0207		-18.7789	-0.02188	-0.05313	0.10547	0.00295
-18.7768	-0.01094	-0.00703	0.02734	0.016		-18.7773	-0.01094	-0.00703	0.02734	0.00513
-18.7752	-0.10313	0.075	0.01328	0.02348		-18.7757	-0.10313	0.075	0.01328	0.00359
-18.7736	0.06172	0.05859	-0.01016	0.02298		-18.7741	0.06172	0.05859	-0.01016	0.00136
-18.772	0.11094	-0.01094	0.00859	0.02325		-18.7725	0.11094	-0.01094	0.00859	0.00694
-18.7704	0.02734	0.05156	0.04219	0.02723		-18.7709	0.02734	0.05156	0.04219	0.00342
-18.7688	0.05313	-0.13594	0.06172	0.0197		-18.7693	0.05313	-0.13594	0.06172	0.00466
-18.7672	0.05781	-0.0125	0.02656	0.02033		-18.7677	0.05781	-0.0125	0.02656	0.00338
-18.7656	0.05859	-0.04609	0.03359	0.02045		-18.7661	0.05859	-0.04609	0.03359	0.00184
-18.764	0.01328	0.00938	0.04766	0.02113		-18.7645	0.01328	0.00938	0.04766	0.0038
-18.7624	0.07344	0.13672	0.07109	0.02844		-18.7629	0.07344	0.13672	0.07109	0.00298
-18.7608	0.08125	0.04063	0.06719	0.02972		-18.7613	0.08125	0.04063	0.06719	0.00314
-18.7592	-0.01563	0.09922	0.03281	0.01739		-18.7597	-0.01563	0.09922	0.03281	0.00623
-18.7576	-0.12969	0.02109	-0.02031	0.01967		-18.7581	-0.12969	0.02109	-0.02031	0.00323
-18.756	-0.03281	0.13516	-0.05469	0.02402		-18.7565	-0.03281	0.13516	-0.05469	0.00309
-18.7544	-0.08203	0.01641	-0.03203	0.02117		-18.7549	-0.08203	0.01641	-0.03203	0.0045
-18.7528	-0.13203	0.00625	0.02422	0.03052		-18.7533	-0.13203	0.00625	0.02422	0.0005625
-18.7512	0.11641	0.05234	0.09063	0.01695		-18.7517	0.11641	0.05234	0.09063	0.00316
-18.7496	0.025	0.06406	0.01406	0.01203		-18.7501	0.025	0.06406	0.01406	0.00297
-18.748	0.08359	0.08281	-0.02969	0.02303		-18.7485	0.08359	0.08281	-0.02969	0.00184
-18.7464	0.05781	-0.16094	0.04844	0.02455		-18.7469	0.05781	-0.16094	0.04844	0.0027
-18.7448	0.04219	-0.01484	0.03125	0.02139		-18.7453	0.04219	-0.01484	0.03125	0.00492
-18.7432	-0.01172	0.02969	0.10703	0.02508		-18.7437	-0.01172	0.02969	0.10703	0.00166
-18.7416	0.14766	-0.00156	0.13281	0.01697		-18.7421	0.14766	-0.00156	0.13281	0.00664
-18.74	-0.01953	-0.00469	0.01406	0.02453		-18.7405	-0.01953	-0.00469	0.01406	0.00177
-18.7384	0.03672	0.01641	0.14766	0.0295		-18.7389	0.03672	0.01641	0.14766	0.00169
-18.7368	-0.05078	0.00625	0.05547	0.01908		-18.7373	-0.05078	0.00625	0.05547	0.00252
-18.7352	0.01953	0.07031	-0.01641	0.01909		-18.7357	0.01953	0.07031	-0.01641	0.00189
-18.7336	0.07734	0	-0.03594	0.02563		-18.7341	0.07734	0	-0.03594	0.00277
-18.732	0.03828	0.05938	-0.01797	0.02302		-18.7325	0.03828	0.05938	-0.01797	0.00467
-18.7304	-0.0375	-0.02578	-0.01953	0.02066		-18.7309	-0.0375	-0.02578	-0.01953	0.00292
-18.7288	0.06953	-0.01406	0.04688	0.0163		-18.7293	0.06953	-0.01406	0.04688	0.00236
-18.7272	0.02734	-0.01797	0.06094	0.01995		-18.7277	0.02734	-0.01797	0.06094	0.00361
-18.7256	-0.03047	0.08281	0.11563	0.02191		-18.7261	-0.03047	0.08281	0.11563	0.000625
-18.724	-0.01797	-0.00391	0.09375	0.02147		-18.7245	-0.01797	-0.00391	0.09375	0.0043
-18.7224	0.0375	-0.06328	0.00859	0.01822		-18.7229	0.0375	-0.06328	0.00859	0.00419
-18.7208	-0.09141	0.01094	-0.01172	0.01742		-18.7213	-0.09141	0.01094	-0.01172	-0.000671875
-18.7192	0.00234	0.08438	0.12031	0.02131		-18.7197	0.00234	0.08438	0.12031	0.00469
-18.7176	0.04531	0.06016	0.06484	0.02764		-18.7181	0.04531	0.06016	0.06484	0.00309
-18.716	0.03281	0.11406	-0.01641	0.01383		-18.7165	0.03281	0.11406	-0.01641	0.0033
-18.7144	0.07188	0.01719	0.00859	0.01978		-18.7149	0.07188	0.01719	0.00859	0.00447
-18.7128	-0.07422	0.03672	-0.03047	0.02373		-18.7133	-0.07422	0.03672	-0.03047	0.00323
-18.7112	-0.02109	-0.075	-0.07578	0.02625		-18.7117	-0.02109	-0.075	-0.07578	0.00464
-18.7096	0.04063	0.11406	0.02578	0.023		-18.7101	0.04063	0.11406	0.02578	0.00141
-18.708	0.05313	0.02266	-0.04297	0.02419		-18.7085	0.05313	0.02266	-0.04297	-0.000625
-18.7064	-0.00469	-0.03359	-0.02734	0.02139		-18.7069	-0.00469	-0.03359	-0.02734	0.00758
-18.7048	0.11172	0.06406	0.04766	0.02366		-18.7053	0.11172	0.06406	0.04766	0.00388
-18.7032	0.04141	0	0.05234	0.02216		-18.7037	0.04141	0	0.05234	0.00188
-18.7016	0.03984	-0.00859	-0.03359	0.02063		-18.7021	0.03984	-0.00859	-0.03359	0.00306
-18.7	0.03516	0.04141	0.08281	0.02147		-18.7005	0.03516	0.04141	0.08281	0.00169
-18.6984	-0.01016	-0.04844	0.04375	0.02678		-18.6989	-0.01016	-0.04844	0.04375	0.00445
-18.6968	0.10234	0	-0.01016	0.02122		-18.6973	0.10234	0	-0.01016	0.00322
-18.6952	0.04922	-0.04531	0.11484	0.02142		-18.6957	0.04922	-0.04531	0.11484	0.0015
-18.6936	-0.14844	0.075	0.05781	0.015		-18.6941	-0.14844	0.075	0.05781	0.00433
-18.692	-0.02734	-0.00938	-0.0375	0.02206		-18.6925	-0.02734	-0.00938	-0.0375	0.00467
-18.6904	0.02734	0.06641	0.17969	0.02511		-18.6909	0.02734	0.06641	0.17969	0.000328125
-18.6888	-0.11953	-0.02891	0.12813	0.02431		-18.6893	-0.11953	-0.02891	0.12813	0.00334
-18.6872	0.06563	0.03828	-0.01563	0.02031		-18.6877	0.06563	0.03828	-0.01563	0.00166
-18.6856	0.1375	0.12422	0.07578	0.02234		-18.6861	0.1375	0.12422	0.07578	0.00284
-18.684	0	-0.05234	-0.01328	0.01944		-18.6845	0	-0.05234	-0.01328	0.00589
-18.6824	0.07344	-0.16328	0.12188	0.02638		-18.6829	0.07344	-0.16328	0.12188	0.00428
-18.6808	-0.02578	0.13438	-0.0375	0.02369		-18.6813	-0.02578	0.13438	-0.0375	0.00198
-18.6792	0.03594	0.08516	-0.04453	0.02003		-18.6797	0.03594	0.08516	-0.04453	0.00258
-18.6776	-0.00313	0.05156	-0.00234	0.02938		-18.6781	-0.00313	0.05156	-0.00234	0.00288
-18.676	-0.03516	0.06172	0.00859	0.02147		-18.6765	-0.03516	0.06172	0.00859	0.00492
-18.6744	-0.06172	-0.02031	0.0375	0.02066		-18.6749	-0.06172	-0.02031	0.0375	0.00322
-18.6728	0.08359	0.03281	-0.10781	0.01959		-18.6733	0.08359	0.03281	-0.10781	1.5625e-05
-18.6712	-0.0125	0.01406	0.15156	0.01792		-18.6717	-0.0125	0.01406	0.15156	0.0047
-18.6696	0.08828	-0.00781	0.02266	0.02316		-18.6701	0.08828	-0.00781	0.02266	0.003
-18.668	0.01641	0.05547	0.02188	0.0237		-18.6685	0.01641	0.05547	0.02188	0.00341
-18.6664	-0.06641	0.03516	0.05469	0.01825		-18.6669	-0.06641	0.03516	0.05469	0.00344
-18.6648	0.08828	-0.01328	0.07344	0.01642		-18.6653	0.08828	-0.01328	0.07344	0.00253
-18.6632	0.00234	0.03125	-0.02813	0.02531		-18.6637	0.00234	0.03125	-0.02813	0.00473
-18.6616	0.12109	-0.15234	-0.01094	0.02422		-18.6621	0.12109	-0.15234	-0.01094	0.00481
-18.66	0.11094	-0.05078	0	0.02667		-18.6605	0.11094	-0.05078	0	0.00195
-18.6584	0.14766	-0.06641	0.02422	0.02256		-18.6589	0.14766	-0.06641	0.02422	0.00489
-18.6568	-0.12656	-0.00859	-0.02109	0.02172		-18.6573	-0.12656	-0.00859	-0.02109	0.00277
-18.6552	0.07578	0.03828	0.01016	0.02469		-18.6557	0.07578	0.03828	0.01016	0.00419
-18.6536	-0.09766	0.09453	0.01953	0.01777		-18.6541	-0.09766	0.09453	0.01953	0.00522
-18.652	-0.05234	-0.03672	0.06875	0.01472		-18.6525	-0.05234	-0.03672	0.06875	0.00163
-18.6504	-0.03516	0.03516	-0.01641	0.03125		-18.6509	-0.03516	0.03516	-0.01641	0.000125
-18.6488	-0.03125	0.05625	0.01797	0.02352		-18.6493	-0.03125	0.05625	0.01797	0.00358
-18.6472	0.08594	-0.06563	0.01406	0.01888		-18.6477	0.08594	-0.06563	0.01406	0.00275
-18.6456	0.05625	0.0625	0.06875	0.02077		-18.6461	0.05625	0.0625	0.06875	0.00506
-18.644	0.00547	-0.04453	0.04766	0.0217		-18.6445	0.00547	-0.04453	0.04766	0.00231
-18.6424	-0.00078125	0.00391	0.07578	0.02586		-18.6429	-0.00078125	0.00391	0.07578	0.00233
-18.6408	0.025	-0.04219	0.11328	0.02456		-18.6413	0.025	-0.04219	0.11328	0.00452
-18.6392	-0.07344	-0.02344	0.08906	0.01686		-18.6397	-0.07344	-0.02344	0.08906	0.00148
-18.6376	0.02813	0.00938	0.05781	0.02602		-18.6381	0.02813	0.00938	0.05781	0.00106
-18.636	-0.05859	0.02266	0.00859	0.02128		-18.6365	-0.05859	0.02266	0.00859	0.00484
-18.6344	0.025	-0.01719	0.0125	0.02273		-18.6349	0.025	-0.01719	0.0125	0.00211
-18.6328	0.18047	-0.025	0.16094	0.02716		-18.6333	0.18047	-0.025	0.16094	0.00309
-18.6312	-0.07031	-0.06641	0.06094	0.01764		-18.6317	-0.07031	-0.06641	0.06094	0.00381
-18.6296	0.04219	0.02109	0.18047	0.02495		-18.6301	0.04219	0.02109	0.18047	-0.000453125
-18.628	-0.09922	0.01484	0.09922	0.02664		-18.6285	-0.09922	0.01484	0.09922	0.0052
-18.6264	0.08281	0	0.00234	0.0155		-18.6269	0.08281	0	0.00234	0.00473
-18.6248	0.11641	0.03281	-0.00859	0.01903		-18.6253	0.11641	0.03281	-0.00859	0.00167
-18.6232	0.05938	0.00469	0.03828	0.02266		-18.6237	0.05938	0.00469	0.03828	0.00186
-18.6216	0.0125	0.13516	0.02109	0.01789		-18.6221	0.0125	0.13516	0.02109	0.00311
-18.62	0.07578	0.08438	-0.00078125	0.02028		-18.6205	0.07578	0.08438	-0.00078125	0.003
-18.6184	0.01328	0.03594	0.0875	0.01836		-18.6189	0.01328	0.03594	0.0875	0.00456
-18.6168	0.14688	0.02891	0.00469	0.01509		-18.6173	0.14688	0.02891	0.00469	0.00133
-18.6152	0.05078	0.05313	0.01094	0.02375		-18.6157	0.05078	0.05313	0.01094	0.00206
-18.6136	-0.07578	0.08281	0.07031	0.02094		-18.6141	-0.07578	0.08281	0.07031	0.00456
-18.612	-0.04141	-0.04766	0.00469	0.0202		-18.6125	-0.04141	-0.04766	0.00469	0.00333
-18.6104	0.00547	-0.05547	0.04844	0.01344		-18.6109	0.00547	-0.05547	0.04844	0.000453125
-18.6088	0.03125	0.03906	0.07578	0.01767		-18.6093	0.03125	0.03906	0.07578	0.0033
-18.6072	-0.01719	-0.075	-0.00625	0.02184		-18.6077	-0.01719	-0.075	-0.00625	0.00266
-18.6056	-0.03828	0.01406	-0.00078125	0.022		-18.6061	-0.03828	0.01406	-0.00078125	0.00394
-18.604	-0.06172	0.00234	0.01016	0.0197		-18.6045	-0.06172	0.00234	0.01016	0.00128
-18.6024	0.00391	-0.08594	0.10469	0.02256		-18.6029	0.00391	-0.08594	0.10469	0.00217
-18.6008	-0.02891	-0.00078125	0.05625	0.01922		-18.6013	-0.02891	-0.00078125	0.05625	0.00522
-18.5992	-0.05625	-0.00156	0.10391	0.02667		-18.5997	-0.05625	-0.00156	0.10391	0.00314
-18.5976	0.09141	0.05078	0.01719	0.02453		-18.5981	0.09141	0.05078	0.01719	0.00308
-18.596	0.13281	-0.08047	0.025	0.02019		-18.5965	0.13281	-0.08047	0.025	0.0018
-18.5944	-0.02969	0.04375	0.04375	0.02358		-18.5949	-0.02969	0.04375	0.04375	0.00336
-18.5928	-0.05469	0.00234	-0.04531	0.01973		-18.5933	-0.05469	0.00234	-0.04531	0.00566
-18.5912	-0.05781	0.07578	-0.075	0.02053		-18.5917	-0.05781	0.07578	-0.075	0.0037
-18.5896	0.03828	0.01641	-0.13516	0.02325		-18.5901	0.03828	0.01641	-0.13516	0.00197
-18.588	-0.01875	0.05859	0.05234	0.02595		-18.5885	-0.01875	0.05859	0.05234	0.00286
-18.5864	0.01875	0.01875	-0.03984	0.02041		-18.5869	0.01875	0.01875	-0.03984	0.00298
-18.5848	0.02578	0.00703	-0.12422	0.02842		-18.5853	0.02578	0.00703	-0.12422	0.00341
-18.5832	0.00078125	-0.05	0.0375	0.01583		-18.5837	0.00078125	-0.05	0.0375	0.00266
-18.5816	0.05625	0.06641	0.04219	0.01852		-18.5821	0.05625	0.06641	0.04219	0.00188
-18.58	-0.01094	-0.03594	0.06953	0.02409		-18.5805	-0.01094	-0.03594	0.06953	0.00417
-18.5784	0.12344	0.03203	0.02266	0.02342		-18.5789	0.12344	0.03203	0.02266	0.00464
-18.5768	-0.09297	0.14766	0.01719	0.01542		-18.5773	-0.09297	0.14766	0.01719	0.00228
-18.5752	-0.07344	0.02813	0.05547	0.02159		-18.5757	-0.07344	0.02813	0.05547	0.00452
-18.5736	-0.04766	-0.07344	-0.03438	0.01963		-18.5741	-0.04766	-0.07344	-0.03438	0.00292
-18.572	-0.03438	0.07656	0.02578	0.02422		-18.5725	-0.03438	0.07656	0.02578	0.00359
-18.5704	0.03203	0.05469	-0.02031	0.02167		-18.5709	0.03203	0.05469	-0.02031	0.00464
-18.5688	0.01172	0.08203	0.05313	0.02314		-18.5693	0.01172	0.08203	0.05313	-6.25e-05
-18.5672	-0.03516	-0.01719	0.10234	0.02433		-18.5677	-0.03516	-0.01719	0.10234	0.00408
-18.5656	-0.06016	0.03516	0.05	0.01598		-18.5661	-0.06016	0.03516	0.05	0.00602
-18.564	-0.03906	0.02578	0.02188	0.02411		-18.5645	-0.03906	0.02578	0.02188	0.00034375
-18.5624	-0.12031	0.06719	0.12188	0.02486		-18.5629	-0.12031	0.06719	0.12188	0.00344
-18.5608	-0.03281	0.18828	0.10625	0.02044		-18.5613	-0.03281	0.18828	0.10625	0.00163
-18.5592	0.06563	0.06875	0.1	0.0198		-18.5597	0.06563	0.06875	0.1	0.00281
-18.5576	0.07344	-0.03516	0.03203	0.02056		-18.5581	0.07344	-0.03516	0.03203	0.00498
-18.556	0.05	-0.04531	-0.00078125	0.01594		-18.5565	0.05	-0.04531	-0.00078125	6.25e-05
-18.5544	-0.01797	0.06484	0.02969	0.02		-18.5549	-0.01797	0.06484	0.02969	0.00291
-18.5528	-0.00313	0.05156	0.01953	0.02219		-18.5533	-0.00313	0.05156	0.01953	0.004
-18.5512	-0.05703	-0.03203	0.17422	0.01875		-18.5517	-0.05703	-0.03203	0.17422	-0.000578125
-18.5496	-0.05234	-0.05547	-0.00469	0.02305		-18.5501	-0.05234	-0.05547	-0.00469	0.00497
-18.548	0.0375	0.125	0.10156	0.02469		-18.5485	0.0375	0.125	0.10156	0.00473
-18.5464	-0.03438	0.05391	-0.00078125	0.02067		-18.5469	-0.03438	0.05391	-0.00078125	0.000765625
-18.5448	-0.00938	0.11953	0.11641	0.02359		-18.5453	-0.00938	0.11953	0.11641	0.00438
-18.5432	-0.13281	0.06563	-0.01406	0.01975		-18.5437	-0.13281	0.06563	-0.01406	0.003
-18.5416	-0.01172	0.01875	0.07422	0.0188		-18.5421	-0.01172	0.01875	0.07422	0.00247
-18.54	0.11563	0.06094	0.0625	0.01691		-18.5405	0.11563	0.06094	0.0625	0.00313
-18.5384	0.02266	0.01641	0.12422	0.02333		-18.5389	0.02266	0.01641	0.12422	0.00325
-18.5368	-0.04453	-0.12344	0.08906	0.02233		-18.5373	-0.04453	-0.12344	0.08906	0.00398
-18.5352	-0.05469	0.06016	0.07734	0.01967		-18.5357	-0.05469	0.06016	0.07734	0.00389
-18.5336	0.05703	-0.03594	-0.10938	0.015		-18.5341	0.05703	-0.03594	-0.10938	0.00163
-18.532	-0.00859	0.05703	0	0.02856		-18.5325	-0.00859	0.05703	0	0.00398
-18.5304	0.07031	0.04844	0.18906	0.0228		-18.5309	0.07031	0.04844	0.18906	0.002
-18.5288	-0.06797	0.04609	0.07891	0.02495		-18.5293	-0.06797	0.04609	0.07891	0.00475
-18.5272	0.01016	0.09766	0.06406	0.01781		-18.5277	0.01016	0.09766	0.06406	0.00773
-18.5256	-0.04453	-0.00313	-0.01719	0.01988		-18.5261	-0.04453	-0.00313	-0.01719	0.00195
-18.524	0.08125	0.00469	0.12813	0.02139		-18.5245	0.08125	0.00469	0.12813	0.00316
-18.5224	0.04141	0.03516	-0.02578	0.02642		-18.5229	0.04141	0.03516	-0.02578	0.00317
-18.5208	-0.18438	-0.01953	0.02266	0.01216		-18.5213	-0.18438	-0.01953	0.02266	0.0015
-18.5192	0.07422	-0.03203	0.04531	0.01452		-18.5197	0.07422	-0.03203	0.04531	0.00531
-18.5176	-0.01016	-0.01328	0.09609	0.01881		-18.5181	-0.01016	-0.01328	0.09609	0.00313
-18.516	0.02969	0.12344	0.06172	0.02602		-18.5165	0.02969	0.12344	0.06172	0.00219
-18.5144	-0.01016	-0.04531	0.01797	0.02175		-18.5149	-0.01016	-0.04531	0.01797	0.00244
-18.5128	-0.01563	0.00234	0.01484	0.0193		-18.5133	-0.01563	0.00234	0.01484	0.00428
-18.5112	-0.05234	0.04453	0.10625	0.01064		-18.5117	-0.05234	0.04453	0.10625	0.00255
-18.5096	-0.04297	-0.03203	0.07578	0.02138		-18.5101	-0.04297	-0.03203	0.07578	0.00508
-18.508	0.08359	-0.01797	0.03125	0.0203		-18.5085	0.08359	-0.01797	0.03125	0.00511
-18.5064	0.025	0.08359	0.02188	0.02566		-18.5069	0.025	0.08359	0.02188	0.00139
-18.5048	-0.00234	-0.05234	0.14375	0.02003		-18.5053	-0.00234	-0.05234	0.14375	0.00211
-18.5032	-0.11719	0.03359	-0.02031	0.01788		-18.5037	-0.11719	0.03359	-0.02031	0.00281
-18.5016	-0.00078125	-0.00078125	0.03906	0.02227		-18.5021	-0.00078125	-0.00078125	0.03906	0.00475
-18.5	0.00625	0.12344	0.02969	0.01736		-18.5005	0.00625	0.12344	0.02969	0.00617
-18.4984	0.13203	0.08516	0.11484	0.02406		-18.4989	0.13203	0.08516	0.11484	0.00289
-18.4968	-0.03438	-0.00938	0.08359	0.02414		-18.4973	-0.03438	-0.00938	0.08359	0.00352
-18.4952	-0.02891	-0.06172	-0.04375	0.02272		-18.4957	-0.02891	-0.06172	-0.04375	0.0045
-18.4936	-0.13828	-0.23281	0.03516	0.02294		-18.4941	-0.13828	-0.23281	0.03516	0.00344
-18.492	-0.03047	0.02813	0.13516	0.01767		-18.4925	-0.03047	0.02813	0.13516	0.00445
-18.4904	0.01563	0.04766	0.08438	0.01811		-18.4909	0.01563	0.04766	0.08438	0.00341
-18.4888	0.04531	-0.01328	0.15234	0.02689		-18.4893	0.04531	-0.01328	0.15234	0.00397
-18.4872	0.01719	0.06953	0.16875	0.02909		-18.4877	0.01719	0.06953	0.16875	0.00369
-18.4856	0.07813	0.05469	0.05469	0.02027		-18.4861	0.07813	0.05469	0.05469	0.00291
-18.484	-0.00391	0.01641	0.16328	0.01583		-18.4845	-0.00391	0.01641	0.16328	0.00472
-18.4824	-0.06172	0.04297	-0.02734	0.01945		-18.4829	-0.06172	0.04297	-0.02734	0.0048
-18.4808	-0.08359	-0.03594	0.00625	0.02295		-18.4813	-0.08359	-0.03594	0.00625	0.00223
-18.4792	-0.02188	0.09063	0.03047	0.01941		-18.4797	-0.02188	0.09063	0.03047	0.00533
-18.4776	-0.0375	-0.00156	-0.07734	0.02602		-18.4781	-0.0375	-0.00156	-0.07734	0.00309
-18.476	0.05	0.04766	0.20469	0.01792		-18.4765	0.05	0.04766	0.20469	0.00284
-18.4744	0.025	0.12422	-0.01563	0.02061		-18.4749	0.025	0.12422	-0.01563	0.00314
-18.4728	0.03281	-0.04766	-0.0125	0.02386		-18.4733	0.03281	-0.04766	-0.0125	0.0006875
-18.4712	0.01328	0.17188	0.00313	0.02375		-18.4717	0.01328	0.17188	0.00313	0.00311
-18.4696	0.04688	-0.15391	0.01016	0.01931		-18.4701	0.04688	-0.15391	0.01016	0.00553
-18.468	0.04219	0.02969	0.03828	0.02641		-18.4685	0.04219	0.02969	0.03828	0.00197
-18.4664	0.01641	-0.03984	0.06641	0.02305		-18.4669	0.01641	-0.03984	0.06641	0.00444
-18.4648	-0.09375	0.07344	0.07813	0.01542		-18.4653	-0.09375	0.07344	0.07813	0.00133
-18.4632	-0.02422	0.09844	0.01172	0.02484		-18.4637	-0.02422	0.09844	0.01172	0.00308
-18.4616	0.02109	-0.00391	-0.00078125	0.02309		-18.4621	0.02109	-0.00391	-0.00078125	0.00583
-18.46	-0.0625	0.01875	0.025	0.02095		-18.4605	-0.0625	0.01875	0.025	0.00355
-18.4584	0.00078125	-0.07266	-0.10859	0.02361		-18.4589	0.00078125	-0.07266	-0.10859	0.00381
-18.4568	-0.00703	0.05078	0.07969	0.0235		-18.4573	-0.00703	0.05078	0.07969	0.00414
-18.4552	-0.06484	0.11953	0.01172	0.01256		-18.4557	-0.06484	0.11953	0.01172	0.00305
-18.4536	0.06016	-0.03281	0.03984	0.02806		-18.4541	0.06016	-0.03281	0.03984	0.00352
-18.452	0.03828	-0.00313	-0.05938	0.01841		-18.4525	0.03828	-0.00313	-0.05938	0.00398
-18.4504	0.06641	0.15313	-0.01406	0.01719		-18.4509	0.06641	0.15313	-0.01406	0.00217
-18.4488	-0.02031	-0.11797	-0.03594	0.02188		-18.4493	-0.02031	-0.11797	-0.03594	0.00552
-18.4472	0.01875	0.02891	-0.08125	0.02225		-18.4477	0.01875	0.02891	-0.08125	0.00556
-18.4456	-0.08047	-0.02031	0.13828	0.01348		-18.4461	-0.08047	-0.02031	0.13828	0.00244
-18.444	0.05	-0.03047	0.2375	0.02763		-18.4445	0.05	-0.03047	0.2375	0.00263
-18.4424	0.02031	0.13203	0.07109	0.0153		-18.4429	0.02031	0.13203	0.07109	0.00358
-18.4408	0.00703	-0.00391	0.03594	0.01764		-18.4413	0.00703	-0.00391	0.03594	0.00245
-18.4392	-0.02422	0.00859	-0.06172	0.022		-18.4397	-0.02422	0.00859	-0.06172	0.0042
-18.4376	0.04063	0.13594	-0.04219	0.02341		-18.4381	0.04063	0.13594	-0.04219	0.00248
-18.436	0.06875	-0.05391	0.01094	0.01631		-18.4365	0.06875	-0.05391	0.01094	0.00314
-18.4344	0.02813	-0.16797	0.06719	0.0205		-18.4349	0.02813	-0.16797	0.06719	0.00494
-18.4328	-0.0375	-0.01797	0.11563	0.01628		-18.4333	-0.0375	-0.01797	0.11563	0.00295
-18.4312	0.08594	0.04453	0.00234	0.02214		-18.4317	0.08594	0.04453	0.00234	0.00331
-18.4296	-0.03594	0.10859	0.08438	0.02403		-18.4301	-0.03594	0.10859	0.08438	0.00559
-18.428	0.00859	-0.02891	0.09141	0.02231		-18.4285	0.00859	-0.02891	0.09141	0.00159
-18.4264	0.02422	0.01484	0.02344	0.02023		-18.4269	0.02422	0.01484	0.02344	0.00498
-18.4248	0.00625	-0.0625	0.09766	0.02319		-18.4253	0.00625	-0.0625	0.09766	0.00158
-18.4232	0.00625	-0.06406	-0.05078	0.01972		-18.4237	0.00625	-0.06406	-0.05078	0.00147
-18.4216	-0.03516	-0.04922	0.00234	0.01955		-18.4221	-0.03516	-0.04922	0.00234	0.005
-18.42	-0.06719	0.03047	0.13672	0.01263		-18.4205	-0.06719	0.03047	0.13672	0.00169
-18.4184	-0.09297	0.06484	-0.00156	0.0217		-18.4189	-0.09297	0.06484	-0.00156	0.00244
-18.4168	0.03984	-0.01953	-0.03594	0.02331		-18.4173	0.03984	-0.01953	-0.03594	0.00284
-18.4152	-0.04141	0.14219	-0.03125	0.02286		-18.4157	-0.04141	0.14219	-0.03125	0.00173
-18.4136	-0.10469	-0.11094	-0.06328	0.02055		-18.4141	-0.10469	-0.11094	-0.06328	0.00444
-18.412	0.04141	-0.08438	0.09922	0.0248		-18.4125	0.04141	-0.08438	0.09922	0.00252
-18.4104	0.03203	-0.10313	0.14609	0.01497		-18.4109	0.03203	-0.10313	0.14609	0.000296875
-18.4088	0.08359	0.01563	0.16953	0.02864		-18.4093	0.08359	0.01563	0.16953	0.0067
-18.4072	0.04141	-0.00234	-0.05391	0.02736		-18.4077	0.04141	-0.00234	-0.05391	0.00219
-18.4056	0.01719	-0.01563	-0.01484	0.02008		-18.4061	0.01719	-0.01563	-0.01484	0.00489
-18.404	0.00625	-0.03516	0.02344	0.01848		-18.4045	0.00625	-0.03516	0.02344	0.00169
-18.4024	-0.1	0.01797	-0.10313	0.02191		-18.4029	-0.1	0.01797	-0.10313	0.00263
-18.4008	-0.04609	-0.05156	0.10313	0.01661		-18.4013	-0.04609	-0.05156	0.10313	0.00452
-18.3992	-0.08125	0	-0.03047	0.02847		-18.3997	-0.08125	0	-0.03047	0.00305
-18.3976	-0.02422	-0.11641	-0.01328	0.02234		-18.3981	-0.02422	-0.11641	-0.01328	0.00284
-18.396	0.07031	0.00156	0.08828	0.01834		-18.3965	0.07031	0.00156	0.08828	0.0078
-18.3944	0.04297	-0.01797	-0.01406	0.01963		-18.3949	0.04297	-0.01797	-0.01406	0.00103
-18.3928	0.01328	-0.01953	-0.00469	0.02252		-18.3933	0.01328	-0.01953	-0.00469	0.00333
-18.3912	0.02656	-0.06172	-0.01172	0.01688		-18.3917	0.02656	-0.06172	-0.01172	0.00313
-18.3896	-0.04375	-0.01953	-0.02031	0.01961		-18.3901	-0.04375	-0.01953	-0.02031	0.00258
-18.388	-0.00469	0.03047	0.01094	0.01802		-18.3885	-0.00469	0.03047	0.01094	0.00609
-18.3864	0.01875	-0.06094	0.14063	0.0153		-18.3869	0.01875	-0.06094	0.14063	0.00361
-18.3848	-0.00391	-0.01719	0.03984	0.02061		-18.3853	-0.00391	-0.01719	0.03984	0.00028125
-18.3832	0.03047	-0.01797	0.12344	0.02323		-18.3837	0.03047	-0.01797	0.12344	0.00577
-18.3816	-0.08281	-0.09922	0.08672	0.01909		-18.3821	-0.08281	-0.09922	0.08672	0.00514
-18.38	0.07422	-0.00703	0.03281	0.0233		-18.3805	0.07422	-0.00703	0.03281	0.00286
-18.3784	0.0125	0.06641	0.00078125	0.022		-18.3789	0.0125	0.06641	0.00078125	0.00589
-18.3768	0.05391	-0.05859	0.01563	0.00911		-18.3773	0.05391	-0.05859	0.01563	0.00311
-18.3752	0.02578	0.06094	-0.00703	0.02527		-18.3757	0.02578	0.06094	-0.00703	0.00466
-18.3736	-0.08438	0.02344	0.00234	0.02459		-18.3741	-0.08438	0.02344	0.00234	0.00481
-18.372	0.01719	0.03125	-0.07031	0.01845		-18.3725	0.01719	0.03125	-0.07031	0.00145
-18.3704	-0.05859	-0.00781	-0.00859	0.01933		-18.3709	-0.05859	-0.00781	-0.00859	0.0048
-18.3688	0.04297	-0.20391	-0.01172	0.02473		-18.3693	0.04297	-0.20391	-0.01172	0.00617
-18.3672	0.15859	-0.04141	-0.03594	0.02069		-18.3677	0.15859	-0.04141	-0.03594	0.00292
-18.3656	-0.07734	-0.02422	-0.04297	0.02397		-18.3661	-0.07734	-0.02422	-0.04297	0.0037
-18.364	0.06094	0.08438	0.07578	0.02084		-18.3645	0.06094	0.08438	0.07578	0.00356
-18.3624	-0.07188	0.04219	0.08281	0.02041		-18.3629	-0.07188	0.04219	0.08281	-0.00034375
-18.3608	0.10391	0.00391	0.03516	0.02088		-18.3613	0.10391	0.00391	0.03516	0.00378
-18.3592	0.02891	0.03047	-0.0625	0.0218		-18.3597	0.02891	0.03047	-0.0625	0.0033
-18.3576	0.08984	0.09063	-0.00234	0.01728		-18.3581	0.08984	0.09063	-0.00234	0.00127
-18.356	0.08438	0.02813	0.06328	0.02505		-18.3565	0.08438	0.02813	0.06328	0.00522
-18.3544	0.08047	-0.08359	-0.01563	0.02903		-18.3549	0.08047	-0.08359	-0.01563	0.00408
-18.3528	0.04453	0.15391	0.04375	0.01955		-18.3533	0.04453	0.15391	0.04375	0.0006875
-18.3512	0.04688	0.01328	0.12734	0.01572		-18.3517	0.04688	0.01328	0.12734	0.00389
-18.3496	0.04063	-0.03438	0.00078125	0.021		-18.3501	0.04063	-0.03438	0.00078125	0.00114
-18.348	0.10391	-0.01953	0.14063	0.02339		-18.3485	0.10391	-0.01953	0.14063	0.00464
-18.3464	0.01875	-0.09609	-0.05938	0.02308		-18.3469	0.01875	-0.09609	-0.05938	0.00403
-18.3448	0.12969	0.05	0.05703	0.01541		-18.3453	0.12969	0.05	0.05703	0.0003125
-18.3432	-0.03672	0.07344	0.10938	0.007		-18.3437	-0.03672	0.07344	0.10938	0.00559
-18.3416	-0.00547	-0.1125	-0.02031	0.02225		-18.3421	-0.00547	-0.1125	-0.02031	0.00273
-18.34	0.05391	-0.14453	0.09453	0.02603		-18.3405	0.05391	-0.14453	0.09453	0.00272
-18.3384	0.06719	0.00859	0.11172	0.01905		-18.3389	0.06719	0.00859	0.11172	0.00441
-18.3368	0	0.02188	0.07734	0.01903		-18.3373	0	0.02188	0.07734	0.000890625
-18.3352	0.05	0.12813	-0.01797	0.01427		-18.3357	0.05	0.12813	-0.01797	0.00481
-18.3336	0.07344	0.0125	0.15859	0.0203		-18.3341	0.07344	0.0125	0.15859	0.00444
-18.332	0.1	0.00234	0.05625	0.027		-18.3325	0.1	0.00234	0.05625	0.00409
-18.3304	0.08672	0.00547	0.11094	0.01653		-18.3309	0.08672	0.00547	0.11094	0.00703
-18.3288	0.18203	0.12813	0.10469	0.01609		-18.3293	0.18203	0.12813	0.10469	0.00442
-18.3272	-0.02891	0.05469	0.1375	0.0228		-18.3277	-0.02891	0.05469	0.1375	0.004
-18.3256	0.14375	0.07109	0.15234	0.02353		-18.3261	0.14375	0.07109	0.15234	0.00553
-18.324	0.02734	0.03516	0.16094	0.0253		-18.3245	0.02734	0.03516	0.16094	0.00113
-18.3224	0.12422	0.04141	0.03359	0.01427		-18.3229	0.12422	0.04141	0.03359	0.00589
-18.3208	0.01563	0.00625	0.13516	0.01184		-18.3213	0.01563	0.00625	0.13516	0.00747
-18.3192	-0.13047	-0.00625	0.05703	0.02653		-18.3197	-0.13047	-0.00625	0.05703	0.0017
-18.3176	0.01797	0.17969	-0.05	0.02539		-18.3181	0.01797	0.17969	-0.05	0.00363
-18.316	-0.04609	0.15391	0.17734	0.02		-18.3165	-0.04609	0.15391	0.17734	0.01548
-18.3144	-0.07344	0.16719	0.09531	0.01942		-18.3149	-0.07344	0.16719	0.09531	0.00223
-18.3128	-0.02188	-0.11875	-0.03203	0.01277		-18.3133	-0.02188	-0.11875	-0.03203	0.00744
-18.3112	-0.06016	0.03125	-0.01563	0.0243		-18.3117	-0.06016	0.03125	-0.01563	0.00040625
-18.3096	0.01328	0.02031	0.06328	0.03067		-18.3101	0.01328	0.02031	0.06328	0.00242
-18.308	-0.05859	0.05859	-0.03828	0.02234		-18.3085	-0.05859	0.05859	-0.03828	0.00766
-18.3064	0.03594	-0.01641	0.02813	0.01655		-18.3069	0.03594	-0.01641	0.02813	-0.000375
-18.3048	-0.03125	-0.01797	0.10625	0.02058		-18.3053	-0.03125	-0.01797	0.10625	0.00222
-18.3032	0.01797	0.08203	-0.00234	0.01875		-18.3037	0.01797	0.08203	-0.00234	0.00561
-18.3016	-0.00625	0.02109	0.04922	0.01617		-18.3021	-0.00625	0.02109	0.04922	0.00217
-18.3	-0.00859	0.02734	0.01484	0.03394		-18.3005	-0.00859	0.02734	0.01484	0.00478
-18.2984	-0.05625	0.01484	0.13203	0.02702		-18.2989	-0.05625	0.01484	0.13203	0.00352
-18.2968	-0.10313	-0.00938	0.07344	0.01547		-18.2973	-0.10313	-0.00938	0.07344	-0.00134
-18.2952	-0.01484	-0.02969	-0.05391	0.01959		-18.2957	-0.01484	-0.02969	-0.05391	0.00511
-18.2936	0.05938	-0.01406	0.12031	0.02236		-18.2941	0.05938	-0.01406	0.12031	0.00311
-18.292	-0.01172	0	0.00703	0.02073		-18.2925	-0.01172	0	0.00703	0.0038
-18.2904	0.05391	-0.06172	0.03672	0.02788		-18.2909	0.05391	-0.06172	0.03672	0.0062
-18.2888	0.06484	0.09141	0.11328	0.02836		-18.2893	0.06484	0.09141	0.11328	0.00175
-18.2872	0.04375	-0.01797	0.03203	0.01233		-18.2877	0.04375	-0.01797	0.03203	0.00294
-18.2856	-0.11484	0.01953	0.01406	0.01661		-18.2861	-0.11484	0.01953	0.01406	0.00105
-18.284	-0.05313	0.01641	0.11172	0.02294		-18.2845	-0.05313	0.01641	0.11172	0.00197
-18.2824	-0.025	0.01094	0.06641	0.02202		-18.2829	-0.025	0.01094	0.06641	0.00495
-18.2808	0.12109	0.03438	0.17266	0.01708		-18.2813	0.12109	0.03438	0.17266	0.000890625
-18.2792	-0.00547	0.05313	-0.03594	0.02067		-18.2797	-0.00547	0.05313	-0.03594	0.00228
-18.2776	0.08438	-0.03906	0.05391	0.01217		-18.2781	0.08438	-0.03906	0.05391	0.00375
-18.276	-0.08594	-0.01797	0.18516	0.02339		-18.2765	-0.08594	-0.01797	0.18516	0.000984375
-18.2744	0.04219	0.03516	0.04297	0.02409		-18.2749	0.04219	0.03516	0.04297	0.00438
-18.2728	0.03047	-0.02813	0.04766	0.02167		-18.2733	0.03047	-0.02813	0.04766	0.00281
-18.2712	-0.00313	-0.04766	0.05469	0.01867		-18.2717	-0.00313	-0.04766	0.05469	0.00244
-18.2696	0.025	-0.01016	0.1375	0.02353		-18.2701	0.025	-0.01016	0.1375	0.00502
-18.268	-0.02734	0.12344	0.02344	0.01661		-18.2685	-0.02734	0.12344	0.02344	0.00283
-18.2664	0.07734	0.05859	-0.02266	0.02364		-18.2669	0.07734	0.05859	-0.02266	0.0001875
-18.2648	0.04297	0.06484	0.10781	0.01741		-18.2653	0.04297	0.06484	0.10781	0.00422
-18.2632	0.05859	-0.08672	0.03828	0.01948		-18.2637	0.05859	-0.08672	0.03828	0.00278
-18.2616	0.08281	-0.02188	0.14609	0.02047		-18.2621	0.08281	-0.02188	0.14609	0.00381
-18.26	-0.03281	-0.00156	0.02969	0.02011		-18.2605	-0.03281	-0.00156	0.02969	0.00363
-18.2584	-0.00547	-0.02969	-0.00078125	0.02081		-18.2589	-0.00547	-0.02969	-0.00078125	0.00291
-18.2568	0.06328	0.04063	0.00156	0.02811		-18.2573	0.06328	0.04063	0.00156	0.00856
-18.2552	0.13906	0.10547	0.09453	0.01342		-18.2557	0.13906	0.10547	0.09453	0.00536
-18.2536	-0.08359	0.03594	0.03672	0.02288		-18.2541	-0.08359	0.03594	0.03672	0.000796875
-18.252	0.13594	-0.03984	0.05313	0.0237		-18.2525	0.13594	-0.03984	0.05313	0.0048
-18.2504	0.025	0.01719	-0.04219	0.02063		-18.2509	0.025	0.01719	-0.04219	0.00364
-18.2488	-0.03906	0.16094	0.12031	0.01819		-18.2493	-0.03906	0.16094	0.12031	0.00442
-18.2472	0.0875	0.01953	-0.06172	0.02688		-18.2477	0.0875	0.01953	-0.06172	0.0043
-18.2456	0.07344	-0.00859	0.17109	0.01545		-18.2461	0.07344	-0.00859	0.17109	0.000796875
-18.244	0.01328	-0.01563	0.00234	0.02658		-18.2445	0.01328	-0.01563	0.00234	0.00156
-18.2424	-0.04219	0.00234	0.14063	0.01992		-18.2429	-0.04219	0.00234	0.14063	0.0052
-18.2408	-0.01406	-0.01172	0.10781	0.02041		-18.2413	-0.01406	-0.01172	0.10781	0.0032
-18.2392	0.14531	0.02109	-0.02656	0.01842		-18.2397	0.14531	0.02109	-0.02656	0.00386
-18.2376	-0.04766	-0.01406	-0.04688	0.02358		-18.2381	-0.04766	-0.01406	-0.04688	0.00255
-18.236	0.16016	0.01563	0.0125	0.02617		-18.2365	0.16016	0.01563	0.0125	0.00028125
-18.2344	-0.10938	-0.0625	0.06563	0.01938		-18.2349	-0.10938	-0.0625	0.06563	0.00345
-18.2328	0.02578	0.04453	0.16484	0.02439		-18.2333	0.02578	0.04453	0.16484	0.00159
-18.2312	-0.05	-0.04375	0.01641	0.02073		-18.2317	-0.05	-0.04375	0.01641	0.00475
-18.2296	0.03672	-0.06094	0.075	0.01869		-18.2301	0.03672	-0.06094	0.075	0.00655
-18.228	-0.09609	0.05625	0.025	0.02194		-18.2285	-0.09609	0.05625	0.025	0.00209
-18.2264	-0.02969	0.03672	0.12656	0.02192		-18.2269	-0.02969	0.03672	0.12656	0.0037
-18.2248	0.10547	0.11484	0.19844	0.01641		-18.2253	0.10547	0.11484	0.19844	0.0052
-18.2232	0.09766	-0.08828	0.17031	0.03002		-18.2237	0.09766	-0.08828	0.17031	0.00236
-18.2216	0.09922	-0.00313	-0.04297	0.01788		-18.2221	0.09922	-0.00313	-0.04297	0.00586
-18.22	0.18672	0.03203	-0.06328	0.01827		-18.2205	0.18672	0.03203	-0.06328	0.00153
-18.2184	-0.10234	-0.05859	0.16328	0.02173		-18.2189	-0.10234	-0.05859	0.16328	0.0022
-18.2168	0.16172	0.02266	0.1125	0.02133		-18.2173	0.16172	0.02266	0.1125	0.00369
-18.2152	-0.05391	0.07109	0.02969	0.02175		-18.2157	-0.05391	0.07109	0.02969	0.00103
-18.2136	-0.11641	-0.03047	0.09453	0.03294		-18.2141	-0.11641	-0.03047	0.09453	0.00339
-18.212	-0.00859	0.12188	-0.09609	0.01838		-18.2125	-0.00859	0.12188	-0.09609	0.00294
-18.2104	-0.06797	0.03359	-0.01172	0.02347		-18.2109	-0.06797	0.03359	-0.01172	0.00136
-18.2088	0.07188	0	-0.04922	0.02214		-18.2093	0.07188	0	-0.04922	0.00838
-18.2072	-0.02578	0.0375	0.17891	0.02069		-18.2077	-0.02578	0.0375	0.17891	0.000953125
-18.2056	-0.10078	0.04609	0.00078125	0.02303		-18.2061	-0.10078	0.04609	0.00078125	0.00264
-18.204	0.12578	0.13047	0.05547	0.01727		-18.2045	0.12578	0.13047	0.05547	0.00269
-18.2024	-0.09453	-0.09844	0.10391	0.01248		-18.2029	-0.09453	-0.09844	0.10391	0.002
-18.2008	-0.01875	0.09844	0.08438	0.0267		-18.2013	-0.01875	0.09844	0.08438	0.00333
-18.1992	0.03125	-0.03672	0.01953	0.01905		-18.1997	0.03125	-0.03672	0.01953	0.00428
-18.1976	0.10625	0.17734	0.07734	0.01767		-18.1981	0.10625	0.17734	0.07734	0.003
-18.196	-0.01094	-0.01484	0.03594	0.02297		-18.1965	-0.01094	-0.01484	0.03594	0.00389
-18.1944	0.02578	0.00938	-0.04531	0.02356		-18.1949	0.02578	0.00938	-0.04531	0.00348
-18.1928	0.125	0.08438	-0.10156	0.0213		-18.1933	0.125	0.08438	-0.10156	0.00116
-18.1912	0.07188	0.05938	-0.11406	0.02556		-18.1917	0.07188	0.05938	-0.11406	0.00406
-18.1896	0.01328	-0.01953	-0.04141	0.00805		-18.1901	0.01328	-0.01953	-0.04141	0.00158
-18.188	0.06172	-0.00938	-0.15938	0.02386		-18.1885	0.06172	-0.00938	-0.15938	0.00289
-18.1864	-0.00938	0.06328	0.06094	0.02377		-18.1869	-0.00938	0.06328	0.06094	0.00314
-18.1848	0.1	-0.01094	0.06328	0.01916		-18.1853	0.1	-0.01094	0.06328	0.00152
-18.1832	0.13438	0.17656	0.06797	0.01933		-18.1837	0.13438	0.17656	0.06797	0.00323
-18.1816	0.04453	-0.03203	0.05078	0.02228		-18.1821	0.04453	-0.03203	0.05078	0.00333
-18.18	-0.00703	-0.04063	0.02578	0.01139		-18.1805	-0.00703	-0.04063	0.02578	-0.00122
-18.1784	-0.08516	-0.05547	0.04688	0.02169		-18.1789	-0.08516	-0.05547	0.04688	0.00419
-18.1768	-0.03828	0.00938	-0.05391	0.01792		-18.1773	-0.03828	0.00938	-0.05391	0.00263
-18.1752	-0.02656	0.05781	0.10313	0.01847		-18.1757	-0.02656	0.05781	0.10313	-0.000484375
-18.1736	-0.07188	0.04609	0.01484	0.02211		-18.1741	-0.07188	0.04609	0.01484	0.00367
-18.172	0.06484	0.07188	0.06797	0.02105		-18.1725	0.06484	0.07188	0.06797	0.00138
-18.1704	0.00547	0.0875	0.02109	0.01434		-18.1709	0.00547	0.0875	0.02109	0.00142
-18.1688	0.05234	0.01016	0.04063	0.02008		-18.1693	0.05234	0.01016	0.04063	0.00531
-18.1672	0.03594	0.09453	0.06094	0.02125		-18.1677	0.03594	0.09453	0.06094	0.00025
-18.1656	0.04297	0.05703	0.08047	0.02228		-18.1661	0.04297	0.05703	0.08047	0.00384
-18.164	0.05156	0.12188	0.14063	0.01678		-18.1645	0.05156	0.12188	0.14063	0.0033
-18.1624	-0.08281	0.06719	-0.00234	0.02069		-18.1629	-0.08281	0.06719	-0.00234	0.00202
-18.1608	0.01094	-0.09141	0.05156	0.0192		-18.1613	0.01094	-0.09141	0.05156	0.00338
-18.1592	-0.03828	0.09219	0.02578	0.02431		-18.1597	-0.03828	0.09219	0.02578	0.00333
-18.1576	-0.06563	-0.03438	0.07656	0.02459		-18.1581	-0.06563	-0.03438	0.07656	0.00245
-18.156	-0.04063	0.06484	-0.00078125	0.02055		-18.1565	-0.04063	0.06484	-0.00078125	0.0027
-18.1544	-0.01016	0.03359	-0.00234	0.01869		-18.1549	-0.01016	0.03359	-0.00234	0.00241
-18.1528	-0.03984	-0.10234	0.01016	0.02313		-18.1533	-0.03984	-0.10234	0.01016	0.00459
-18.1512	-0.13047	-0.04453	0.10156	0.0202		-18.1517	-0.13047	-0.04453	0.10156	0.00096875
-18.1496	-0.02031	0.01953	-0.05547	0.02008		-18.1501	-0.02031	0.01953	-0.05547	0.00123
-18.148	-0.01016	-0.01094	0.03594	0.03053		-18.1485	-0.01016	-0.01094	0.03594	0.00413
-18.1464	0.09766	-0.09063	0.11641	0.01313		-18.1469	0.09766	-0.09063	0.11641	0.0028
-18.1448	-0.1125	0.07188	0.025	0.01622		-18.1453	-0.1125	0.07188	0.025	0.00567
-18.1432	0.04453	0.02266	-0.02969	0.01903		-18.1437	0.04453	0.02266	-0.02969	0.00181
-18.1416	0.01172	0.04844	-0.02656	0.02352		-18.1421	0.01172	0.04844	-0.02656	0.000453125
-18.14	0.06641	0.08594	0.07969	0.02136		-18.1405	0.06641	0.08594	0.07969	0.00264
-18.1384	0.0125	0.02031	0.09844	0.01917		-18.1389	0.0125	0.02031	0.09844	0.00309
-18.1368	0.1125	-0.07813	-0.06953	0.00653		-18.1373	0.1125	-0.07813	-0.06953	0.00164
-18.1352	0.03984	-0.04922	0.11953	0.02583		-18.1357	0.03984	-0.04922	0.11953	0.00463
-18.1336	0.0125	-0.04375	-0.01641	0.01989		-18.1341	0.0125	-0.04375	-0.01641	0.00445
-18.132	-0.10625	0.00781	0.16563	0.02055		-18.1325	-0.10625	0.00781	0.16563	0.00272
-18.1304	0.03359	0.12109	-0.04531	0.01944		-18.1309	0.03359	0.12109	-0.04531	0.00169
-18.1288	-0.12734	-0.05	0.04297	0.01997		-18.1293	-0.12734	-0.05	0.04297	0.00233
-18.1272	0.01719	-0.04766	-0.10469	0.01988		-18.1277	0.01719	-0.04766	-0.10469	0.00381
-18.1256	0.11406	0.02266	-0.00859	0.02964		-18.1261	0.11406	0.02266	-0.00859	0.00784
-18.124	0.07656	0.13359	-0.07109	0.01481		-18.1245	0.07656	0.13359	-0.07109	0.000875
-18.1224	0.04453	0.08359	0.01797	0.02255		-18.1229	0.04453	0.08359	0.01797	0.0022
-18.1208	0.03047	0.12422	-0.02578	0.0215		-18.1213	0.03047	0.12422	-0.02578	0.00358
-18.1192	0.00156	0.06484	0.04375	0.02028		-18.1197	0.00156	0.06484	0.04375	-0.00167
-18.1176	-0.09219	-0.01797	0.2	0.01973		-18.1181	-0.09219	-0.01797	0.2	0.00608
-18.116	0.03906	-0.12969	0.03359	0.01822		-18.1165	0.03906	-0.12969	0.03359	0.00211
-18.1144	0.05938	-0.01484	-0.03984	0.00844		-18.1149	0.05938	-0.01484	-0.03984	0.00527
-18.1128	0.17188	-0.02969	0.09688	0.02383		-18.1133	0.17188	-0.02969	0.09688	0.00445
-18.1112	0.02656	-0.01641	0.01719	0.02139		-18.1117	0.02656	-0.01641	0.01719	0.000859375
-18.1096	-0.08203	0.00547	-0.04297	0.01938		-18.1101	-0.08203	0.00547	-0.04297	0.00609
-18.108	0.00938	-0.04375	-0.07188	0.02034		-18.1085	0.00938	-0.04375	-0.07188	0.00489
-18.1064	0.13594	-0.01797	-0.01953	0.0205		-18.1069	0.13594	-0.01797	-0.01953	0.00378
-18.1048	0.08906	0.08281	0.09844	0.02253		-18.1053	0.08906	0.08281	0.09844	0.00688
-18.1032	-0.09063	0.10859	0.02891	0.03081		-18.1037	-0.09063	0.10859	0.02891	-0.00106
-18.1016	0.09609	-0.01953	-0.08047	0.01402		-18.1021	0.09609	-0.01953	-0.08047	0.00505
-18.1	-0.10469	0.03516	0.03906	0.02067		-18.1005	-0.10469	0.03516	0.03906	0.00386
-18.0984	0.04922	0.08359	0.02266	0.01823		-18.0989	0.04922	0.08359	0.02266	0.00364
-18.0968	-0.02031	0.02031	0.10703	0.02017		-18.0973	-0.02031	0.02031	0.10703	0.00409
-18.0952	-0.15469	0.04297	0.04844	0.02022		-18.0957	-0.15469	0.04297	0.04844	0.003
-18.0936	0.05	-0.05078	0.05625	0.0233		-18.0941	0.05	-0.05078	0.05625	0.00336
-18.092	0.07109	0.075	0.04453	0.01663		-18.0925	0.07109	0.075	0.04453	0.00598
-18.0904	-0.07734	-0.04141	0.04375	0.01141		-18.0909	-0.07734	-0.04141	0.04375	0.00242
-18.0888	-0.01016	0.05	0.09297	0.01617		-18.0893	-0.01016	0.05	0.09297	0.00175
-18.0872	0.02344	0.12891	0.04766	0.02548		-18.0877	0.02344	0.12891	0.04766	0.0043
-18.0856	-0.04063	0	0.05234	0.02061		-18.0861	-0.04063	0	0.05234	0.00127
-18.084	0.07031	0.02109	0.00078125	0.01938		-18.0845	0.07031	0.02109	0.00078125	0.00364
-18.0824	0.04375	-0.05156	0.025	0.01403		-18.0829	0.04375	-0.05156	0.025	0.00575
-18.0808	-0.04766	-0.03906	0.02734	0.01672		-18.0813	-0.04766	-0.03906	0.02734	-0.00040625
-18.0792	0.17578	0.04141	0.03359	0.02863		-18.0797	0.17578	0.04141	0.03359	0.00306
-18.0776	-0.07109	-0.00703	0.02344	0.02838		-18.0781	-0.07109	-0.00703	0.02344	0.00211
-18.076	0.00859	0.0625	-0.02891	0.0145		-18.0765	0.00859	0.0625	-0.02891	0.00122
-18.0744	-0.06484	0.14531	-0.01328	0.01641		-18.0749	-0.06484	0.14531	-0.01328	0.00461
-18.0728	0.1	-0.02188	0.06875	0.02036		-18.0733	0.1	-0.02188	0.06875	0.00455
-18.0712	0.08281	0.04297	-0.05156	0.0278		-18.0717	0.08281	0.04297	-0.05156	-0.000359375
-18.0696	0.04375	0.01484	-0.03125	0.03181		-18.0701	0.04375	0.01484	-0.03125	0.00331
-18.068	0.05	-0.08203	0.05156	0.01581		-18.0685	0.05	-0.08203	0.05156	0.000953125
-18.0664	-0.03359	0.0375	0.05547	0.01183		-18.0669	-0.03359	0.0375	0.05547	0.00322
-18.0648	-0.025	0.03359	-0.01953	0.02564		-18.0653	-0.025	0.03359	-0.01953	0.00616
-18.0632	0.00859	-0.07969	0.04063	0.02241		-18.0637	0.00859	-0.07969	0.04063	0.000203125
-18.0616	-0.025	0.02734	0.02578	0.02064		-18.0621	-0.025	0.02734	0.02578	0.00523
-18.06	0.09063	0.04219	0.04297	0.03195		-18.0605	0.09063	0.04219	0.04297	0.00116
-18.0584	-0.00859	0.0625	0.11172	0.01869		-18.0589	-0.00859	0.0625	0.11172	0.00391
-18.0568	0.07422	0.11719	0.01563	0.02013		-18.0573	0.07422	0.11719	0.01563	0.00378
-18.0552	0.00781	-0.01172	0.08516	0.02531		-18.0557	0.00781	-0.01172	0.08516	0.00034375
-18.0536	0.00859	0	0.09531	0.01902		-18.0541	0.00859	0	0.09531	0.00481
-18.052	-0.03906	0.00469	0.10234	0.01855		-18.0525	-0.03906	0.00469	0.10234	0.00447
-18.0504	0.12188	0.17656	0.12891	0.02194		-18.0509	0.12188	0.17656	0.12891	-0.000203125
-18.0488	0.16328	0.11328	0.06875	0.01377		-18.0493	0.16328	0.11328	0.06875	0.00553
-18.0472	0.05703	-0.04688	0.03594	0.01625		-18.0477	0.05703	-0.04688	0.03594	0.0027
-18.0456	-0.02266	0.10234	0.07656	0.02897		-18.0461	-0.02266	0.10234	0.07656	0.00302
-18.044	-0.01719	0.04297	0.0125	0.01939		-18.0445	-0.01719	0.04297	0.0125	0.00477
-18.0424	-0.09844	-0.01797	0.09688	0.01488		-18.0429	-0.09844	-0.01797	0.09688	0.00297
-18.0408	-0.05469	0.16641	0.01641	0.01856		-18.0413	-0.05469	0.16641	0.01641	0.00506
-18.0392	0.06797	0.07031	-0.05781	0.02131		-18.0397	0.06797	0.07031	-0.05781	0.00505
-18.0376	-0.0875	0.03594	0.11328	0.03148		-18.0381	-0.0875	0.03594	0.11328	0.00203
-18.036	0.07813	0.10078	0.05078	0.02756		-18.0365	0.07813	0.10078	0.05078	0.00309
-18.0344	-0.11719	0.04922	0.08594	0.01319		-18.0349	-0.11719	0.04922	0.08594	0.00427
-18.0328	0.04063	-0.01406	0.08672	0.01323		-18.0333	0.04063	-0.01406	0.08672	0.00284
-18.0312	0.14141	0.15703	0.14141	0.02442		-18.0317	0.14141	0.15703	0.14141	0.00356
-18.0296	-0.03125	-0.03672	-0.07266	0.02267		-18.0301	-0.03125	-0.03672	-0.07266	0.00348
-18.028	-0.02656	0.10625	0.02031	0.01795		-18.0285	-0.02656	0.10625	0.02031	0.00163
-18.0264	-0.02891	-0.03516	-0.02734	0.01175		-18.0269	-0.02891	-0.03516	-0.02734	0.00294
-18.0248	0.03594	0.05469	-0.04141	0.01295		-18.0253	0.03594	0.05469	-0.04141	0.00142
-18.0232	0.00781	-0.00391	0.13594	0.02145		-18.0237	0.00781	-0.00391	0.13594	0.00294
-18.0216	0.00547	0.11172	0.06953	0.02597		-18.0221	0.00547	0.11172	0.06953	0.00556
-18.02	-0.07813	0.06484	0.08828	0.0222		-18.0205	-0.07813	0.06484	0.08828	0.00117
-18.0184	-0.00859	0.04922	0.02813	0.017		-18.0189	-0.00859	0.04922	0.02813	0.00294
-18.0168	-0.06016	0.06875	-0.05781	0.0172		-18.0173	-0.06016	0.06875	-0.05781	0.00159
-18.0152	-0.00938	0.03281	0.02813	0.0242		-18.0157	-0.00938	0.03281	0.02813	0.00294
-18.0136	0.08516	0.05	0.04922	0.02439		-18.0141	0.08516	0.05	0.04922	0.005
-18.012	0.11953	0.09766	0.00234	0.0132		-18.0125	0.11953	0.09766	0.00234	0.001
-18.0104	0.03281	-0.01484	0.00078125	0.01308		-18.0109	0.03281	-0.01484	0.00078125	0.0027
-18.0088	0.03906	-0.01641	0.11641	0.0205		-18.0093	0.03906	-0.01641	0.11641	0.00417
-18.0072	0.03438	-0.03672	0.00859	0.02436		-18.0077	0.03438	-0.03672	0.00859	-4.6875e-05
-18.0056	0.02969	0.01328	0.0875	0.01667		-18.0061	0.02969	0.01328	0.0875	0.00266
-18.004	-0.03203	-0.00156	-0.04063	0.03053		-18.0045	-0.03203	-0.00156	-0.04063	0.00231
-18.0024	0.04609	-0.02734	0.08203	0.01775		-18.0029	0.04609	-0.02734	0.08203	0.00413
-18.0008	-0.02109	-0.02813	-0.04531	0.01816		-18.0013	-0.02109	-0.02813	-0.04531	0.00347
-17.9992	0.05469	0.04219	0.03203	0.02509		-17.9997	0.05469	0.04219	0.03203	0.00181
-17.9976	-0.03125	-0.03594	0.10156	0.02145		-17.9981	-0.03125	-0.03594	0.10156	0.00242
-17.996	0.03281	0.03125	-0.02734	0.01469		-17.9965	0.03281	0.03125	-0.02734	0.00155
-17.9944	-0.07656	0.00156	0.01172	0.02698		-17.9949	-0.07656	0.00156	0.01172	0.00383
-17.9928	-0.05625	0.03594	0.02344	0.02095		-17.9933	-0.05625	0.03594	0.02344	0.00472
-17.9912	-0.03047	-0.02344	0.04609	0.02233		-17.9917	-0.03047	-0.02344	0.04609	0.00245
-17.9896	-0.05078	0	0.03984	0.02448		-17.9901	-0.05078	0	0.03984	0.00413
-17.988	-0.07656	-0.00156	-0.01094	0.01919		-17.9885	-0.07656	-0.00156	-0.01094	0.00177
-17.9864	0.09219	0.09453	-0.06016	0.01927		-17.9869	0.09219	0.09453	-0.06016	0.00328
-17.9848	-0.02734	-0.00938	0.07266	0.02331		-17.9853	-0.02734	-0.00938	0.07266	0.00386
-17.9832	0.08203	0.05547	-0.04922	0.01736		-17.9837	0.08203	0.05547	-0.04922	0.00473
-17.9816	0.025	0.00078125	0.08906	0.01983		-17.9821	0.025	0.00078125	0.08906	0.00505
-17.98	0.075	0.11797	-0.00625	0.02239		-17.9805	0.075	0.11797	-0.00625	0.00255
-17.9784	-0.01875	-0.05703	-0.01484	0.01573		-17.9789	-0.01875	-0.05703	-0.01484	0.00311
-17.9768	0.06797	0.09531	-0.06641	0.01936		-17.9773	0.06797	0.09531	-0.06641	0.00183
-17.9752	-0.03438	0.05703	0.00234	0.0225		-17.9757	-0.03438	0.05703	0.00234	0.00403
-17.9736	-0.04688	-0.00469	-0.03594	0.02002		-17.9741	-0.04688	-0.00469	-0.03594	0.00148
-17.972	-0.06719	0.10703	0.12344	0.02003		-17.9725	-0.06719	0.10703	0.12344	0.00391
-17.9704	0.11406	0.00391	0.06797	0.02128		-17.9709	0.11406	0.00391	0.06797	0.00488
-17.9688	-0.03359	0.10313	-0.02734	0.01586		-17.9693	-0.03359	0.10313	-0.02734	0.00225
-17.9672	-0.00234	0.03672	0.08281	0.02134		-17.9677	-0.00234	0.03672	0.08281	0.00347
-17.9656	0.0875	-0.02734	-0.14922	0.02197		-17.9661	0.0875	-0.02734	-0.14922	0.00197
-17.964	0.00313	0.11172	-0.00234	0.0192		-17.9645	0.00313	0.11172	-0.00234	0.00269
-17.9624	0.0625	-0.06641	0.03203	0.01303		-17.9629	0.0625	-0.06641	0.03203	0.00558
-17.9608	-0.08828	0.04219	-0.06484	0.01505		-17.9613	-0.08828	0.04219	-0.06484	0.00184
-17.9592	-0.06016	0.06328	-0.01172	0.01923		-17.9597	-0.06016	0.06328	-0.01172	0.000578125
-17.9576	0.02734	0.03203	0.01094	0.02977		-17.9581	0.02734	0.03203	0.01094	0.00413
-17.956	0.04922	0.08047	-0.01094	0.01977		-17.9565	0.04922	0.08047	-0.01094	0.00422
-17.9544	-0.01172	-0.00859	-0.0375	0.01411		-17.9549	-0.01172	-0.00859	-0.0375	0.00433
-17.9528	-0.11172	0.0375	0.05859	0.01508		-17.9533	-0.11172	0.0375	0.05859	0.00505
-17.9512	-0.01563	-0.00938	0.11406	0.02033		-17.9517	-0.01563	-0.00938	0.11406	0.00169
-17.9496	0.01484	0.025	-0.02656	0.03031		-17.9501	0.01484	0.025	-0.02656	0.00344
-17.948	0.10625	0.00859	0.05156	0.02358		-17.9485	0.10625	0.00859	0.05156	0.00405
-17.9464	-0.03438	0.02422	0.01016	0.00978		-17.9469	-0.03438	0.02422	0.01016	0.00133
-17.9448	-0.05313	0.03438	0.03281	0.01981		-17.9453	-0.05313	0.03438	0.03281	0.00259
-17.9432	-0.09531	0.03281	0.16953	0.02369		-17.9437	-0.09531	0.03281	0.16953	0.00361
-17.9416	-0.06797	0.00625	0.11953	0.0138		-17.9421	-0.06797	0.00625	0.11953	0.00308
-17.94	-0.02031	-0.0375	0.03438	0.02242		-17.9405	-0.02031	-0.0375	0.03438	0.00206
-17.9384	-0.08984	0.03125	-0.05625	0.01386		-17.9389	-0.08984	0.03125	-0.05625	0.00331
-17.9368	0.05547	0.07266	0.03516	0.02102		-17.9373	0.05547	0.07266	0.03516	0.00305
-17.9352	-0.02656	-0.06719	0.04453	0.02717		-17.9357	-0.02656	-0.06719	0.04453	0.00283
-17.9336	0.10391	-0.00547	0	0.0138		-17.9341	0.10391	-0.00547	0	0.00328
-17.932	0.01875	-0.00391	-0.06953	0.01684		-17.9325	0.01875	-0.00391	-0.06953	0.00528
-17.9304	0.00547	0.01797	-0.03359	0.02891		-17.9309	0.00547	0.01797	-0.03359	0.00205
-17.9288	0.05	0.00234	0.06719	0.02364		-17.9293	0.05	0.00234	0.06719	0.00336
-17.9272	-0.01875	0.02266	0.06797	0.02573		-17.9277	-0.01875	0.02266	0.06797	0.00348
-17.9256	0.0125	0.02656	0.11406	0.01473		-17.9261	0.0125	0.02656	0.11406	0.00059375
-17.924	0.04297	-0.15	0.06094	0.0147		-17.9245	0.04297	-0.15	0.06094	0.00341
-17.9224	0.01641	-0.09609	0.12109	0.02073		-17.9229	0.01641	-0.09609	0.12109	0.00447
-17.9208	-0.07969	0.02656	0.05469	0.02084		-17.9213	-0.07969	0.02656	0.05469	0.00123
-17.9192	-0.0125	0.09219	0.09063	0.0127		-17.9197	-0.0125	0.09219	0.09063	0.00638
-17.9176	-0.00156	-0.01641	-0.06563	0.02286		-17.9181	-0.00156	-0.01641	-0.06563	0.00184
-17.916	0.07109	0.00781	0.05781	0.01692		-17.9165	0.07109	0.00781	0.05781	0.00216
-17.9144	0.05859	0.05547	0.18359	0.01592		-17.9149	0.05859	0.05547	0.18359	0.00494
-17.9128	0.01172	0.09063	0.16328	0.01278		-17.9133	0.01172	0.09063	0.16328	0.000984375
-17.9112	-0.10781	-0.02109	0.05469	0.01978		-17.9117	-0.10781	-0.02109	0.05469	0.00381
-17.9096	-0.05859	-0.00078125	0.02578	0.01864		-17.9101	-0.05859	-0.00078125	0.02578	0.00467
-17.908	0.00078125	-0.03516	0.03672	0.0237		-17.9085	0.00078125	-0.03516	0.03672	0.000328125
-17.9064	0.09453	0.1125	0.05234	0.02388		-17.9069	0.09453	0.1125	0.05234	0.00183
-17.9048	0.05078	-0.01797	0.19297	0.01472		-17.9053	0.05078	-0.01797	0.19297	0.00298
-17.9032	0.06406	-0.05234	0.06406	0.01763		-17.9037	0.06406	-0.05234	0.06406	0.00316
-17.9016	-0.05391	0.04297	0.00469	0.03014		-17.9021	-0.05391	0.04297	0.00469	0.00298
-17.9	0.05469	-0.00234	-0.00781	0.01875		-17.9005	0.05469	-0.00234	-0.00781	0.00386
-17.8984	-0.01719	-0.06172	-0.0875	0.02142		-17.8989	-0.01719	-0.06172	-0.0875	0.0025
-17.8968	0.06719	-0.15547	0.02578	0.02522		-17.8973	0.06719	-0.15547	0.02578	0.00453
-17.8952	0.02969	0.13203	0.06641	0.01708		-17.8957	0.02969	0.13203	0.06641	0.002
-17.8936	0.03359	0.02656	-0.03594	0.02345		-17.8941	0.03359	0.02656	-0.03594	0.00364
-17.892	0.0875	0.06016	0.14766	0.02698		-17.8925	0.0875	0.06016	0.14766	0.0028
-17.8904	0.01094	-0.03359	-0.07031	0.01638		-17.8909	0.01094	-0.03359	-0.07031	0.00216
-17.8888	0.03359	0.09063	0.03125	0.01794		-17.8893	0.03359	0.09063	0.03125	0.00317
-17.8872	0.10078	0.00547	0.01641	0.02906		-17.8877	0.10078	0.00547	0.01641	0.000921875
-17.8856	0.08281	0.01406	0.03906	0.01952		-17.8861	0.08281	0.01406	0.03906	0.00116
-17.884	-0.00391	0.00938	0.02578	0.02148		-17.8845	-0.00391	0.00938	0.02578	0.00536
-17.8824	0.03594	-0.00313	0.00781	0.01555		-17.8829	0.03594	-0.00313	0.00781	0.00258
-17.8808	0.09219	-0.05234	0.03828	0.01342		-17.8813	0.09219	-0.05234	0.03828	0.00436
-17.8792	0.05469	-0.12344	0.11797	0.02331		-17.8797	0.05469	-0.12344	0.11797	0.00234
-17.8776	-0.03359	-0.08125	0.13203	0.02169		-17.8781	-0.03359	-0.08125	0.13203	0.00148
-17.876	-0.02344	0.09844	0.06953	0.01217		-17.8765	-0.02344	0.09844	0.06953	0.00708
-17.8744	-0.05234	-0.00313	0.09688	0.01778		-17.8749	-0.05234	-0.00313	0.09688	0.00425
-17.8728	-0.06484	0.11406	-0.00703	0.02005		-17.8733	-0.06484	0.11406	-0.00703	0.000859375
-17.8712	-0.0125	0.14219	-0.00078125	0.02703		-17.8717	-0.0125	0.14219	-0.00078125	0.00575
-17.8696	0.03438	0.05547	-0.04688	0.02516		-17.8701	0.03438	0.05547	-0.04688	0.00075
-17.868	0.01641	0.06719	0.1125	0.0097		-17.8685	0.01641	0.06719	0.1125	0.00369
-17.8664	-0.04531	0.03438	0.06563	0.01411		-17.8669	-0.04531	0.03438	0.06563	0.00352
-17.8648	0.06172	-0.06016	0.09844	0.02606		-17.8653	0.06172	-0.06016	0.09844	4.6875e-05
-17.8632	0	0.00313	0.05703	0.01659		-17.8637	0	0.00313	0.05703	0.00597
-17.8616	-0.00078125	-0.14453	0.05	0.01836		-17.8621	-0.00078125	-0.14453	0.05	0.00597
-17.86	0.00156	0.03594	0.00313	0.017		-17.8605	0.00156	0.03594	0.00313	0.00105
-17.8584	0.06797	-0.03906	-0.04453	0.01173		-17.8589	0.06797	-0.03906	-0.04453	0.00241
-17.8568	-0.12578	0.00547	0.04141	0.02225		-17.8573	-0.12578	0.00547	0.04141	0.00408
-17.8552	0.05859	0.08125	-0.03125	0.02291		-17.8557	0.05859	0.08125	-0.03125	0.00228
-17.8536	-0.05703	-0.03828	0.07578	0.0135		-17.8541	-0.05703	-0.03828	0.07578	0.00627
-17.852	0.06328	0.08359	-0.04375	0.017		-17.8525	0.06328	0.08359	-0.04375	0.00289
-17.8504	0.06719	-0.01953	-0.06484	0.01509		-17.8509	0.06719	-0.01953	-0.06484	0.00114
-17.8488	-0.03438	0.14063	0.01719	0.02356		-17.8493	-0.03438	0.14063	0.01719	0.0065
-17.8472	-0.04297	-0.00781	0.00313	0.02358		-17.8477	-0.04297	-0.00781	0.00313	0.00113
-17.8456	0.09609	0.00234	0.15391	0.0222		-17.8461	0.09609	0.00234	0.15391	0.00342
-17.844	0.05313	-0.00156	0.08984	0.01442		-17.8445	0.05313	-0.00156	0.08984	0.00563
-17.8424	-0.09063	0.02891	0.01094	0.01769		-17.8429	-0.09063	0.02891	0.01094	-1.38778e-17
-17.8408	0.07656	-0.09219	0.02813	0.02408		-17.8413	0.07656	-0.09219	0.02813	0.00747
-17.8392	0.03594	-0.15078	0.00547	0.03014		-17.8397	0.03594	-0.15078	0.00547	0.00363
-17.8376	0.04609	-0.04297	-0.07891	0.01664		-17.8381	0.04609	-0.04297	-0.07891	0.00305
-17.836	0.01406	0.11484	0.07188	0.02508		-17.8365	0.01406	0.11484	0.07188	0.00842
-17.8344	-0.02969	0.05625	0.04063	0.01978		-17.8349	-0.02969	0.05625	0.04063	0.00034375
-17.8328	-0.01797	0.16328	-0.01484	0.01731		-17.8333	-0.01797	0.16328	-0.01484	0.00563
-17.8312	-0.0375	-0.01016	0.00234	0.02705		-17.8317	-0.0375	-0.01016	0.00234	0.00277
-17.8296	0.03125	0.00859	-0.02031	0.02153		-17.8301	0.03125	0.00859	-0.02031	0.001
-17.828	-0.03359	0.04766	-0.05781	0.013		-17.8285	-0.03359	0.04766	-0.05781	0.0073
-17.8264	0.13203	0.13594	-0.00234	0.02284		-17.8269	0.13203	0.13594	-0.00234	0.00256
-17.8248	0.01563	-0.04453	-0.07266	0.01639		-17.8253	0.01563	-0.04453	-0.07266	0.00233
-17.8232	-0.04219	0.10859	0.05547	0.02075		-17.8237	-0.04219	0.10859	0.05547	0.00663
-17.8216	0.00078125	0.01953	-0.07422	0.02702		-17.8221	0.00078125	0.01953	-0.07422	0.00225
-17.82	0.12266	0.02422	-0.07813	0.02055		-17.8205	0.12266	0.02422	-0.07813	0.00316
-17.8184	-0.00703	0.08281	0.13125	0.021		-17.8189	-0.00703	0.08281	0.13125	0.00555
-17.8168	-0.03984	0.00547	-0.00625	0.02402		-17.8173	-0.03984	0.00547	-0.00625	0.0005
-17.8152	-0.06406	0.02969	-0.08047	0.01009		-17.8157	-0.06406	0.02969	-0.08047	0.00342
-17.8136	0.01172	0.2	0.00469	0.02206		-17.8141	0.01172	0.2	0.00469	0.00267
-17.812	-0.10469	-0.13203	0.03672	0.02383		-17.8125	-0.10469	-0.13203	0.03672	0.00113
-17.8104	-0.06016	0.04375	0.11328	0.01778		-17.8109	-0.06016	0.04375	0.11328	0.00469
-17.8088	0.01875	-0.09297	-0.04141	0.0143		-17.8093	0.01875	-0.09297	-0.04141	0.00416
-17.8072	-0.0125	0.04609	-0.03281	0.01958		-17.8077	-0.0125	0.04609	-0.03281	0.00113
-17.8056	0.08594	0.10469	0.15469	0.02056		-17.8061	0.08594	0.10469	0.15469	0.00484
-17.804	0.03047	0.07969	-0.05	0.02477		-17.8045	0.03047	0.07969	-0.05	0.00059375
-17.8024	0.04922	0.03516	0.00547	0.01973		-17.8029	0.04922	0.03516	0.00547	0.00439
-17.8008	0.05	-0.06797	-0.02891	0.01603		-17.8013	0.05	-0.06797	-0.02891	0.00267
-17.7992	-0.10625	0.02969	0.02969	0.01733		-17.7997	-0.10625	0.02969	0.02969	-0.00141
-17.7976	0.0375	0.11094	0.05234	0.02561		-17.7981	0.0375	0.11094	0.05234	0.00447
-17.796	-0.01094	-0.11484	-0.03828	0.01895		-17.7965	-0.01094	-0.11484	-0.03828	0.00177
-17.7944	0.02031	0.04766	0.08359	0.01433		-17.7949	0.02031	0.04766	0.08359	0.00273
-17.7928	0.02188	-0.05156	-0.00547	0.0173		-17.7933	0.02188	-0.05156	-0.00547	0.00619
-17.7912	0.04844	0.02813	0.03281	0.02056		-17.7917	0.04844	0.02813	0.03281	-0.0008125
-17.7896	0.05469	0.02969	0.02656	0.0227		-17.7901	0.05469	0.02969	0.02656	0.00519
-17.788	0.07813	-0.00625	0.075	0.02808		-17.7885	0.07813	-0.00625	0.075	0.00336
-17.7864	-0.00703	-0.00938	-0.03281	0.01928		-17.7869	-0.00703	-0.00938	-0.03281	-0.00109
-17.7848	0.03359	-0.00313	-0.01563	0.01897		-17.7853	0.03359	-0.00313	-0.01563	0.00525
-17.7832	0.04219	-0.02031	-0.03984	0.02298		-17.7837	0.04219	-0.02031	-0.03984	0.000625
-17.7816	0.07031	0.02578	0.10078	0.0147		-17.7821	0.07031	0.02578	0.10078	0.0053
-17.78	-0.00547	0.00938	0.01328	0.02186		-17.7805	-0.00547	0.00938	0.01328	0.0048
-17.7784	0.04844	0.01875	0.15469	0.0298		-17.7789	0.04844	0.01875	0.15469	0.0012
-17.7768	0.06016	-0.02188	0.04844	0.01613		-17.7773	0.06016	-0.02188	0.04844	0.0023
-17.7752	0.05625	-0.02266	0.07188	0.01847		-17.7757	0.05625	-0.02266	0.07188	0.00392
-17.7736	0.10625	0.13594	0.03203	0.02186		-17.7741	0.10625	0.13594	0.03203	0.00334
-17.772	-0.07969	0.01641	0.00078125	0.01841		-17.7725	-0.07969	0.01641	0.00078125	0.00569
-17.7704	-0.11719	-0.02578	0.02109	0.0272		-17.7709	-0.11719	-0.02578	0.02109	0.00209
-17.7688	-0.04141	0.00938	0.17188	0.0245		-17.7693	-0.04141	0.00938	0.17188	0.00567
-17.7672	-0.08672	-0.01563	-0.02031	0.01625		-17.7677	-0.08672	-0.01563	-0.02031	0.00422
-17.7656	0.05156	0.07188	-0.09766	0.01555		-17.7661	0.05156	0.07188	-0.09766	0.00106
-17.764	-0.10313	0.01484	0.13984	0.02275		-17.7645	-0.10313	0.01484	0.13984	0.00308
-17.7624	0.04141	0.11328	0.06875	0.02136		-17.7629	0.04141	0.11328	0.06875	0.00506
-17.7608	-0.04375	0.00938	-0.08281	0.02309		-17.7613	-0.04375	0.00938	-0.08281	0.00161
-17.7592	-0.06719	-0.08984	-0.03906	0.01339		-17.7597	-0.06719	-0.08984	-0.03906	0.00292
-17.7576	-0.01875	-0.01172	0.02578	0.01334		-17.7581	-0.01875	-0.01172	0.02578	0.00191
-17.756	0.10625	0.01016	0.09844	0.01872		-17.7565	0.10625	0.01016	0.09844	0.0038
-17.7544	-0.00625	0.00234	0.03438	0.02317		-17.7549	-0.00625	0.00234	0.03438	0.00681
-17.7528	0.00156	0.08203	0.11172	0.02148		-17.7533	0.00156	0.08203	0.11172	0.0022
-17.7512	-0.04063	-0.00234	-0.00156	0.02942		-17.7517	-0.04063	-0.00234	-0.00156	0.00228
-17.7496	-0.0625	0.0875	-0.01484	0.01428		-17.7501	-0.0625	0.0875	-0.01484	0.00469
-17.748	-0.03828	0.03672	-0.03984	0.02541		-17.7485	-0.03828	0.03672	-0.03984	0.00145
-17.7464	0.01328	-0.03281	-0.06953	0.01572		-17.7469	0.01328	-0.03281	-0.06953	0.00342
-17.7448	-0.10938	-0.0375	0.03203	0.02619		-17.7453	-0.10938	-0.0375	0.03203	0.00395
-17.7432	0.02031	-0.06797	0.07656	0.0213		-17.7437	0.02031	-0.06797	0.07656	0.00291
-17.7416	0.10234	0.03125	0.00547	0.0182		-17.7421	0.10234	0.03125	0.00547	0.00456
-17.74	0.03828	0.00469	0.03203	0.01358		-17.7405	0.03828	0.00469	0.03203	-0.000484375
-17.7384	0.00313	0.04688	-0.06875	0.02745		-17.7389	0.00313	0.04688	-0.06875	0.00344
-17.7368	0.07422	0.01406	0.075	0.01314		-17.7373	0.07422	0.01406	0.075	0.00691
-17.7352	-0.05625	0.02031	0.03828	0.01517		-17.7357	-0.05625	0.02031	0.03828	0.00156
-17.7336	-0.04141	0.01563	0.07188	0.0242		-17.7341	-0.04141	0.01563	0.07188	0.00367
-17.732	-0.06328	0.12031	0.00547	0.0227		-17.7325	-0.06328	0.12031	0.00547	0.00148
-17.7304	0.05938	-0.05234	0.1375	0.01833		-17.7309	0.05938	-0.05234	0.1375	0.00225
-17.7288	-0.10469	0.00234	0.125	0.02639		-17.7293	-0.10469	0.00234	0.125	0.00694
-17.7272	0.00547	0.04609	0	0.02075		-17.7277	0.00547	0.04609	0	0.00217
-17.7256	-0.00547	-0.02109	-0.04219	0.0145		-17.7261	-0.00547	-0.02109	-0.04219	0.00319
-17.724	-0.03828	0.05859	0.04531	0.02292		-17.7245	-0.03828	0.05859	0.04531	0.0028
-17.7224	-0.16719	0.05469	0.05234	0.02186		-17.7229	-0.16719	0.05469	0.05234	0.0018
-17.7208	0.10703	-0.03828	0.04922	0.01713		-17.7213	0.10703	-0.03828	0.04922	0.00458
-17.7192	-0.12734	0.17109	0.10078	0.02302		-17.7197	-0.12734	0.17109	0.10078	0.00277
-17.7176	0.05781	0.01016	0.04844	0.01827		-17.7181	0.05781	0.01016	0.04844	0.00338
-17.716	-0.12109	0.05391	-0.02266	0.0193		-17.7165	-0.12109	0.05391	-0.02266	0.00581
-17.7144	0.01875	-0.06484	-0.00547	0.02942		-17.7149	0.01875	-0.06484	-0.00547	0.000609375
-17.7128	-0.03438	-0.16563	0	0.02008		-17.7133	-0.03438	-0.16563	0	0.00169
-17.7112	-0.04531	-0.02344	0.0625	0.01641		-17.7117	-0.04531	-0.02344	0.0625	0.00414
-17.7096	-0.12031	0.00938	0.17422	0.01997		-17.7101	-0.12031	0.00938	0.17422	0.00214
-17.708	0.01563	-0.05703	-0.07422	0.0213		-17.7085	0.01563	-0.05703	-0.07422	0.00438
-17.7064	0.07031	-0.00625	0.06797	0.02683		-17.7069	0.07031	-0.00625	0.06797	0.00267
-17.7048	0.02969	-0.00938	-0.09688	0.02495		-17.7053	0.02969	-0.00938	-0.09688	0.00341
-17.7032	-0.02969	0.00938	-0.01797	0.0083		-17.7037	-0.02969	0.00938	-0.01797	0.00706
-17.7016	0.01563	0.07344	0.12813	0.02272		-17.7021	0.01563	0.07344	0.12813	0.00178
-17.7	0.06953	0.02734	0.01641	0.02631		-17.7005	0.06953	0.02734	0.01641	0.00142
-17.6984	0.08984	0.07109	-0.05313	0.01941		-17.6989	0.08984	0.07109	-0.05313	0.00472
-17.6968	-0.07109	-0.06406	0.10078	0.02248		-17.6973	-0.07109	-0.06406	0.10078	0.00317
-17.6952	0.08281	0.09219	0.06328	0.01367		-17.6957	0.08281	0.09219	0.06328	0.00303
-17.6936	-0.075	0.01953	0.05234	0.01286		-17.6941	-0.075	0.01953	0.05234	0.00595
-17.692	0.12109	0.06719	-0.05391	0.02977		-17.6925	0.12109	0.06719	-0.05391	0.00211
-17.6904	-0.08828	-0.02266	-0.08594	0.02044		-17.6909	-0.08828	-0.02266	-0.08594	0.00361
-17.6888	0.01016	-0.12344	-0.07891	0.01623		-17.6893	0.01016	-0.12344	-0.07891	0.00258
-17.6872	-0.03516	0.00859	-0.02891	0.02145		-17.6877	-0.03516	0.00859	-0.02891	0.001
-17.6856	-0.00156	0.07813	0.02656	0.01747		-17.6861	-0.00156	0.07813	0.02656	0.00639
-17.684	0.10625	-0.01953	0.04453	0.02011		-17.6845	0.10625	-0.01953	0.04453	0.00328
-17.6824	-0.11719	0.05313	-0.06328	0.02755		-17.6829	-0.11719	0.05313	-0.06328	0.00394
-17.6808	0.03516	0.01484	-0.09375	0.0178		-17.6813	0.03516	0.01484	-0.09375	0.003
-17.6792	0.09375	0.01797	0.04219	0.01163		-17.6797	0.09375	0.01797	0.04219	0.00071875
-17.6776	0.00469	0.06484	0.02031	0.02106		-17.6781	0.00469	0.06484	0.02031	0.00438
-17.676	-0.03125	0.06953	0.11016	0.02203		-17.6765	-0.03125	0.06953	0.11016	0.00333
-17.6744	-0.03281	0.01875	0.02969	0.02069		-17.6749	-0.03281	0.01875	0.02969	0.00214
-17.6728	0.06719	-0.01406	0.12891	0.02964		-17.6733	0.06719	-0.01406	0.12891	0.00348
-17.6712	-0.09844	0.19922	-0.01172	0.01505		-17.6717	-0.09844	0.19922	-0.01172	0.00141
-17.6696	0.17109	-0.04844	0.18047	0.01119		-17.6701	0.17109	-0.04844	0.18047	0.00247
-17.668	0.02188	0.04297	-0.07891	0.02328		-17.6685	0.02188	0.04297	-0.07891	0.00536
-17.6664	0.07734	-0.07656	0.04922	0.02309		-17.6669	0.07734	-0.07656	0.04922	0.00178
-17.6648	0.05547	0.09297	0.06875	0.01669		-17.6653	0.05547	0.09297	0.06875	0.00277
-17.6632	-0.02813	0.04766	0.09063	0.02627		-17.6637	-0.02813	0.04766	0.09063	0.00517
-17.6616	0.04844	0.03047	-0.03281	0.00988		-17.6621	0.04844	0.03047	-0.03281	0.00169
-17.66	0.00781	-0.0625	-0.03594	0.01691		-17.6605	0.00781	-0.0625	-0.03594	0.00392
-17.6584	-0.01172	-0.09063	0.05313	0.02691		-17.6589	-0.01172	-0.09063	0.05313	0.00413
-17.6568	-0.00234	-0.05234	-0.0125	0.02344		-17.6573	-0.00234	-0.05234	-0.0125	0.00219
-17.6552	0.04453	-0.03516	0.09844	0.01627		-17.6557	0.04453	-0.03516	0.09844	0.00441
-17.6536	0.07578	0.04141	0.09297	0.02108		-17.6541	0.07578	0.04141	0.09297	0.00348
-17.652	0.00859	-0.12891	0.10859	0.01055		-17.6525	0.00859	-0.12891	0.10859	0.00445
-17.6504	0.07578	0.10078	0.07031	0.0282		-17.6509	0.07578	0.10078	0.07031	0.00691
-17.6488	-0.03516	-0.04063	0.04141	0.03545		-17.6493	-0.03516	-0.04063	0.04141	0.0023
-17.6472	0.11406	-0.00625	0.01641	0.01809		-17.6477	0.11406	-0.00625	0.01641	0.00411
-17.6456	-0.05547	0.02734	-0.04688	0.01388		-17.6461	-0.05547	0.02734	-0.04688	0.00522
-17.644	0.0875	0.03438	0.00547	0.0205		-17.6445	0.0875	0.03438	0.00547	0.00372
-17.6424	0.06016	0.14219	0.07656	0.02483		-17.6429	0.06016	0.14219	0.07656	0.00388
-17.6408	-0.03828	0.10781	-0.05391	0.02903		-17.6413	-0.03828	0.10781	-0.05391	0.00152
-17.6392	0.10156	0.04688	-0.01016	0.01302		-17.6397	0.10156	0.04688	-0.01016	0.00403
-17.6376	0.02266	0.21328	-0.04219	0.00464		-17.6381	0.02266	0.21328	-0.04219	0.00664
-17.636	0.02031	-0.03672	0.01328	0.02034		-17.6365	0.02031	-0.03672	0.01328	0.00147
-17.6344	0.04375	-0.02578	0.11406	0.02416		-17.6349	0.04375	-0.02578	0.11406	0.00316
-17.6328	-0.03203	0.0375	-0.01797	0.02247		-17.6333	-0.03203	0.0375	-0.01797	0.00247
-17.6312	0.05313	-0.00859	-0.01406	0.01528		-17.6317	0.05313	-0.00859	-0.01406	0.00147
-17.6296	0.08125	0.025	0.02578	0.01266		-17.6301	0.08125	0.025	0.02578	0.00433
-17.628	-0.01641	-0.03672	0.09531	0.03228		-17.6285	-0.01641	-0.03672	0.09531	0.00277
-17.6264	0.04609	0.00156	-0.07266	0.02872		-17.6269	0.04609	0.00156	-0.07266	0.00244
-17.6248	-0.01016	0.04531	0.04922	0.01931		-17.6253	-0.01016	0.04531	0.04922	0.00392
-17.6232	0.01641	0.13125	0.11016	0.01597		-17.6237	0.01641	0.13125	0.11016	0.0035
-17.6216	0.03516	-0.06484	-0.02813	0.01919		-17.6221	0.03516	-0.06484	-0.02813	0.0006875
-17.62	-0.08984	0.08047	0.06875	0.02259		-17.6205	-0.08984	0.08047	0.06875	0.00545
-17.6184	0.03828	-0.00625	0.01953	0.03052		-17.6189	0.03828	-0.00625	0.01953	0.00191
-17.6168	0.07969	0.02891	-0.04844	0.01619		-17.6173	0.07969	0.02891	-0.04844	0.00241
-17.6152	-0.01797	0.05469	0.12734	0.02025		-17.6157	-0.01797	0.05469	0.12734	0.00331
-17.6136	0.10078	0.03281	-0.01563	0.02069		-17.6141	0.10078	0.03281	-0.01563	0.000203125
-17.612	-0.07188	0.1	-0.00703	0.01958		-17.6125	-0.07188	0.1	-0.00703	0.0053
-17.6104	0.08438	-0.10313	0.10859	0.02033		-17.6109	0.08438	-0.10313	0.10859	0.00197
-17.6088	0.15938	-0.00156	0.07422	0.0195		-17.6093	0.15938	-0.00156	0.07422	0.00233
-17.6072	-0.02578	0.09531	0.00469	0.01558		-17.6077	-0.02578	0.09531	0.00469	0.00523
-17.6056	-0.01484	-0.00156	0.0375	0.0225		-17.6061	-0.01484	-0.00156	0.0375	-0.000140625
-17.604	-0.04375	0.03516	0.00234	0.02706		-17.6045	-0.04375	0.03516	0.00234	0.00333
-17.6024	0.08828	0.16953	0.08281	0.01805		-17.6029	0.08828	0.16953	0.08281	0.00352
-17.6008	0.03984	0.10547	0.15234	0.01545		-17.6013	0.03984	0.10547	0.15234	0.00145
-17.5992	-0.00703	-0.00391	0.17109	0.02089		-17.5997	-0.00703	-0.00391	0.17109	0.00372
-17.5976	-0.12031	0.06797	0.02422	0.01683		-17.5981	-0.12031	0.06797	0.02422	0.003
-17.596	-0.03984	0.06406	-0.00547	0.0233		-17.5965	-0.03984	0.06406	-0.00547	0.00306
-17.5944	-0.0875	-0.10313	0.04922	0.02842		-17.5949	-0.0875	-0.10313	0.04922	0.00423
-17.5928	0.12422	0.06094	0.14453	0.01286		-17.5933	0.12422	0.06094	0.14453	0.00339
-17.5912	-0.08281	-0.02031	-0.01172	0.01744		-17.5917	-0.08281	-0.02031	-0.01172	0.00302
-17.5896	-0.02266	-0.04063	0.12109	0.0232		-17.5901	-0.02266	-0.04063	0.12109	0.000765625
-17.588	-0.06563	0.10859	-0.04766	0.01755		-17.5885	-0.06563	0.10859	-0.04766	0.00323
-17.5864	0.06328	-0.0375	0.09453	0.02542		-17.5869	0.06328	-0.0375	0.09453	0.00189
-17.5848	-0.03828	0.08516	-0.00234	0.02322		-17.5853	-0.03828	0.08516	-0.00234	0.0043
-17.5832	0.11094	0.13438	0.01016	0.013		-17.5837	0.11094	0.13438	0.01016	0.00384
-17.5816	-0.05234	0.06875	-0.05313	0.02044		-17.5821	-0.05234	0.06875	-0.05313	0.00367
-17.58	0.03906	0.04531	0.07813	0.02416		-17.5805	0.03906	0.04531	0.07813	0.0015
-17.5784	0.05078	-0.05234	-0.03516	0.01808		-17.5789	0.05078	-0.05234	-0.03516	0.00228
-17.5768	-0.04375	0.05859	0.15859	0.02106		-17.5773	-0.04375	0.05859	0.15859	0.00483
-17.5752	-0.04375	0.06563	0.06719	0.02122		-17.5757	-0.04375	0.06563	0.06719	0.0005
-17.5736	-0.02188	0.04531	0.15859	0.000734375		-17.5741	-0.02188	0.04531	0.15859	0.00311
-17.572	0.0625	0.13281	0.05703	0.02516		-17.5725	0.0625	0.13281	0.05703	0.00491
-17.5704	0.09766	0.13203	-0.02031	0.02811		-17.5709	0.09766	0.13203	-0.02031	0.00159
-17.5688	0.08594	0.00625	0.15781	0.01889		-17.5693	0.08594	0.00625	0.15781	0.00303
-17.5672	-0.06094	0.04844	0.03438	0.01613		-17.5677	-0.06094	0.04844	0.03438	0.0015
-17.5656	0.10703	-0.09063	0.04453	0.01731		-17.5661	0.10703	-0.09063	0.04453	0.00414
-17.564	0.025	0.06016	0.05078	0.02038		-17.5645	0.025	0.06016	0.05078	0.00531
-17.5624	0.01094	0.01797	0.11563	0.03552		-17.5629	0.01094	0.01797	0.11563	0.00208
-17.5608	0.03203	0.05938	0.06953	0.02436		-17.5613	0.03203	0.05938	0.06953	0.00242
-17.5592	0.06953	0.18672	0.06172	0.01347		-17.5597	0.06953	0.18672	0.06172	0.00145
-17.5576	0.0625	-0.09063	-0.11016	0.01902		-17.5581	0.0625	-0.09063	-0.11016	0.00345
-17.556	-0.0125	-0.00234	0.10391	0.02045		-17.5565	-0.0125	-0.00234	0.10391	0.00477
-17.5544	0.08906	-0.04375	-0.05156	0.02036		-17.5549	0.08906	-0.04375	-0.05156	0.000796875
-17.5528	0.07969	-0.05	0.03203	0.02875		-17.5533	0.07969	-0.05	0.03203	0.00658
-17.5512	0.09609	-0.01641	-0.05078	0.00966		-17.5517	0.09609	-0.01641	-0.05078	0.00255
-17.5496	0.13984	0.05313	-0.00703	0.02386		-17.5501	0.13984	0.05313	-0.00703	0.00184
-17.548	0.01094	0.00625	0.11406	0.022		-17.5485	0.01094	0.00625	0.11406	0.00409
-17.5464	0.04219	0.10938	-0.05703	0.01953		-17.5469	0.04219	0.10938	-0.05703	0.00164
-17.5448	0.04844	-0.11484	0.09219	0.01973		-17.5453	0.04844	-0.11484	0.09219	0.00394
-17.5432	-0.04766	0.05156	0.10234	0.02159		-17.5437	-0.04766	0.05156	0.10234	0.00294
-17.5416	0.00547	0.02266	-0.04297	0.01486		-17.5421	0.00547	0.02266	-0.04297	0.00219
-17.54	0.05703	0.05781	-0.025	0.02759		-17.5405	0.05703	0.05781	-0.025	0.00473
-17.5384	-0.10078	-0.01719	0.07266	0.02747		-17.5389	-0.10078	-0.01719	0.07266	0.00234
-17.5368	0.03125	0.10234	0.08125	0.02077		-17.5373	0.03125	0.10234	0.08125	0.00244
-17.5352	0.00703	0.04453	0.075	0.01545		-17.5357	0.00703	0.04453	0.075	0.00558
-17.5336	0.11641	0.02422	0.04922	0.022		-17.5341	0.11641	0.02422	0.04922	0.00314
-17.532	0.03516	-0.00391	-0.0375	0.02184		-17.5325	0.03516	-0.00391	-0.0375	0.00227
-17.5304	-0.02578	0.04141	0.02891	0.03647		-17.5309	-0.02578	0.04141	0.02891	0.00059375
-17.5288	0.04844	-0.00391	-0.03516	0.0325		-17.5293	0.04844	-0.00391	-0.03516	0.00138
-17.5272	-0.01016	-0.03125	0.10234	0.01653		-17.5277	-0.01016	-0.03125	0.10234	0.00227
-17.5256	0.10313	-0.00625	0.01797	0.01411		-17.5261	0.10313	-0.00625	0.01797	0.0055
-17.524	0.09375	0.08047	0.09844	0.02678		-17.5245	0.09375	0.08047	0.09844	0.000375
-17.5224	-0.06328	0.00625	0.08438	0.02152		-17.5229	-0.06328	0.00625	0.08438	0.00406
-17.5208	-0.05547	-0.09922	0.12656	0.02117		-17.5213	-0.05547	-0.09922	0.12656	0.00338
-17.5192	0.00313	0.01484	-0.00156	0.01019		-17.5197	0.00313	0.01484	-0.00156	0.00197
-17.5176	-0.00781	-0.02344	0.03672	0.0075		-17.5181	-0.00781	-0.02344	0.03672	0.00403
-17.516	0.03125	0.01016	0.04219	0.02331		-17.5165	0.03125	0.01016	0.04219	0.000953125
-17.5144	0.02031	-0.0875	-0.01016	0.02573		-17.5149	0.02031	-0.0875	-0.01016	0.00291
-17.5128	-0.07266	-0.04766	0.01875	0.01911		-17.5133	-0.07266	-0.04766	0.01875	0.00348
-17.5112	-0.09844	-0.04766	-0.16875	0.01791		-17.5117	-0.09844	-0.04766	-0.16875	9.375e-05
-17.5096	0.08438	0.05547	-0.00234	0.015		-17.5101	0.08438	0.05547	-0.00234	0.00623
-17.508	0.05234	-0.05547	-0.02656	0.01603		-17.5085	0.05234	-0.05547	-0.02656	0.00395
-17.5064	0.13438	-0.02344	0.06875	0.03264		-17.5069	0.13438	-0.02344	0.06875	0.00328
-17.5048	0.02891	0.06172	-0.05234	0.02369		-17.5053	0.02891	0.06172	-0.05234	0.00491
-17.5032	0.11016	0.06953	0.05625	0.01373		-17.5037	0.11016	0.06953	0.05625	-9.375e-05
-17.5016	-0.02344	0.07891	0.14453	0.02142		-17.5021	-0.02344	0.07891	0.14453	0.00373
-17.5	-0.00859	0.00547	-0.04453	0.02063		-17.5005	-0.00859	0.00547	-0.04453	0.00441
-17.4984	0.05938	0.11328	0.04609	0.02313		-17.4989	0.05938	0.11328	0.04609	-0.00075
-17.4968	0.02109	0.01484	-0.00313	0.03466		-17.4973	0.02109	0.01484	-0.00313	0.00633
-17.4952	0.08594	0.01016	-0.04063	0.01156		-17.4957	0.08594	0.01016	-0.04063	0.00267
-17.4936	0.07266	-0.05625	0.06719	0.01175		-17.4941	0.07266	-0.05625	0.06719	0.0013
-17.492	0.08516	0.04063	-0.07266	0.02325		-17.4925	0.08516	0.04063	-0.07266	0.00352
-17.4904	0.18047	0.03516	0.04063	0.02225		-17.4909	0.18047	0.03516	0.04063	0.0015
-17.4888	0.05234	-0.07031	0.01563	0.01972		-17.4893	0.05234	-0.07031	0.01563	0.00408
-17.4872	0.06406	0.03281	0.04688	0.017		-17.4877	0.06406	0.03281	0.04688	0.00473
-17.4856	-0.03672	-0.03906	0.08906	0.00941		-17.4861	-0.03672	-0.03906	0.08906	0.00219
-17.484	0.09063	0.05078	0.00313	0.01114		-17.4845	0.09063	0.05078	0.00313	0.00225
-17.4824	-0.03984	0.0375	0.01484	0.02355		-17.4829	-0.03984	0.0375	0.01484	0.00438
-17.4808	-0.06016	0.05234	-0.08828	0.02109		-17.4813	-0.06016	0.05234	-0.08828	0.00333
-17.4792	0.00313	-0.03906	-0.00781	0.02016		-17.4797	0.00313	-0.03906	-0.00781	0.00288
-17.4776	0.02813	0.01875	-0.01563	0.01692		-17.4781	0.02813	0.01875	-0.01563	0.00096875
-17.476	-0.01094	0.02656	0.03516	-0.000734375		-17.4765	-0.01094	0.02656	0.03516	0.00136
-17.4744	-0.07656	0.10703	-0.04219	0.01513		-17.4749	-0.07656	0.10703	-0.04219	0.00331
-17.4728	-0.01719	-0.02813	-0.06641	0.0308		-17.4733	-0.01719	-0.02813	-0.06641	0.00186
-17.4712	0.025	0.02969	-0.00703	0.02052		-17.4717	0.025	0.02969	-0.00703	0.00303
-17.4696	0.01016	0.04297	0.00391	0.01542		-17.4701	0.01016	0.04297	0.00391	0.00297
-17.468	0.13438	0.03359	0.06016	0.01741		-17.4685	0.13438	0.03359	0.06016	-0.000203125
-17.4664	-0.04609	0.03203	0.14531	0.01642		-17.4669	-0.04609	0.03203	0.14531	0.00483
-17.4648	0.03438	0.00078125	-0.00313	0.01755		-17.4653	0.03438	0.00078125	-0.00313	0.00186
-17.4632	0.04141	0.04766	0.04219	0.03609		-17.4637	0.04141	0.04766	0.04219	0.00034375
-17.4616	0.06563	0.01797	0.07031	0.02052		-17.4621	0.06563	0.01797	0.07031	0.00625
-17.46	0.07813	0.06172	-0.01484	0.01411		-17.4605	0.07813	0.06172	-0.01484	-0.00078125
-17.4584	-0.04609	-0.04141	-0.04141	0.02022		-17.4589	-0.04609	-0.04141	-0.04141	0.00359
-17.4568	-0.01953	0.06797	0.11484	0.02148		-17.4573	-0.01953	0.06797	0.11484	0.00294
-17.4552	0.04766	-0.04844	0.03047	0.02158		-17.4557	0.04766	-0.04844	0.03047	0.00111
-17.4536	0.03125	0.1	0.00781	0.03203		-17.4541	0.03125	0.1	0.00781	0.00423
-17.452	0.01953	0.09844	-0.01797	0.01603		-17.4525	0.01953	0.09844	-0.01797	0.00075
-17.4504	-0.02734	0.08125	0.125	0.01672		-17.4509	-0.02734	0.08125	0.125	0.00096875
-17.4488	-0.0375	-0.01172	0.04766	0.01989		-17.4493	-0.0375	-0.01172	0.04766	0.00448
-17.4472	-0.11406	0.14766	0.11797	0.02209		-17.4477	-0.11406	0.14766	0.11797	0.00096875
-17.4456	0.0625	0.17578	0.05391	0.01886		-17.4461	0.0625	0.17578	0.05391	0.000734375
-17.444	0.05703	0.10703	-0.00469	0.01252		-17.4445	0.05703	0.10703	-0.00469	0.00217
-17.4424	0.00234	0.15391	0.04688	0.01728		-17.4429	0.00234	0.15391	0.04688	0.00163
-17.4408	0.09922	-0.01719	0.07266	0.01755		-17.4413	0.09922	-0.01719	0.07266	0.00475
-17.4392	0.03594	-0.09453	0.10469	0.02017		-17.4397	0.03594	-0.09453	0.10469	0.00147
-17.4376	-0.01016	-0.00625	0.07656	0.02041		-17.4381	-0.01016	-0.00625	0.07656	0.00153
-17.436	-0.01641	0.06094	0.07578	0.01855		-17.4365	-0.01641	0.06094	0.07578	0.00372
-17.4344	-0.02266	0.07188	0.1125	0.01552		-17.4349	-0.02266	0.07188	0.1125	0.0005625
-17.4328	0.0375	0.03203	0.08828	0.01302		-17.4333	0.0375	0.03203	0.08828	0.00295
-17.4312	-0.04531	0.05078	0.03125	0.02442		-17.4317	-0.04531	0.05078	0.03125	0.00333
-17.4296	-0.08359	0.03047	0.04375	0.02186		-17.4301	-0.08359	0.03047	0.04375	-1.5625e-05
-17.428	0.13438	-0.00625	0.02188	0.01966		-17.4285	0.13438	-0.00625	0.02188	0.00406
-17.4264	0.07344	0.03906	-0.03594	0.01753		-17.4269	0.07344	0.03906	-0.03594	0.00283
-17.4248	-0.09375	0.07969	-0.07813	0.02095		-17.4253	-0.09375	0.07969	-0.07813	0.00164
-17.4232	0.05391	-0.05703	-0.02891	0.02378		-17.4237	0.05391	-0.05703	-0.02891	0.0042
-17.4216	-0.07344	0.09531	0.00547	0.02472		-17.4221	-0.07344	0.09531	0.00547	-7.8125e-05
-17.42	0.05078	-0.05391	0.07734	0.02039		-17.4205	0.05078	-0.05391	0.07734	0.00322
-17.4184	-0.03516	0.02969	-0.01719	0.0197		-17.4189	-0.03516	0.02969	-0.01719	0.00366
-17.4168	-0.02656	0.11563	-0.00938	0.02231		-17.4173	-0.02656	0.11563	-0.00938	0.00177
-17.4152	0.00234	0.07031	0.14063	0.02052		-17.4157	0.00234	0.07031	0.14063	0.004
-17.4136	0.01484	0.10625	-0.08438	0.01875		-17.4141	0.01484	0.10625	-0.08438	0.00336
-17.412	-0.03672	-0.01328	0.10781	0.01328		-17.4125	-0.03672	-0.01328	0.10781	0.00166
-17.4104	0.04063	0.13516	-0.01641	0.01072		-17.4109	0.04063	0.13516	-0.01641	0.00403
-17.4088	-0.08047	0.04922	0.05234	0.01302		-17.4093	-0.08047	0.04922	0.05234	0.00131
-17.4072	0.04844	-0.06875	-0.03047	0.0237		-17.4077	0.04844	-0.06875	-0.03047	0.00456
-17.4056	-0.03047	0.05156	-0.01094	0.01877		-17.4061	-0.03047	0.05156	-0.01094	0.00356
-17.404	0.02422	0.06094	0.08047	0.0182		-17.4045	0.02422	0.06094	0.08047	0.000359375
-17.4024	0.0625	0.03828	-0.09531	0.01692		-17.4029	0.0625	0.03828	-0.09531	0.00575
-17.4008	0.06328	0.1625	0.05469	0.02559		-17.4013	0.06328	0.1625	0.05469	0.00248
-17.3992	0.00625	-0.00391	0.08828	0.02103		-17.3997	0.00625	-0.00391	0.08828	0.00261
-17.3976	0.01328	-0.03281	-0.03047	0.01747		-17.3981	0.01328	-0.03281	-0.03047	0.00344
-17.396	0.03125	0.00313	-0.10469	0.02153		-17.3965	0.03125	0.00313	-0.10469	0.00219
-17.3944	0.02813	-0.01406	0.01016	0.02059		-17.3949	0.02813	-0.01406	0.01016	0.00552
-17.3928	-0.00625	0.06094	-0.03906	0.01914		-17.3933	-0.00625	0.06094	-0.03906	0.00494
-17.3912	0.04766	0.03828	-0.03047	0.01734		-17.3917	0.04766	0.03828	-0.03047	-0.000453125
-17.3896	0.05078	0.04141	0.04141	0.02786		-17.3901	0.05078	0.04141	0.04141	0.00255
-17.388	0.15938	0.0875	0.10156	0.02264		-17.3885	0.15938	0.0875	0.10156	0.004
-17.3864	0.12344	0.07109	-0.04688	0.02634		-17.3869	0.12344	0.07109	-0.04688	0.00103
-17.3848	-0.01563	0.075	0.12656	0.01592		-17.3853	-0.01563	0.075	0.12656	0.00475
-17.3832	0.01094	0.075	0.11484	0.01648		-17.3837	0.01094	0.075	0.11484	0.00261
-17.3816	-0.00156	0.00469	0.0375	0.01966		-17.3821	-0.00156	0.00469	0.0375	0.00206
-17.38	0.06172	0.02578	0.15703	0.02663		-17.3805	0.06172	0.02578	0.15703	0.00436
-17.3784	0.08281	0.0125	-0.0375	0.01327		-17.3789	0.08281	0.0125	-0.0375	0.00294
-17.3768	0.04766	-0.01875	0.02891	0.01614		-17.3773	0.04766	-0.01875	0.02891	0.0035
-17.3752	-0.06563	0.07969	0.18203	0.01625		-17.3757	-0.06563	0.07969	0.18203	0.00422
-17.3736	-0.01719	0.00313	-0.06719	0.02522		-17.3741	-0.01719	0.00313	-0.06719	0.00105
-17.372	-0.02734	0.05391	0.03594	0.01934		-17.3725	-0.02734	0.05391	0.03594	0.00547
-17.3704	-0.03047	0.02266	-0.01719	0.01925		-17.3709	-0.03047	0.02266	-0.01719	0.00214
-17.3688	-0.05547	-0.00234	0.02813	0.024		-17.3693	-0.05547	-0.00234	0.02813	0.00314
-17.3672	-0.02266	0.15469	-0.06016	0.01661		-17.3677	-0.02266	0.15469	-0.06016	0.00352
-17.3656	0.01094	-0.01875	-0.06484	0.02194		-17.3661	0.01094	-0.01875	-0.06484	-0.000171875
-17.364	0.05078	-0.0125	0.02891	0.01986		-17.3645	0.05078	-0.0125	0.02891	0.00422
-17.3624	-0.03516	0.06328	0.10547	0.01545		-17.3629	-0.03516	0.06328	0.10547	0.00395
-17.3608	0.06875	-0.06406	0.01641	0.01911		-17.3613	0.06875	-0.06406	0.01641	0.00128
-17.3592	0.04453	0.01875	-0.04375	0.02458		-17.3597	0.04453	0.01875	-0.04375	0.00548
-17.3576	0.07813	-0.01563	0.01094	0.02122		-17.3581	0.07813	-0.01563	0.01094	0.000109375
-17.356	-0.00781	0.07891	0.11094	0.01992		-17.3565	-0.00781	0.07891	0.11094	0.00231
-17.3544	0.09141	0.01016	0.10859	0.01531		-17.3549	0.09141	0.01016	0.10859	0.00666
-17.3528	-0.04688	0.01875	-0.075	0.01431		-17.3533	-0.04688	0.01875	-0.075	0.00021875
-17.3512	-0.01875	0.01406	0.07266	0.02027		-17.3517	-0.01875	0.01406	0.07266	0.00252
-17.3496	0.05547	0.14453	0.08203	0.02413		-17.3501	0.05547	0.14453	0.08203	0.00381
-17.348	-0.11094	0.08594	0.01328	0.01247		-17.3485	-0.11094	0.08594	0.01328	0.00217
-17.3464	0.01406	0.06875	0.14219	0.02128		-17.3469	0.01406	0.06875	0.14219	0.00461
-17.3448	0.02656	0.02734	0.05469	0.0198		-17.3453	0.02656	0.02734	0.05469	0.00155
-17.3432	-0.00234	0.11328	-0.025	0.0142		-17.3437	-0.00234	0.11328	-0.025	0.00065625
-17.3416	-0.05703	0.04141	0.01328	0.02138		-17.3421	-0.05703	0.04141	0.01328	0.00525
-17.34	-0.04844	0.09453	0.06719	0.02216		-17.3405	-0.04844	0.09453	0.06719	0.000703125
-17.3384	0.01797	0.01406	0.01953	0.01666		-17.3389	0.01797	0.01406	0.01953	0.0008125
-17.3368	0.08047	0.04453	-0.06953	0.01348		-17.3373	0.08047	0.04453	-0.06953	0.00441
-17.3352	-0.05156	-0.07188	0.04922	0.01566		-17.3357	-0.05156	-0.07188	0.04922	-0.0018
-17.3336	0.04141	-0.03984	0.00469	0.02038		-17.3341	0.04141	-0.03984	0.00469	0.00455
-17.332	-0.05938	-0.05547	0.08125	0.02711		-17.3325	-0.05938	-0.05547	0.08125	0.00573
-17.3304	0.08594	0.05078	-0.01328	0.02172		-17.3309	0.08594	0.05078	-0.01328	0.000546875
-17.3288	-0.04375	0.16016	0.02969	0.01588		-17.3293	-0.04375	0.16016	0.02969	0.00439
-17.3272	0.02266	0.04688	0.02344	0.01864		-17.3277	0.02266	0.04688	0.02344	-0.000578125
-17.3256	0.01875	0.15156	-0.02031	0.02173		-17.3261	0.01875	0.15156	-0.02031	0.00206
-17.324	0.025	0.21641	0.0375	0.02403		-17.3245	0.025	0.21641	0.0375	0.00642
-17.3224	0.02734	-0.01641	0.00938	0.02352		-17.3229	0.02734	-0.01641	0.00938	0.00186
-17.3208	-0.01172	0.04844	0.05391	0.01427		-17.3213	-0.01172	0.04844	0.05391	0.00189
-17.3192	0.04219	0.01328	0.08125	0.01677		-17.3197	0.04219	0.01328	0.08125	0.00508
-17.3176	0.02891	-0.10234	0.05469	0.01883		-17.3181	0.02891	-0.10234	0.05469	0.00059375
-17.316	0.03281	0.00938	0.13828	0.02384		-17.3165	0.03281	0.00938	0.13828	0.00522
-17.3144	0.04609	-0.07969	0.01406	0.02986		-17.3149	0.04609	-0.07969	0.01406	0.00423
-17.3128	0.04453	0.18359	0.14688	0.02252		-17.3133	0.04453	0.18359	0.14688	0.000640625
-17.3112	-0.00156	-0.03203	-0.07734	0.01316		-17.3117	-0.00156	-0.03203	-0.07734	0.00344
-17.3096	0.06719	0.04531	-0.01563	0.02627		-17.3101	0.06719	0.04531	-0.01563	0.00306
-17.308	0.05781	0.06875	-0.05547	0.01688		-17.3085	0.05781	0.06875	-0.05547	0.00327
-17.3064	0.04531	0.01406	0.11641	0.0195		-17.3069	0.04531	0.01406	0.11641	0.00433
-17.3048	-0.01328	0.14375	-0.00234	0.02248		-17.3053	-0.01328	0.14375	-0.00234	0.000875
-17.3032	0.04453	0.1125	0.02969	0.02048		-17.3037	0.04453	0.1125	0.02969	0.002
-17.3016	0.07109	0.00078125	0.10391	0.01905		-17.3021	0.07109	0.00078125	0.10391	0.00355
-17.3	0.06328	0.00703	0.03125	0.02431		-17.3005	0.06328	0.00703	0.03125	0.001
-17.2984	0.12813	-0.13984	-0.03438	0.01245		-17.2989	0.12813	-0.13984	-0.03438	0.00553
-17.2968	0.00313	-0.03125	0.075	0.01552		-17.2973	0.00313	-0.03125	0.075	0.00313
-17.2952	0.09844	0.00859	0.15859	0.02106		-17.2957	0.09844	0.00859	0.15859	0.00273
-17.2936	-0.01719	0.13203	0.08203	0.02459		-17.2941	-0.01719	0.13203	0.08203	0.00536
-17.292	0.0375	0.07031	0.04141	0.01591		-17.2925	0.0375	0.07031	0.04141	0.00173
-17.2904	-0.02891	0.04297	0.00703	0.02375		-17.2909	-0.02891	0.04297	0.00703	0.00416
-17.2888	0.04297	0.09766	0.11719	0.01895		-17.2893	0.04297	0.09766	0.11719	0.00433
-17.2872	0.13516	0.05547	0.12734	0.01709		-17.2877	0.13516	0.05547	0.12734	0.000703125
-17.2856	0.05	0.12031	-0.07188	0.02319		-17.2861	0.05	0.12031	-0.07188	0.00361
-17.284	-0.01563	0.01953	0.07813	0.01784		-17.2845	-0.01563	0.01953	0.07813	0.00261
-17.2824	-0.14063	0.12656	0.03047	0.01477		-17.2829	-0.14063	0.12656	0.03047	0.00628
-17.2808	-0.01328	0.04766	-0.04219	0.03086		-17.2813	-0.01328	0.04766	-0.04219	0.00538
-17.2792	-0.02344	-0.09688	0.07422	0.01556		-17.2797	-0.02344	-0.09688	0.07422	0.00338
-17.2776	0.10078	-0.10313	-0.00781	0.02117		-17.2781	0.10078	-0.10313	-0.00781	0.00372
-17.276	0.05	0.01172	-0.0375	0.02434		-17.2765	0.05	0.01172	-0.0375	0.00239
-17.2744	-0.00625	0.03984	0.02969	0.02025		-17.2749	-0.00625	0.03984	0.02969	0.00156
-17.2728	0.04922	-0.00156	-0.00547	0.02169		-17.2733	0.04922	-0.00156	-0.00547	0.00472
-17.2712	0.04531	0.00469	0.05703	0.02577		-17.2717	0.04531	0.00469	0.05703	0.00305
-17.2696	0.01094	0.16563	-0.05156	0.01259		-17.2701	0.01094	0.16563	-0.05156	0.00428
-17.268	-0.00547	0.06875	0.06172	0.01609		-17.2685	-0.00547	0.06875	0.06172	0.00422
-17.2664	-0.03281	0.1625	0.05625	0.02256		-17.2669	-0.03281	0.1625	0.05625	0.00183
-17.2648	-0.06094	0.15625	0.0125	0.01794		-17.2653	-0.06094	0.15625	0.0125	0.00155
-17.2632	-0.05234	-0.00313	-0.08672	0.01648		-17.2637	-0.05234	-0.00313	-0.08672	0.00622
-17.2616	-0.05156	0.04297	-0.04219	0.03245		-17.2621	-0.05156	0.04297	-0.04219	0.00306
-17.26	0.04219	0.00703	-0.02344	0.01339		-17.2605	0.04219	0.00703	-0.02344	0.00598
-17.2584	-0.16172	0.03359	-0.00625	0.01748		-17.2589	-0.16172	0.03359	-0.00625	0.0025
-17.2568	-0.07188	0.01719	0.01016	0.02486		-17.2573	-0.07188	0.01719	0.01016	0.00238
-17.2552	0.07578	-0.03672	-0.01953	0.01933		-17.2557	0.07578	-0.03672	-0.01953	0.00414
-17.2536	0.01953	0.04453	0.07188	0.02177		-17.2541	0.01953	0.04453	0.07188	0.00114
-17.252	-0.04063	0.00859	0.03594	0.02958		-17.2525	-0.04063	0.00859	0.03594	0.00442
-17.2504	0.09688	-0.12344	0.05156	0.02248		-17.2509	0.09688	-0.12344	0.05156	0.00589
-17.2488	-0.00313	0.00625	-0.03047	0.01886		-17.2493	-0.00313	0.00625	-0.03047	0.00242
-17.2472	-0.08828	-0.01953	-0.01953	0.02391		-17.2477	-0.08828	-0.01953	-0.01953	0.00444
-17.2456	-0.07344	0.01953	-0.07656	0.01927		-17.2461	-0.07344	0.01953	-0.07656	0.00403
-17.244	-0.03438	0.12813	0.13438	0.02816		-17.2445	-0.03438	0.12813	0.13438	6.25e-05
-17.2424	0.00391	0.025	0.07109	0.01983		-17.2429	0.00391	0.025	0.07109	0.00394
-17.2408	0.07031	-0.01328	0.06094	0.02672		-17.2413	0.07031	-0.01328	0.06094	0.00198
-17.2392	0.05469	0.07578	-0.08438	0.01267		-17.2397	0.05469	0.07578	-0.08438	0.00341
-17.2376	0.00156	-0.01797	-0.02891	0.02269		-17.2381	0.00156	-0.01797	-0.02891	0.00348
-17.236	-0.08359	-0.00156	0.125	0.01539		-17.2365	-0.08359	-0.00156	0.125	0.00172
-17.2344	0.09375	-0.02813	-0.02578	0.01716		-17.2349	0.09375	-0.02813	-0.02578	0.00303
-17.2328	-0.04688	0.02813	0.12813	0.01328		-17.2333	-0.04688	0.02813	0.12813	0.00278
-17.2312	0.08203	0.07031	-0.07734	0.02094		-17.2317	0.08203	0.07031	-0.07734	0.00416
-17.2296	-0.04844	0.1125	-0.03438	0.01742		-17.2301	-0.04844	0.1125	-0.03438	0.00372
-17.228	-0.05547	-0.13125	-0.05	0.01367		-17.2285	-0.05547	-0.13125	-0.05	0.00302
-17.2264	-0.00859	0.03047	0.08906	0.00806		-17.2269	-0.00859	0.03047	0.08906	0.00242
-17.2248	0.11953	0.06406	0.03438	0.02316		-17.2253	0.11953	0.06406	0.03438	0.00292
-17.2232	-0.05703	-0.00469	0.05313	0.02173		-17.2237	-0.05703	-0.00469	0.05313	0.00197
-17.2216	-0.04141	0.05234	0.06875	0.02539		-17.2221	-0.04141	0.05234	0.06875	0.00453
-17.22	0.04375	0.04453	0.05703	0.02359		-17.2205	0.04375	0.04453	0.05703	0.00441
-17.2184	0.06641	0.05	-0.03047	0.01109		-17.2189	0.06641	0.05	-0.03047	0.00194
-17.2168	0.05625	0.04219	0.14141	0.01464		-17.2173	0.05625	0.04219	0.14141	0.00602
-17.2152	0.04844	0.05938	0.02344	0.03086		-17.2157	0.04844	0.05938	0.02344	0.00377
-17.2136	-0.09609	-0.02656	0.13125	0.01923		-17.2141	-0.09609	-0.02656	0.13125	0.00434
-17.212	0.06484	-0.02656	-0.06797	0.01775		-17.2125	0.06484	-0.02656	-0.06797	0.00192
-17.2104	-0.15078	0.00781	0.07109	0.02234		-17.2109	-0.15078	0.00781	0.07109	-0.00269
-17.2088	0.03828	-0.02109	0.0875	0.00586		-17.2093	0.03828	-0.02109	0.0875	0.00522
-17.2072	-0.04609	-0.01719	0.07031	0.01716		-17.2077	-0.04609	-0.01719	0.07031	0.00178
-17.2056	0.07813	0.16719	-0.04453	0.02403		-17.2061	0.07813	0.16719	-0.04453	0.00306
-17.204	-0.12188	0.06563	0.07422	0.01331		-17.2045	-0.12188	0.06563	0.07422	0.00334
-17.2024	-0.06875	0.00938	-0.00234	0.01783		-17.2029	-0.06875	0.00938	-0.00234	0.00256
-17.2008	0.01719	0.12031	0.07656	0.01455		-17.2013	0.01719	0.12031	0.07656	0.00422
-17.1992	0.07813	0.08359	0.04766	0.01348		-17.1997	0.07813	0.08359	0.04766	0.00153
-17.1976	0.02031	-0.11406	0.13906	0.01755		-17.1981	0.02031	-0.11406	0.13906	0.0025
-17.196	0.05	0.02734	0.05	0.02516		-17.1965	0.05	0.02734	0.05	0.0053
-17.1944	-0.06172	0.025	-0.05859	0.01864		-17.1949	-0.06172	0.025	-0.05859	0.00305
-17.1928	0.10469	-0.0875	0.06172	0.02069		-17.1933	0.10469	-0.0875	0.06172	0.00347
-17.1912	0.06875	0.09141	-0.07578	0.02158		-17.1917	0.06875	0.09141	-0.07578	0.00156
-17.1896	0.04844	0.11953	0.00781	0.02128		-17.1901	0.04844	0.11953	0.00781	0.00263
-17.188	0.06406	0.01328	0.11563	0.02723		-17.1885	0.06406	0.01328	0.11563	0.00506
-17.1864	0.02656	0.18984	0.06797	0.02686		-17.1869	0.02656	0.18984	0.06797	0.00275
-17.1848	-0.04063	0.10781	-0.02891	0.01691		-17.1853	-0.04063	0.10781	-0.02891	0.00358
-17.1832	0.03672	0.09453	0.09375	0.01595		-17.1837	0.03672	0.09453	0.09375	0.00403
-17.1816	-0.05313	0.10469	-0.05938	0.02759		-17.1821	-0.05313	0.10469	-0.05938	0.0045
-17.18	-0.02188	0.03516	0.0625	0.02303		-17.1805	-0.02188	0.03516	0.0625	0.00308
-17.1784	0.03438	0.01328	0.01328	0.02161		-17.1789	0.03438	0.01328	0.01328	0.00411
-17.1768	-0.00781	0.13281	0.03047	0.02373		-17.1773	-0.00781	0.13281	0.03047	0.0022
-17.1752	0.02813	0.03594	-0.05469	0.01239		-17.1757	0.02813	0.03594	-0.05469	0.00522
-17.1736	0.02656	0.08672	-0.04609	0.02136		-17.1741	0.02656	0.08672	-0.04609	0.00288
-17.172	0.01797	0.05625	0.09844	0.02941		-17.1725	0.01797	0.05625	0.09844	0.00117
-17.1704	-0.05078	0.02188	-0.03047	0.01548		-17.1709	-0.05078	0.02188	-0.03047	0.00373
-17.1688	0.05156	0.05781	-0.01797	0.016		-17.1693	0.05156	0.05781	-0.01797	0.00353
-17.1672	0.05313	-0.02422	0.02344	0.02725		-17.1677	0.05313	-0.02422	0.02344	0.00344
-17.1656	0.04609	-0.0875	-0.09063	0.03127		-17.1661	0.04609	-0.0875	-0.09063	0.00427
-17.164	-0.00078125	0.03125	-0.01563	0.01898		-17.1645	-0.00078125	0.03125	-0.01563	0.000890625
-17.1624	0.04531	0.14688	0.07266	0.01484		-17.1629	0.04531	0.14688	0.07266	0.00698
-17.1608	-0.01172	-0.05313	0.03203	0.01164		-17.1613	-0.01172	-0.05313	0.03203	0.00422
-17.1592	-0.07266	-0.04531	0.05	0.02441		-17.1597	-0.07266	-0.04531	0.05	0.00239
-17.1576	-0.08438	0.06953	0.22422	0.02031		-17.1581	-0.08438	0.06953	0.22422	0.00458
-17.156	-0.08047	0.03906	-0.03828	0.01753		-17.1565	-0.08047	0.03906	-0.03828	0.00084375
-17.1544	-0.03281	0.00859	0.09766	0.00792		-17.1549	-0.03281	0.00859	0.09766	0.00575
-17.1528	-0.07109	0.0125	0.12266	0.02209		-17.1533	-0.07109	0.0125	0.12266	0.00513
-17.1512	-0.00078125	-0.09844	-0.04844	0.02345		-17.1517	-0.00078125	-0.09844	-0.04844	0.00444
-17.1496	0.07188	0.00859	0.12422	0.0227		-17.1501	0.07188	0.00859	0.12422	0.005
-17.148	0.04922	-0.02891	0.03672	0.02044		-17.1485	0.04922	-0.02891	0.03672	0.00211
-17.1464	0.02266	-0.03047	-0.01953	0.02058		-17.1469	0.02266	-0.03047	-0.01953	0.00189
-17.1448	-0.03828	0.1125	-0.00625	0.01683		-17.1453	-0.03828	0.1125	-0.00625	0.0015
-17.1432	-0.05859	-0.01875	-0.06719	0.03166		-17.1437	-0.05859	-0.01875	-0.06719	0.00114
-17.1416	0.00938	0.07266	-0.04219	0.02236		-17.1421	0.00938	0.07266	-0.04219	0.00659
-17.14	-0.12109	-0.08438	-0.01719	0.01852		-17.1405	-0.12109	-0.08438	-0.01719	0.00352
-17.1384	0.04063	0.02734	0.00391	0.0238		-17.1389	0.04063	0.02734	0.00391	0.00297
-17.1368	-0.00938	-0.01875	0.10781	0.01706		-17.1373	-0.00938	-0.01875	0.10781	0.00459
-17.1352	0.16406	0.02109	0.02031	0.01825		-17.1357	0.16406	0.02109	0.02031	0.00203
-17.1336	-0.09531	-0.03438	0.05938	0.03505		-17.1341	-0.09531	-0.03438	0.05938	0.00306
-17.132	0.04766	-0.0875	-0.04766	0.00842		-17.1325	0.04766	-0.0875	-0.04766	0.00417
-17.1304	-0.02891	-0.01875	-0.06797	0.01578		-17.1309	-0.02891	-0.01875	-0.06797	0.00327
-17.1288	-0.06719	-0.08594	0.07422	0.02867		-17.1293	-0.06719	-0.08594	0.07422	0.00391
-17.1272	-0.07344	0.02188	-0.02422	0.01611		-17.1277	-0.07344	0.02188	-0.02422	0.00156
-17.1256	0.11797	-0.02266	0.09453	0.01764		-17.1261	0.11797	-0.02266	0.09453	0.000796875
-17.124	0.15547	0.12344	0.19453	0.02002		-17.1245	0.15547	0.12344	0.19453	0.00458
-17.1224	0.06484	0.09922	0.07656	0.01186		-17.1229	0.06484	0.09922	0.07656	0.00398
-17.1208	0.14609	-0.01484	-0.07188	0.0188		-17.1213	0.14609	-0.01484	-0.07188	0.00214
-17.1192	0.04453	-0.09141	0.05234	0.02016		-17.1197	0.04453	-0.09141	0.05234	0.00323
-17.1176	0.11719	-0.00469	-0.11094	0.01161		-17.1181	0.11719	-0.00469	-0.11094	0.000734375
-17.116	-0.03438	0.03438	0.04922	0.01763		-17.1165	-0.03438	0.03438	0.04922	0.0037
-17.1144	0.02344	-0.04688	-0.03125	0.02166		-17.1149	0.02344	-0.04688	-0.03125	0.00486
-17.1128	0.03203	0.07266	0.18125	0.01467		-17.1133	0.03203	0.07266	0.18125	0.00372
-17.1112	-0.06016	-0.02031	0.01797	0.01133		-17.1117	-0.06016	-0.02031	0.01797	0.0042
-17.1096	-0.01094	-0.08984	0.07422	0.0232		-17.1101	-0.01094	-0.08984	0.07422	0.000828125
-17.108	-0.07656	0.10156	0.1125	0.02431		-17.1085	-0.07656	0.10156	0.1125	0.00175
-17.1064	0.00078125	-0.02188	0.10078	0.0225		-17.1069	0.00078125	-0.02188	0.10078	0.00288
-17.1048	-0.00234	-0.00469	-0.05469	0.02178		-17.1053	-0.00234	-0.00469	-0.05469	0.00386
-17.1032	-0.01406	-0.05469	0.10391	0.01725		-17.1037	-0.01406	-0.05469	0.10391	0.00467
-17.1016	0.03984	-0.03672	-0.00781	0.00356		-17.1021	0.03984	-0.03672	-0.00781	0.00448
-17.1	0.04141	0.13828	-0.01797	0.02956		-17.1005	0.04141	0.13828	-0.01797	-0.000390625
-17.0984	-0.01406	0.12266	-0.03359	0.02445		-17.0989	-0.01406	0.12266	-0.03359	0.00345
-17.0968	0.09063	0.01875	0.05938	0.02031		-17.0973	0.09063	0.01875	0.05938	0.00397
-17.0952	-0.03125	0.00547	0.00313	0.02284		-17.0957	-0.03125	0.00547	0.00313	0.00336
-17.0936	-0.02891	-0.00938	0.04453	0.01416		-17.0941	-0.02891	-0.00938	0.04453	0.00494
-17.092	-0.04219	0.01719	0.05703	0.01991		-17.0925	-0.04219	0.01719	0.05703	0.00247
-17.0904	0.15625	0.01641	-0.00859	0.02697		-17.0909	0.15625	0.01641	-0.00859	0.00152
-17.0888	-0.0375	-0.06016	0.02422	0.01563		-17.0893	-0.0375	-0.06016	0.02422	0.00491
-17.0872	-0.00547	0.07578	-0.01484	0.01945		-17.0877	-0.00547	0.07578	-0.01484	-0.000625
-17.0856	-0.01484	0.08047	0.02891	0.02339		-17.0861	-0.01484	0.08047	0.02891	0.00366
-17.084	0.01641	-0.00859	0.05625	0.01505		-17.0845	0.01641	-0.00859	0.05625	0.00453
-17.0824	0.05938	-0.09531	-0.09297	0.01811		-17.0829	0.05938	-0.09531	-0.09297	0.0005
-17.0808	-0.04141	0.09844	0.10156	0.02495		-17.0813	-0.04141	0.09844	0.10156	0.00273
-17.0792	-0.04063	-0.01797	0.00078125	0.02717		-17.0797	-0.04063	-0.01797	0.00078125	0.00148
-17.0776	-0.06953	0.04141	0	0.02017		-17.0781	-0.06953	0.04141	0	0.00259
-17.076	-0.01875	-0.04453	-0.03203	0.01922		-17.0765	-0.01875	-0.04453	-0.03203	0.00597
-17.0744	0.03281	0.05859	0.08984	0.00703		-17.0749	0.03281	0.05859	0.08984	0.00123
-17.0728	0.09688	-0.06719	0.08359	0.02231		-17.0733	0.09688	-0.06719	0.08359	0.00345
-17.0712	-0.03359	-0.02578	0.00313	0.02117		-17.0717	-0.03359	-0.02578	0.00313	0.00281
-17.0696	-0.06328	-0.10391	-0.04922	0.02933		-17.0701	-0.06328	-0.10391	-0.04922	0.000609375
-17.068	0.03516	0.0125	0.03125	0.0252		-17.0685	0.03516	0.0125	0.03125	0.0038
-17.0664	-0.11719	0.12109	0.05859	0.01361		-17.0669	-0.11719	0.12109	0.05859	0.000796875
-17.0648	0.02109	-0.06094	-0.03281	0.0178		-17.0653	0.02109	-0.06094	-0.03281	0.00127
-17.0632	-0.04141	0.06406	0.05625	0.02791		-17.0637	-0.04141	0.06406	0.05625	0.00292
-17.0616	-0.01797	-0.02109	0.06016	0.02422		-17.0621	-0.01797	-0.02109	0.06016	0.000671875
-17.06	0.03906	0.07031	0.00313	0.02134		-17.0605	0.03906	0.07031	0.00313	0.00484
-17.0584	0.11406	0.05313	0.02813	0.02002		-17.0589	0.11406	0.05313	0.02813	0.00441
-17.0568	-0.06563	0.08672	-0.12031	0.00614		-17.0573	-0.06563	0.08672	-0.12031	0.00233
-17.0552	-0.0125	0.01719	0.10547	0.02003		-17.0557	-0.0125	0.01719	0.10547	0.00389
-17.0536	0.05547	-0.00234	-0.07188	0.0222		-17.0541	0.05547	-0.00234	-0.07188	0.00197
-17.052	0.04688	0.02969	0.04375	0.01355		-17.0525	0.04688	0.02969	0.04375	0.00223
-17.0504	0.05234	-0.01641	0.08906	0.01128		-17.0509	0.05234	-0.01641	0.08906	0.00563
-17.0488	0.04219	0.06172	0.09844	0.02819		-17.0493	0.04219	0.06172	0.09844	0.00548
-17.0472	0.06328	0.10547	0.12188	0.01561		-17.0477	0.06328	0.10547	0.12188	0.0027
-17.0456	-0.08438	0.08516	0.12656	0.01952		-17.0461	-0.08438	0.08516	0.12656	0.00372
-17.044	-0.01797	0.09609	-0.05469	0.01288		-17.0445	-0.01797	0.09609	-0.05469	0.00261
-17.0424	0.00781	-0.04688	-0.00781	0.01589		-17.0429	0.00781	-0.04688	-0.00781	0.0042
-17.0408	0.00547	0.00703	-0.02266	0.0205		-17.0413	0.00547	0.00703	-0.02266	0.00403
-17.0392	-0.03438	0.07656	-0.04766	0.02522		-17.0397	-0.03438	0.07656	-0.04766	0.000375
-17.0376	0.05938	-0.04297	0.09063	0.01555		-17.0381	0.05938	-0.04297	0.09063	0.0032
-17.036	0.00391	0.00938	-0.09063	0.01423		-17.0365	0.00391	0.00938	-0.09063	0.00248
-17.0344	-0.05391	0.04766	-0.04844	0.01738		-17.0349	-0.05391	0.04766	-0.04844	0.00297
-17.0328	0.08047	0.02891	-0.07031	0.02484		-17.0333	0.08047	0.02891	-0.07031	0.00461
-17.0312	-0.10391	0.06172	0.06563	0.01497		-17.0317	-0.10391	0.06172	0.06563	0.00102
-17.0296	-0.04688	0.04453	-0.02109	0.02092		-17.0301	-0.04688	0.04453	-0.02109	0.00422
-17.028	0.10781	-0.15391	0.08125	0.01972		-17.0285	0.10781	-0.15391	0.08125	0.00202
-17.0264	0.05313	-0.00469	0.1	0.01561		-17.0269	0.05313	-0.00469	0.1	0.000921875
-17.0248	0.04375	0.05078	0.11953	0.02369		-17.0253	0.04375	0.05078	0.11953	0.00438
-17.0232	0.0375	0.09297	0.02031	0.02303		-17.0237	0.0375	0.09297	0.02031	0.00298
-17.0216	0.03203	-0.00547	0.05	0.00966		-17.0221	0.03203	-0.00547	0.05	0.00303
-17.02	-0.00859	0.03047	0.01563	0.01703		-17.0205	-0.00859	0.03047	0.01563	0.00184
-17.0184	-0.02656	0.03516	0.02969	0.02641		-17.0189	-0.02656	0.03516	0.02969	0.0009375
-17.0168	-0.00469	0.04297	-0.13906	0.02827		-17.0173	-0.00469	0.04297	-0.13906	0.00203
-17.0152	-0.01484	0.09922	0.09219	0.02394		-17.0157	-0.01484	0.09922	0.09219	0.00186
-17.0136	-0.02891	0.0125	0.09453	0.01614		-17.0141	-0.02891	0.0125	0.09453	0.00406
-17.012	-0.02188	-0.075	-0.01094	0.00789		-17.0125	-0.02188	-0.075	-0.01094	0.00314
-17.0104	0.03047	-0.08516	-0.0125	0.02616		-17.0109	0.03047	-0.08516	-0.0125	0.00292
-17.0088	0.05313	0.03672	0.01563	0.026		-17.0093	0.05313	0.03672	0.01563	0.00106
-17.0072	-0.03203	0.06016	-0.025	0.0153		-17.0077	-0.03203	0.06016	-0.025	0.001
-17.0056	-0.075	0.04297	0.11875	0.02439		-17.0061	-0.075	0.04297	0.11875	0.00347
-17.004	0.14063	0.04375	0.02422	0.01938		-17.0045	0.14063	0.04375	0.02422	0.0042
-17.0024	-0.04609	0.03281	0.14219	0.02075		-17.0029	-0.04609	0.03281	0.14219	0.00252
-17.0008	-0.05156	0.04219	0.04219	0.02305		-17.0013	-0.05156	0.04219	0.04219	0.000734375
-16.9992	0.01641	-0.01641	0.09141	0.0188		-16.9997	0.01641	-0.01641	0.09141	0.00317
-16.9976	0.00547	-0.03125	-0.01094	0.01366		-16.9981	0.00547	-0.03125	-0.01094	0.00217
-16.996	0.03672	0.04063	0.02031	0.02389		-16.9965	0.03672	0.04063	0.02031	0.00291
-16.9944	-0.09844	0.04688	0.11797	0.02625		-16.9949	-0.09844	0.04688	0.11797	0.00336
-16.9928	-0.025	0.13516	-0.04297	0.0165		-16.9933	-0.025	0.13516	-0.04297	0.00216
-16.9912	0.12578	-0.01875	0.05938	0.01794		-16.9917	0.12578	-0.01875	0.05938	0.00428
-16.9896	-0.05625	0.01484	0.02422	0.01763		-16.9901	-0.05625	0.01484	0.02422	0.00194
-16.988	0.11328	0.06641	-0.02188	0.00747		-16.9885	0.11328	0.06641	-0.02188	0.00373
-16.9864	0.13594	0.00156	-0.02344	0.02369		-16.9869	0.13594	0.00156	-0.02344	0.00561
-16.9848	-0.00703	-0.00859	0.11641	0.01981		-16.9853	-0.00703	-0.00859	0.11641	0.00197
-16.9832	0.09609	0.02031	0.06406	0.01116		-16.9837	0.09609	0.02031	0.06406	0.00456
-16.9816	0.05547	0.02422	0.07109	0.01797		-16.9821	0.05547	0.02422	0.07109	0.00197
-16.98	-0.07422	-0.02578	0.03516	0.01869		-16.9805	-0.07422	-0.02578	0.03516	0.000296875
-16.9784	0.05625	0.14297	0.06094	0.01189		-16.9789	0.05625	0.14297	0.06094	0.0065
-16.9768	0.01172	-0.00859	-0.01641	0.02548		-16.9773	0.01172	-0.00859	-0.01641	0.00352
-16.9752	-0.00078125	0.09219	0.06406	0.02528		-16.9757	-0.00078125	0.09219	0.06406	0.00561
-16.9736	-0.07188	-0.03594	0.06719	0.01864		-16.9741	-0.07188	-0.03594	0.06719	0.0032
-16.972	-0.01328	-0.00703	-0.06406	0.02442		-16.9725	-0.01328	-0.00703	-0.06406	-0.00148
-16.9704	-0.04297	-0.02031	0.09219	0.02175		-16.9709	-0.04297	-0.02031	0.09219	0.00531
-16.9688	0.03906	-0.09063	0.10859	0.01341		-16.9693	0.03906	-0.09063	0.10859	0.00352
-16.9672	0.05313	-0.0375	0.04766	0.02773		-16.9677	0.05313	-0.0375	0.04766	0.00147
-16.9656	-0.01563	-0.04844	0.11563	0.02589		-16.9661	-0.01563	-0.04844	0.11563	0.00606
-16.964	0.02422	0.01406	0.05938	0.01411		-16.9645	0.02422	0.01406	0.05938	-0.00231
-16.9624	0.00391	-0.02188	0.05938	0.02016		-16.9629	0.00391	-0.02188	0.05938	0.002
-16.9608	-0.01094	-0.03438	0.08359	0.02395		-16.9613	-0.01094	-0.03438	0.08359	0.000921875
-16.9592	0.07188	-0.00547	0.04609	0.01719		-16.9597	0.07188	-0.00547	0.04609	0.000875
-16.9576	0.11328	-0.0375	0.00781	0.01653		-16.9581	0.11328	-0.0375	0.00781	0.00441
-16.956	0.06172	0.05	0.07891	0.01197		-16.9565	0.06172	0.05	0.07891	0.0013
-16.9544	0.01406	0.00469	0.00469	0.01267		-16.9549	0.01406	0.00469	0.00469	0.00113
-16.9528	-0.01484	-0.18906	0.03359	0.02583		-16.9533	-0.01484	-0.18906	0.03359	0.00358
-16.9512	0.00781	0.20078	-0.05859	0.02933		-16.9517	0.00781	0.20078	-0.05859	0.0012
-16.9496	-0.01719	0.05781	-0.04922	0.0188		-16.9501	-0.01719	0.05781	-0.04922	0.00391
-16.948	0.04297	0.05	0.08203	0.01348		-16.9485	0.04297	0.05	0.08203	0.00402
-16.9464	0.13438	0.05781	0.07422	0.01284		-16.9469	0.13438	0.05781	0.07422	0.00195
-16.9448	-0.04063	-0.02969	0.04688	0.01941		-16.9453	-0.04063	-0.02969	0.04688	0.00422
-16.9432	0.04609	-0.00391	0.08047	0.02439		-16.9437	0.04609	-0.00391	0.08047	0.00188
-16.9416	-0.09609	0.05	0.02578	0.02997		-16.9421	-0.09609	0.05	0.02578	0.00184
-16.94	-0.04063	0.14453	-0.05391	0.01544		-16.9405	-0.04063	0.14453	-0.05391	0.00347
-16.9384	-0.05625	-0.00234	-0.00234	0.01463		-16.9389	-0.05625	-0.00234	-0.00234	0.00248
-16.9368	-0.04609	0.02578	-0.02031	0.01911		-16.9373	-0.04609	0.02578	-0.02031	0.00238
-16.9352	0.00625	0.01094	0.13438	0.02973		-16.9357	0.00625	0.01094	0.13438	0.00295
-16.9336	-0.01406	0.06328	0.04453	0.02156		-16.9341	-0.01406	0.06328	0.04453	0.000828125
-16.932	-0.15391	0.02578	0.09609	0.02719		-16.9325	-0.15391	0.02578	0.09609	0.00242
-16.9304	0.06797	0.03984	-0.05391	0.02311		-16.9309	0.06797	0.03984	-0.05391	0.000859375
-16.9288	-0.05625	-0.08203	0.00469	0.0162		-16.9293	-0.05625	-0.08203	0.00469	0.000703125
-16.9272	-0.10078	0.07109	-0.06797	0.0157		-16.9277	-0.10078	0.07109	-0.06797	0.00327
-16.9256	-0.08984	-0.07969	0.02734	0.02064		-16.9261	-0.08984	-0.07969	0.02734	0.00314
-16.924	0.05234	0.00859	0.09766	0.00902		-16.9245	0.05234	0.00859	0.09766	0.00173
-16.9224	0.06797	0.00859	0.1125	0.02525		-16.9229	0.06797	0.00859	0.1125	0.00297
-16.9208	-0.06719	-0.03203	0.05781	0.03231		-16.9213	-0.06719	-0.03203	0.05781	0.00213
-16.9192	0.00391	0.00156	0.10781	0.01642		-16.9197	0.00391	0.00156	0.10781	0.00542
-16.9176	-0.06484	0.01406	0.07891	0.01441		-16.9181	-0.06484	0.01406	0.07891	0.00219
-16.916	-0.075	0.09297	-0.00391	0.01891		-16.9165	-0.075	0.09297	-0.00391	-6.25e-05
-16.9144	0.13594	-0.05625	0.05547	0.02263		-16.9149	0.13594	-0.05625	0.05547	0.002
-16.9128	0.09844	0.02578	0.16016	0.0327		-16.9133	0.09844	0.02578	0.16016	0.00141
-16.9112	-0.05156	0.06719	-0.025	0.02314		-16.9117	-0.05156	0.06719	-0.025	0.00516
-16.9096	-0.01172	0.0625	-0.04297	0.01467		-16.9101	-0.01172	0.0625	-0.04297	0.00355
-16.908	0.16953	-0.00078125	-0.00859	0.01109		-16.9085	0.16953	-0.00078125	-0.00859	0.00278
-16.9064	0.07656	0.06328	-0.03438	0.02386		-16.9069	0.07656	0.06328	-0.03438	0.00488
-16.9048	0.17422	0.00156	0.03516	0.02106		-16.9053	0.17422	0.00156	0.03516	0.00113
[truncated: 201,253+ more rows]
