# Supplementary material for: Capacitive in-sensor tactile computing
Source: Nat Commun. 2025 Jul 1;16:5691. doi: 10.1038/s41467-025-60703-7 (PMC12217174; doi:10.1038/s41467-025-60703-7)
Supplement: Supplementary file 5 — Source Data 3 [file 41467_2025_60703_MOESM5_ESM.xlsx]

## Sheet: Fig.4b
	Simulated vaule	Experimental vaule
Pattern mode	Vout(V)	Vout(V) Mean	Vout(V) Standard deviation
0	0.402	0.36625	0.02225
1	0.6	0.61225	0.02223
2	0.773	0.787	0.02308
3	0.926	0.9355	0.02731
4	1.063	1.057	0.02171
5	1.185	1.1955	0.02963
6	1.295	1.2835	0.01914
7	1.395	1.37525	0.02229
8	1.486	1.45825	0.01873
9	1.57	1.567	0.01472

## Sheet: Fig.4c
Vout(V) 15*15 Pixels
	1	2	3	4	5	6	7	8	9	10	11	12	13	14	15
15	0	0	0	0	0	0	0	0	0	0	0	0	0	0	0
14	0	0	0	0	0	0	0	0	0	0	0	0	0	0	0
13	0	0	0	0	0	0	0	1	0	0	0	0	0	0	0
12	0	0	0	0	0	0	1	1	1	0	0	0	0	0	0
11	0	0	0	0	0	1	1	1	1	1	0	0	0	0	0
10	0	0	0	0	1	1	1	1	1	1	1	0	0	0	0
9	0	0	0	0	1	1	1	1	1	1	1	0	0	0	0
8	0	0	0	0	1	1	1	1	1	1	1	0	0	0	0
7	0	0	0	0	1	1	1	1	1	1	1	0	0	0	0
6	0	0	0	0	1	1	1	1	1	1	1	0	0	0	0
5	0	0	0	0	1	1	1	1	1	1	1	0	0	0	0
4	0	0	0	0	1	1	1	1	1	1	1	0	0	0	0
3	0	0	0	0	0	0	0	0	0	0	0	0	0	0	0
2	0	0	0	0	0	0	0	0	0	0	0	0	0	0	0
1	0	0	0	0	0	0	0	0	0	0	0	0	0	0	0

## Sheet: Fig.4d
Vout(V) 15*15 Pixels
	1	2	3	4	5	6	7	8	9	10	11	12	13	14	15
15	0	0	0	0	0	0	0	0	0	0	0	0	0	0	0
14	0	0	0	0	0	0	0	0	0	0	0	0	0	0	0
13	0	0	0	0	0	0	0	1	0	0	0	0	0	0	0
12	0	0	0	0	0	0	1	1	1	0	0	0	0	0	0
11	0	0	0	0	0	1	1	1	1	1	0	0	0	0	0
10	0	0	0	0	1	1	1	1	1	1	1	0	0	0	0
9	0	0	0	0	1	1	1	1	1	1	1	0	0	0	0
8	0	0	0	0	1	1	1	1	1	1	1	0	0	0	0
7	0	0	0	0	1	1	1	1	1	1	1	0	0	0	0
6	0	0	0	0	1	1	1	1	1	1	1	0	0	0	0
5	0	0	0	0	1	1	1	1	1	1	1	0	0	0	0
4	0	0	0	0	1	1	1	1	1	1	1	0	0	0	0
3	0	0	0	0	0	0	0	0	0	0	0	0	0	0	0
2	0	0	0	0	0	0	0	0	0	0	0	0	0	0	0
1	0	0	0	0	0	0	0	0	0	0	0	0	0	0	0

## Sheet: Fig.4e
	Simulated vaule	Experimental vaule
Pattern mode	Vout(V)	Vout(V) Mean	Vout(V) Standard deviation
A0	0.398	0.403	0.01229
A1	0.368	0.373	0.01375
A2	0.335	0.322	0.02307
A3	0.299	0.29367	0.0215
A4	0.258	0.253	0.02261
A5	0.213	0.208	0.02464
A6	0.162	0.16233	0.02001
A7	0.105	0.11033	0.0165
A8	0.04	0.05333	0.01155
A9	-0.005	-0.00773	0.00654
A10	-0.054	-0.044	0.00872
A11	-0.107	-0.08733	0.01361
A12	-0.167	-0.14933	0.00907
A13	-0.233	-0.20867	0.01692
A14	-0.306	-0.28433	0.01721
A15	-0.388	-0.36733	0.01172
A16	-0.481	-0.47367	0.01115

## Sheet: Fig.4f
Vout(V) 19*19 pixels
	1	2	3	4	5	6	7	8	9	10	11	12	13	14	15	16	17	18	19
19	0.04	0.042	0.037	0.042	0.04	0.037	0.04	0.042	0.04	0.056	0.042	0.042	0.04	0.053	0.053	0.042	0.037	0.042	0.04
18	0.053	0.04	0.04	0.042	0.037	0.037	0.04	0.042	0.056	0.053	0.037	0.037	0.04	0.053	0.04	0.04	0.053	0.037	0.04
17	0.042	0.042	0.037	0.037	0.053	0.042	-0.0038	-0.041	-0.089	-0.101	-0.101	-0.039	-0.004	0.04	0.042	0.042	0.037	0.04	0.053
16	0.053	0.042	0.04	0.04	0.04	0.056	-0.044	0.293	0.206	0.206	0.214	0.293	-0.041	0.056	0.04	0.053	0.056	0.056	0.04
15	0.042	0.056	0.037	0.037	0.037	0.053	-0.093	0.206	0.042	0.056	0.056	0.214	-0.098	0.037	0.053	0.042	0.042	0.037	0.056
14	0.037	0.053	0.053	0.037	0.053	0.042	-0.087	0.214	0.04	0.053	0.038	0.214	-0.098	0.037	0.04	0.042	0.042	0.037	0.04
13	0.053	0.037	0.0014	-0.046	-0.089	-0.089	-0.227	0.15	0.053	0.053	0.038	0.166	-0.213	-0.101	-0.098	-0.041	-0.01	0.056	0.037
12	0.037	0.053	-0.039	0.301	0.206	0.206	0.148	0.096	0.056	0.056	0.053	0.108	0.156	0.194	0.221	0.301	-0.044	0.04	0.053
11	0.053	0.056	-0.087	0.227	0.04	0.056	0.038	0.056	0.056	0.042	0.042	0.053	0.056	0.04	0.04	0.227	-0.093	0.037	0.042
10	0.056	0.056	-0.098	0.221	0.038	0.04	0.053	0.042	0.04	0.038	0.04	0.042	0.056	0.038	0.038	0.194	-0.089	0.04	0.04
9	0.037	0.04	-0.098	0.221	0.056	0.04	0.056	0.038	0.042	0.056	0.042	0.038	0.038	0.042	0.04	0.194	-0.087	0.053	0.042
8	0.042	0.04	-0.046	0.318	0.206	0.227	0.159	0.108	0.038	0.04	0.042	0.103	0.15	0.214	0.194	0.318	-0.046	0.042	0.042
7	0.04	0.056	-0.0038	-0.039	-0.093	-0.098	-0.235	0.156	0.053	0.056	0.056	0.166	-0.225	-0.089	-0.087	-0.041	-0.01	0.04	0.04
6	0.037	0.042	0.056	0.04	0.053	0.037	-0.098	0.194	0.042	0.056	0.053	0.194	-0.093	0.037	0.04	0.037	0.053	0.053	0.037
5	0.053	0.053	0.056	0.053	0.042	0.042	-0.089	0.214	0.038	0.04	0.042	0.221	-0.098	0.053	0.037	0.04	0.037	0.053	0.04
4	0.04	0.037	0.04	0.037	0.037	0.056	-0.044	0.293	0.194	0.194	0.214	0.318	-0.044	0.037	0.042	0.056	0.042	0.037	0.053
3	0.04	0.056	0.056	0.037	0.04	0.053	-0.004	-0.046	-0.093	-0.093	-0.093	-0.049	0.0014	0.042	0.056	0.042	0.053	0.056	0.053
2	0.056	0.056	0.04	0.053	0.053	0.056	0.042	0.053	0.056	0.056	0.04	0.056	0.053	0.042	0.04	0.037	0.037	0.037	0.056
1	0.053	0.056	0.037	0.04	0.04	0.056	0.037	0.04	0.053	0.056	0.04	0.056	0.053	0.042	0.053	0.056	0.04	0.053	0.04

## Sheet: Fig.4g
Vout(V) 19*19 pixels
	1	2	3	4	5	6	7	8	9	10	11	12	13	14	15	16	17	18	19
19	0.04	0.04	0.04	0.04	0.04	0.04	0.04	0.04	0.04	0.04	0.04	0.04	0.04	0.04	0.04	0.04	0.04	0.04	0.04
18	0.04	0.04	0.04	0.04	0.04	0.04	0.04	0.04	0.04	0.04	0.04	0.04	0.04	0.04	0.04	0.04	0.04	0.04	0.04
17	0.04	0.04	0.04	0.04	0.04	0.04	-0.00476	-0.05371	-0.10748	-0.10748	-0.10748	-0.05371	-0.00476	0.04	0.04	0.04	0.04	0.04	0.04
16	0.04	0.04	0.04	0.04	0.04	0.04	-0.05371	0.2985	0.21299	0.21299	0.21299	0.2985	-0.05371	0.04	0.04	0.04	0.04	0.04	0.04
15	0.04	0.04	0.04	0.04	0.04	0.04	-0.10748	0.21299	0.04	0.04	0.04	0.21299	-0.10748	0.04	0.04	0.04	0.04	0.04	0.04
14	0.04	0.04	0.04	0.04	0.04	0.04	-0.10748	0.21299	0.04	0.04	0.04	0.21299	-0.10748	0.04	0.04	0.04	0.04	0.04	0.04
13	0.04	0.04	-0.00476	-0.05371	-0.10748	-0.10748	-0.2326	0.16238	0.04	0.04	0.04	0.16238	-0.2326	-0.10748	-0.10748	-0.05371	-0.00476	0.04	0.04
12	0.04	0.04	-0.05371	0.2985	0.21299	0.21299	0.16238	0.10518	0.04	0.04	0.04	0.10518	0.16238	0.21299	0.21299	0.2985	-0.05371	0.04	0.04
11	0.04	0.04	-0.10748	0.21299	0.04	0.04	0.04	0.04	0.04	0.04	0.04	0.04	0.04	0.04	0.04	0.21299	-0.10748	0.04	0.04
10	0.04	0.04	-0.10748	0.21299	0.04	0.04	0.04	0.04	0.04	0.04	0.04	0.04	0.04	0.04	0.04	0.21299	-0.10748	0.04	0.04
9	0.04	0.04	-0.10748	0.21299	0.04	0.04	0.04	0.04	0.04	0.04	0.04	0.04	0.04	0.04	0.04	0.21299	-0.10748	0.04	0.04
8	0.04	0.04	-0.05371	0.2985	0.21299	0.21299	0.16238	0.10518	0.04	0.04	0.04	0.10518	0.16238	0.21299	0.21299	0.2985	-0.05371	0.04	0.04
7	0.04	0.04	-0.00476	-0.05371	-0.10748	-0.10748	-0.2326	0.16238	0.04	0.04	0.04	0.16238	-0.2326	-0.10748	-0.10748	-0.05371	-0.00476	0.04	0.04
6	0.04	0.04	0.04	0.04	0.04	0.04	-0.10748	0.21299	0.04	0.04	0.04	0.21299	-0.10748	0.04	0.04	0.04	0.04	0.04	0.04
5	0.04	0.04	0.04	0.04	0.04	0.04	-0.10748	0.21299	0.04	0.04	0.04	0.21299	-0.10748	0.04	0.04	0.04	0.04	0.04	0.04
4	0.04	0.04	0.04	0.04	0.04	0.04	-0.05371	0.2985	0.21299	0.21299	0.21299	0.2985	-0.05371	0.04	0.04	0.04	0.04	0.04	0.04
3	0.04	0.04	0.04	0.04	0.04	0.04	-0.00476	-0.05371	-0.10748	-0.10748	-0.10748	-0.05371	-0.00476	0.04	0.04	0.04	0.04	0.04	0.04
2	0.04	0.04	0.04	0.04	0.04	0.04	0.04	0.04	0.04	0.04	0.04	0.04	0.04	0.04	0.04	0.04	0.04	0.04	0.04
1	0.04	0.04	0.04	0.04	0.04	0.04	0.04	0.04	0.04	0.04	0.04	0.04	0.04	0.04	0.04	0.04	0.04	0.04	0.04
