# Supplementary material for: Capacitive in-sensor tactile computing
Source: Nat Commun. 2025 Jul 1;16:5691. doi: 10.1038/s41467-025-60703-7 (PMC12217174; doi:10.1038/s41467-025-60703-7)
Supplement: Supplementary file 6 — Source Data 4 [file 41467_2025_60703_MOESM6_ESM.xlsx]

## Sheet: Fig.5b
50*50 pixels (nF)
	1	2	3	4	5	6	7	8	9	10	11	12	13	14	15	16	17	18	19	20	21	22	23	24	25	26	27	28	29	30	31	32	33	34	35	36	37	38	39	40	41	42	43	44	45	46	47	48	49
50	0.1	0.1	0.1	0.1	0.1	0.1	0.1	0.1	0.1	0.1	0.1	0.1	0.1	0.1	0.1	0.1	0.1	0.1	0.1	0.1	0.1	0.1	0.1	0.1	0.1	0.1	0.1	0.1	0.1	0.1	0.1	0.1	0.1	0.1	0.1	0.1	0.1	0.1	0.1	0.1	0.1	0.1	0.1	0.1	0.1	0.1	0.1	0.1	0.1
49	0.1	0.1	0.1	0.1	0.1	0.1	0.1	0.1	0.1	0.1	0.1	0.1	0.1	0.1	0.1	0.1	0.1	0.1	0.1	0.1	0.1	0.1	0.1	0.1	0.1	0.1	0.1	0.1	0.1	0.1	0.1	0.1	0.1	0.1	0.1	0.1	0.1	0.1	0.1	0.1	0.1	0.1	0.1	0.1	0.1	0.1	0.1	0.1	0.1
48	0.1	0.1	0.1	0.1	0.1	0.1	0.1	0.1	0.1	0.1	0.1	0.1	0.1	0.1	0.1	0.1	0.1	0.1	0.1	0.1	0.1	0.1	0.1	0.1	0.1	0.1	0.1	0.1	0.1	0.1	0.1	0.1	0.1	0.1	0.1	0.1	0.1	0.1	0.1	0.1	0.1	0.1	0.1	0.1	0.1	0.1	0.54	0.1	0.1
47	0.1	0.1	0.1	0.1	0.1	0.1	0.1	0.1	0.1	0.1	0.1	0.1	0.1	0.1	0.1	0.1	0.1	0.1	0.1	0.1	0.1	0.1	0.1	0.1	0.1	0.1	0.1	0.1	0.86	0.1	0.1	0.1	0.1	0.1	0.1	0.1	0.1	0.1	0.1	0.1	0.1	0.1	0.1	0.1	0.1	0.1	0.1	0.1	0.1
46	0.1	0.1	0.1	0.1	0.1	0.1	0.1	0.1	0.1	0.1	0.1	0.1	0.1	0.1	0.1	0.1	0.1	0.1	0.1	0.1	0.1	0.54	0.1	0.1	0.1	0.1	0.1	0.1	0.1	0.1	0.1	0.1	0.1	0.1	0.1	0.1	0.1	0.1	0.1	0.1	0.1	0.1	0.86	0.1	0.1	0.1	0.1	0.1	0.1
45	0.1	0.1	0.1	0.1	0.1	0.1	0.1	0.1	0.1	0.1	0.1	0.1	0.1	0.1	0.1	0.1	0.1	0.1	0.1	0.1	0.1	0.1	0.1	0.1	0.1	0.1	0.1	0.1	0.1	0.1	0.1	0.1	0.1	0.1	0.1	0.1	0.1	0.1	0.1	0.1	0.1	0.1	0.1	0.1	0.1	0.1	0.1	0.1	0.1
44	0.1	0.1	0.1	0.1	0.1	0.1	0.1	0.1	0.1	0.1	0.1	0.1	0.1	0.1	0.1	0.1	0.1	0.1	0.1	0.1	0.1	0.1	0.1	0.1	0.1	0.1	0.1	0.1	0.1	0.1	0.1	0.1	0.1	0.1	0.1	0.1	0.1	0.1	0.1	0.1	0.1	0.1	0.1	0.1	0.1	0.1	0.1	0.1	0.1
43	0.1	0.1	0.1	0.1	0.1	0.1	0.1	0.1	0.1	0.1	0.1	0.1	0.1	0.1	0.1	0.1	0.54	0.54	0.54	0.54	0.54	0.54	0.1	0.1	0.1	0.1	0.1	0.1	0.54	0.54	0.54	0.54	0.54	0.54	0.1	0.1	0.1	0.1	0.1	0.1	0.1	0.1	0.1	0.1	0.1	0.1	0.1	0.1	0.1
42	0.1	0.1	0.1	0.1	0.1	0.54	0.1	0.1	0.1	0.1	0.1	0.1	0.1	0.1	0.1	0.54	0.54	0.54	0.54	0.54	0.54	0.54	0.54	0.54	0.1	0.1	0.54	0.54	0.54	0.54	0.54	0.54	0.54	0.54	0.54	0.1	0.1	0.1	0.1	0.1	0.1	0.1	0.1	0.1	0.1	0.1	0.1	0.1	0.1
41	0.1	0.1	0.1	0.1	0.1	0.1	0.1	0.1	0.1	0.1	0.1	0.1	0.1	0.1	0.54	0.54	0.54	0.54	0.54	0.54	0.54	0.74	0.54	0.54	0.54	0.54	0.54	0.54	0.54	0.54	0.54	0.54	0.54	0.54	0.54	0.54	0.1	0.1	0.1	0.1	0.1	0.1	0.1	0.1	0.1	0.1	0.1	0.1	0.1
40	0.1	0.1	0.1	0.1	0.1	0.1	0.1	0.1	0.1	0.1	0.1	0.1	0.1	0.54	0.54	0.54	0.54	0.54	0.54	0.54	0.54	0.54	0.54	0.54	0.54	0.54	0.54	0.54	0.54	0.54	0.54	0.54	0.54	0.54	0.54	0.54	0.54	0.1	0.1	0.1	0.1	0.1	0.1	0.1	0.1	0.1	0.1	0.1	0.1
39	0.1	0.1	0.1	0.1	0.1	0.1	0.1	0.1	0.1	0.1	0.1	0.1	0.54	0.54	0.54	0.54	0.54	0.54	0.74	0.74	0.74	0.54	0.54	0.54	0.54	0.54	0.54	0.54	0.54	0.74	0.74	0.74	0.54	0.54	0.54	0.86	0.54	0.54	0.1	0.1	0.1	0.1	0.1	0.1	0.1	0.1	0.1	0.1	0.1
38	0.1	0.1	0.1	0.1	0.1	0.1	0.1	0.1	0.1	0.1	0.1	0.1	0.54	0.54	0.54	0.54	0.54	0.74	0.74	0.74	0.74	0.74	0.54	0.54	0.54	0.54	0.54	0.54	0.74	0.74	0.86	0.74	0.74	0.54	0.54	0.54	0.54	0.54	0.1	0.1	0.1	0.1	0.1	0.1	0.1	0.1	0.1	0.1	0.1
37	0.1	0.1	0.1	0.1	0.1	0.1	0.1	0.1	0.1	0.1	0.1	0.1	0.54	0.54	0.54	0.54	0.74	0.74	0.74	0.86	0.74	0.74	0.74	0.54	0.54	0.54	0.54	0.74	0.74	0.86	0.74	0.74	0.74	0.74	0.54	0.54	0.54	0.54	0.1	0.1	0.54	0.1	0.1	0.1	0.1	0.1	0.1	0.1	0.54
36	0.1	0.1	0.1	0.1	0.1	0.1	0.1	0.1	0.1	0.1	0.1	0.1	0.54	0.54	0.54	0.54	0.74	0.74	0.74	0.74	0.74	0.74	0.74	0.54	0.54	0.54	0.54	0.74	0.74	0.74	0.74	0.74	0.74	0.74	0.54	0.54	0.54	0.54	0.1	0.1	0.1	0.1	0.1	0.1	0.1	0.1	0.1	0.1	0.1
35	0.1	0.1	0.1	0.1	0.1	0.1	0.1	0.1	0.1	0.54	0.54	0.54	0.54	0.54	0.54	0.54	0.74	0.74	0.74	0.74	0.74	0.74	0.74	0.54	0.54	0.54	0.54	0.74	0.74	0.74	0.74	0.74	0.74	0.74	0.54	0.54	0.54	0.54	0.54	0.54	0.54	0.1	0.1	0.1	0.1	0.1	0.1	0.1	0.1
34	0.1	0.1	0.1	0.1	0.1	0.1	0.1	0.1	0.54	0.54	0.54	0.54	0.54	0.54	0.54	0.54	0.74	0.74	0.74	0.74	0.74	0.74	0.74	0.54	0.54	0.54	0.54	0.74	0.74	0.74	0.74	0.74	0.74	0.74	0.54	0.54	0.54	0.54	0.86	0.54	0.54	0.54	0.1	0.1	0.1	0.1	0.1	0.1	0.1
33	0.1	0.1	0.1	0.1	0.1	0.1	0.1	0.54	0.54	0.54	0.54	0.54	0.54	0.54	0.54	0.54	0.54	0.74	0.74	0.74	0.74	0.74	0.74	0.54	0.54	0.54	0.54	0.74	0.74	0.74	0.74	0.74	0.74	0.54	0.54	0.54	0.54	0.54	0.54	0.54	0.54	0.54	0.54	0.1	0.1	0.1	0.1	0.1	0.1
32	0.1	0.1	0.1	0.1	0.1	0.1	0.54	0.54	0.54	0.54	0.54	0.54	0.54	0.54	0.54	0.54	0.54	0.74	0.74	0.74	0.74	0.74	0.74	0.54	0.54	0.54	0.54	0.74	0.74	0.74	0.74	0.74	0.74	0.54	0.54	0.54	0.54	0.54	0.54	0.54	0.54	0.54	0.54	0.54	0.1	0.1	0.1	0.1	0.1
31	0.1	0.1	0.1	0.1	0.1	0.1	0.54	0.54	0.54	0.54	0.74	0.74	0.74	0.54	0.54	0.54	0.54	0.54	0.74	0.74	0.74	0.74	0.74	0.54	0.54	0.54	0.54	0.74	0.74	0.74	0.74	0.74	0.54	0.54	0.54	0.54	0.54	0.74	0.74	0.74	0.54	0.54	0.86	0.54	0.1	0.1	0.1	0.1	0.1
30	0.1	0.1	0.1	0.1	0.1	0.54	0.54	0.54	0.54	0.74	0.74	0.74	0.74	0.74	0.54	0.54	0.54	0.54	0.54	0.74	0.74	0.74	0.54	0.54	0.54	0.54	0.54	0.54	0.74	0.74	0.74	0.54	0.54	0.54	0.54	0.54	0.74	0.74	0.74	0.74	0.74	0.54	0.54	0.54	0.54	0.1	0.1	0.1	0.1
29	0.1	0.1	0.1	0.1	0.1	0.54	0.54	0.54	0.54	0.74	0.74	0.74	0.74	0.74	0.74	0.54	0.54	0.54	0.54	0.54	0.54	0.54	0.54	0.54	0.54	0.54	0.54	0.54	0.54	0.54	0.54	0.54	0.54	0.54	0.54	0.74	0.74	0.74	0.74	0.74	0.74	0.54	0.54	0.54	0.54	0.1	0.1	0.1	0.1
28	0.1	0.1	0.1	0.1	0.1	0.54	0.54	0.54	0.54	0.74	0.74	0.86	0.74	0.74	0.74	0.54	0.54	0.54	0.54	0.54	0.54	0.54	0.54	0.54	0.54	0.54	0.54	0.54	0.54	0.54	0.54	0.54	0.54	0.54	0.74	0.74	0.86	0.74	0.74	0.86	0.74	0.54	0.54	0.54	0.54	0.1	0.1	0.54	0.1
27	0.1	0.1	0.1	0.1	0.1	0.54	0.54	0.54	0.54	0.74	0.74	0.74	0.74	0.74	0.74	0.74	0.54	0.54	0.54	0.54	0.54	0.54	0.54	0.86	0.86	0.86	0.86	0.54	0.54	0.54	0.54	0.54	0.54	0.54	0.74	0.74	0.74	0.74	0.74	0.74	0.74	0.54	0.54	0.54	0.54	0.1	0.1	0.1	0.1
26	0.1	0.1	0.1	0.1	0.1	0.54	0.54	0.54	0.54	0.74	0.74	0.74	0.74	0.86	0.74	0.74	0.54	0.54	0.54	0.54	0.54	0.86	0.86	0.86	0.86	0.86	0.86	0.86	0.86	0.54	0.54	0.54	0.54	0.54	0.74	0.74	0.74	0.86	0.74	0.74	0.74	0.54	0.54	0.54	0.54	0.1	0.1	0.1	0.1
25	0.1	0.1	0.1	0.1	0.1	0.54	0.54	0.54	0.54	0.54	0.74	0.74	0.74	0.74	0.74	0.74	0.54	0.54	0.54	0.54	0.86	0.86	0.86	0.86	0.86	0.86	0.86	0.74	0.86	0.86	0.54	0.54	0.54	0.54	0.74	0.74	0.74	0.74	0.74	0.74	0.54	0.54	0.54	0.54	0.54	0.1	0.1	0.1	0.1
24	0.1	0.1	0.1	0.1	0.1	0.1	0.54	0.54	0.54	0.54	0.54	0.74	0.74	0.74	0.74	0.54	0.54	0.54	0.54	0.86	0.86	0.86	0.86	0.74	0.86	0.86	0.86	0.86	0.86	0.86	0.86	0.54	0.54	0.54	0.54	0.74	0.74	0.74	0.74	0.54	0.54	0.54	0.54	0.54	0.1	0.1	0.1	0.1	0.1
23	0.1	0.54	0.54	0.1	0.1	0.1	0.54	0.54	0.54	0.54	0.54	0.54	0.74	0.74	0.74	0.54	0.54	0.54	0.86	0.86	0.86	0.86	0.86	0.86	0.86	0.86	0.86	0.86	0.86	0.86	0.86	0.86	0.54	0.54	0.54	0.74	0.74	0.74	0.54	0.54	0.54	0.54	0.54	0.54	0.1	0.1	0.1	0.1	0.1
22	0.1	0.1	0.1	0.1	0.1	0.1	0.1	0.54	0.54	0.54	0.54	0.54	0.54	0.54	0.54	0.54	0.54	0.86	0.86	0.74	0.74	0.86	0.86	0.86	0.86	0.86	0.86	0.86	0.86	0.86	0.86	0.86	0.86	0.54	0.54	0.54	0.54	0.54	0.54	0.54	0.54	0.54	0.54	0.1	0.1	0.1	0.1	0.1	0.1
21	0.1	0.1	0.1	0.1	0.1	0.1	0.1	0.1	0.54	0.54	0.54	0.54	0.54	0.54	0.54	0.54	0.54	0.86	0.86	0.86	0.86	0.86	0.86	0.86	0.86	0.86	0.86	0.86	0.86	0.86	0.86	0.86	0.86	0.86	0.54	0.54	0.74	0.54	0.54	0.54	0.54	0.54	0.1	0.1	0.1	0.1	0.1	0.1	0.86
20	0.1	0.1	0.1	0.1	0.1	0.1	0.1	0.1	0.1	0.54	0.54	0.54	0.54	0.74	0.54	0.54	0.86	0.86	0.86	0.86	0.86	0.86	0.86	0.86	0.86	0.86	0.74	0.86	0.86	0.86	0.86	0.86	0.86	0.86	0.54	0.54	0.74	0.54	0.54	0.54	0.54	0.54	0.1	0.1	0.1	0.1	0.1	0.1	0.1
19	0.1	0.1	0.1	0.1	0.1	0.1	0.1	0.1	0.1	0.1	0.1	0.54	0.54	0.54	0.54	0.86	0.86	0.86	0.86	0.74	0.86	0.86	0.86	0.86	0.86	0.86	0.86	0.86	0.86	0.86	0.86	0.86	0.86	0.86	0.86	0.54	0.54	0.54	0.54	0.1	0.1	0.1	0.1	0.1	0.1	0.1	0.1	0.1	0.1
18	0.1	0.1	0.1	0.1	0.1	0.1	0.1	0.1	0.1	0.1	0.1	0.54	0.54	0.54	0.54	0.86	0.86	0.86	0.86	0.86	0.86	0.86	0.86	0.86	0.86	0.86	0.86	0.86	0.74	0.86	0.86	0.86	0.86	0.86	0.86	0.54	0.54	0.54	0.54	0.1	0.1	0.1	0.1	0.1	0.1	0.1	0.1	0.1	0.1
17	0.1	0.1	0.1	0.1	0.1	0.1	0.1	0.1	0.1	0.1	0.1	0.54	0.54	0.54	0.54	0.86	0.86	0.86	0.86	0.86	0.86	0.86	0.86	0.86	0.86	0.86	0.86	0.86	0.86	0.86	0.86	0.86	0.74	0.86	0.86	0.54	0.54	0.54	0.54	0.1	0.1	0.1	0.54	0.1	0.1	0.1	0.1	0.1	0.1
16	0.1	0.1	0.1	0.1	0.1	0.1	0.54	0.1	0.1	0.1	0.1	0.54	0.54	0.54	0.54	0.86	0.86	0.86	0.86	0.86	0.86	0.86	0.86	0.86	0.86	0.86	0.86	0.86	0.86	0.86	0.86	0.86	0.86	0.86	0.86	0.54	0.54	0.54	0.54	0.1	0.1	0.1	0.1	0.1	0.1	0.1	0.1	0.1	0.1
15	0.1	0.1	0.1	0.1	0.1	0.1	0.1	0.1	0.1	0.1	0.1	0.54	0.54	0.54	0.54	0.86	0.86	0.86	0.86	0.86	0.86	0.86	0.86	0.86	0.86	0.86	0.86	0.86	0.86	0.86	0.86	0.86	0.86	0.86	0.86	0.54	0.54	0.54	0.54	0.1	0.1	0.1	0.1	0.1	0.1	0.1	0.1	0.1	0.1
14	0.1	0.1	0.1	0.1	0.1	0.1	0.1	0.1	0.1	0.1	0.1	0.54	0.74	0.54	0.54	0.86	0.86	0.86	0.86	0.86	0.86	0.86	0.86	0.86	0.86	0.86	0.86	0.86	0.86	0.86	0.86	0.86	0.86	0.86	0.86	0.54	0.54	0.54	0.54	0.1	0.1	0.1	0.1	0.1	0.1	0.1	0.1	0.1	0.1
13	0.1	0.1	0.1	0.1	0.1	0.1	0.1	0.1	0.1	0.1	0.1	0.54	0.54	0.54	0.54	0.86	0.86	0.86	0.86	0.86	0.86	0.86	0.54	0.54	0.54	0.54	0.54	0.54	0.86	0.86	0.86	0.86	0.86	0.86	0.86	0.54	0.54	0.54	0.54	0.1	0.1	0.1	0.1	0.1	0.1	0.1	0.1	0.1	0.1
12	0.1	0.1	0.1	0.1	0.1	0.1	0.1	0.1	0.1	0.1	0.1	0.54	0.54	0.54	0.54	0.54	0.86	0.86	0.86	0.54	0.54	0.54	0.54	0.54	0.54	0.54	0.54	0.54	0.54	0.54	0.54	0.86	0.86	0.86	0.54	0.54	0.54	0.54	0.54	0.1	0.1	0.1	0.1	0.1	0.1	0.1	0.1	0.1	0.1
11	0.1	0.1	0.1	0.1	0.1	0.1	0.1	0.1	0.1	0.1	0.1	0.54	0.54	0.54	0.54	0.54	0.54	0.54	0.54	0.54	0.54	0.54	0.54	0.54	0.54	0.54	0.86	0.54	0.54	0.54	0.54	0.54	0.54	0.54	0.54	0.54	0.54	0.54	0.54	0.1	0.1	0.1	0.1	0.1	0.1	0.1	0.1	0.1	0.1
10	0.1	0.1	0.1	0.1	0.1	0.1	0.1	0.1	0.1	0.1	0.1	0.1	0.54	0.54	0.54	0.54	0.54	0.54	0.54	0.54	0.54	0.54	0.54	0.54	0.54	0.54	0.54	0.54	0.54	0.54	0.54	0.54	0.54	0.54	0.54	0.54	0.54	0.54	0.54	0.1	0.1	0.1	0.1	0.86	0.1	0.1	0.1	0.1	0.1
9	0.1	0.1	0.1	0.1	0.1	0.1	0.1	0.1	0.1	0.1	0.1	0.1	0.1	0.54	0.54	0.54	0.54	0.54	0.54	0.54	0.54	0.54	0.1	0.1	0.1	0.1	0.1	0.1	0.54	0.54	0.54	0.54	0.54	0.54	0.54	0.54	0.54	0.54	0.1	0.1	0.1	0.1	0.1	0.1	0.1	0.1	0.54	0.1	0.1
8	0.1	0.1	0.1	0.1	0.1	0.54	0.1	0.1	0.1	0.1	0.1	0.1	0.54	0.1	0.54	0.54	0.54	0.54	0.54	0.54	0.1	0.1	0.1	0.1	0.1	0.1	0.1	0.1	0.1	0.1	0.54	0.54	0.54	0.54	0.54	0.54	0.1	0.1	0.1	0.1	0.1	0.1	0.1	0.1	0.1	0.1	0.1	0.1	0.1
7	0.1	0.1	0.1	0.1	0.1	0.54	0.1	0.1	0.1	0.1	0.1	0.1	0.1	0.1	0.1	0.1	0.1	0.1	0.1	0.1	0.1	0.1	0.1	0.1	0.1	0.1	0.1	0.1	0.1	0.1	0.1	0.1	0.1	0.1	0.1	0.1	0.1	0.1	0.1	0.1	0.1	0.1	0.1	0.1	0.1	0.1	0.1	0.1	0.1
6	0.1	0.1	0.1	0.1	0.1	0.1	0.1	0.1	0.54	0.1	0.1	0.1	0.1	0.1	0.1	0.1	0.1	0.1	0.1	0.1	0.1	0.1	0.1	0.1	0.1	0.1	0.1	0.1	0.1	0.1	0.1	0.1	0.1	0.1	0.1	0.1	0.1	0.1	0.1	0.1	0.1	0.1	0.1	0.1	0.1	0.1	0.1	0.1	0.1
5	0.1	0.1	0.1	0.1	0.1	0.1	0.1	0.1	0.1	0.1	0.1	0.1	0.1	0.1	0.1	0.1	0.1	0.1	0.1	0.1	0.1	0.1	0.1	0.1	0.1	0.1	0.1	0.1	0.1	0.1	0.1	0.1	0.1	0.54	0.1	0.1	0.1	0.1	0.1	0.1	0.1	0.1	0.54	0.1	0.54	0.1	0.1	0.1	0.1
4	0.1	0.1	0.86	0.1	0.1	0.1	0.1	0.1	0.1	0.1	0.1	0.1	0.1	0.1	0.1	0.1	0.1	0.1	0.1	0.1	0.1	0.1	0.1	0.1	0.1	0.1	0.1	0.1	0.1	0.1	0.1	0.1	0.1	0.1	0.1	0.1	0.1	0.1	0.1	0.1	0.1	0.1	0.1	0.1	0.1	0.1	0.1	0.1	0.1
3	0.1	0.1	0.1	0.1	0.1	0.1	0.1	0.1	0.1	0.1	0.1	0.1	0.1	0.1	0.1	0.1	0.1	0.1	0.1	0.1	0.1	0.1	0.1	0.1	0.1	0.1	0.1	0.1	0.1	0.86	0.1	0.1	0.1	0.1	0.1	0.1	0.1	0.1	0.1	0.1	0.86	0.1	0.1	0.1	0.1	0.1	0.1	0.1	0.1
2	0.1	0.1	0.1	0.1	0.1	0.1	0.1	0.1	0.1	0.1	0.1	0.1	0.1	0.1	0.1	0.1	0.1	0.1	0.1	0.1	0.1	0.1	0.1	0.1	0.1	0.1	0.1	0.1	0.1	0.1	0.1	0.1	0.1	0.1	0.1	0.1	0.1	0.1	0.1	0.1	0.1	0.1	0.1	0.1	0.1	0.1	0.1	0.1	0.1
1	0.1	0.1	0.1	0.1	0.1	0.1	0.1	0.1	0.1	0.1	0.1	0.1	0.1	0.1	0.1	0.1	0.1	0.1	0.1	0.1	0.1	0.1	0.1	0.1	0.1	0.1	0.1	0.1	0.1	0.1	0.1	0.1	0.1	0.1	0.1	0.1	0.1	0.1	0.1	0.1	0.1	0.1	0.1	0.1	0.1	0.1	0.1	0.1	0.54
[truncated: 1 more columns]

## Sheet: Fig.5c
0.8 kPa			1.6 kPa			2 kPa
Pattern mode	Vout(V)		Pattern mode	Vout(V)		Pattern mode	Vout(V)
0	0.36		0	0.36		0	0.36
1	0.46		1	0.495		1	0.61
2	0.584		2	0.66		2	0.78
3	0.68		3	0.8		3	0.94
4	0.791		4	0.94		4	1.09
5	0.923		5	1.09		5	1.2
6	1.01		6	1.2		6	1.29
7	1.08		7	1.3		7	1.37
8	1.15		8	1.38		8	1.46
9	1.2		9	1.45		9	1.57

## Sheet: Fig.5d
Time(ms)	T2	Vout (V)
-20.1005	-0.12734	0.00706
-20.0989	0.04766	0.00981
-20.0973	-0.04453	0.00925
-20.0957	0.01875	0.01203
-20.0941	0.00234	0.01447
-20.0925	0.16953	0.01178
-20.0909	0.01641	0.01225
-20.0893	0.08984	0.00822
-20.0877	-0.01484	0.01094
-20.0861	-0.13594	0.01238
-20.0845	0.03594	0.0135
-20.0829	0.05234	0.00975
-20.0813	0.07969	0.01116
-20.0797	0.10938	0.00663
-20.0781	0.02656	0.01
-20.0765	-0.03438	0.00803
-20.0749	-0.09922	0.01616
-20.0733	0.01875	0.01103
-20.0717	0.06719	0.01066
-20.0701	-0.03984	0.01084
-20.0685	0.06484	0.00906
-20.0669	-0.06641	0.01234
-20.0653	0	0.00772
-20.0637	0.05547	0.01016
-20.0621	0.06953	0.0115
-20.0605	-0.03516	0.01303
-20.0589	0.09453	0.01041
-20.0573	-0.05469	0.00881
-20.0557	-0.00313	0.00769
-20.0541	0.08828	0.01313
-20.0525	0.02656	0.00697
-20.0509	0.08438	0.0135
-20.0493	-0.04219	0.01103
-20.0477	0.00938	0.01263
-20.0461	0.11328	0.01134
-20.0445	0.03906	0.00844
-20.0429	-0.11484	0.00875
-20.0413	0.07031	0.00944
-20.0397	0.04375	0.01313
-20.0381	0.025	0.0085
-20.0365	0.11563	0.00584
-20.0349	0.0125	0.00875
-20.0333	0.03516	0.01284
-20.0317	0.05156	0.01041
-20.0301	0.07344	0.00691
-20.0285	-0.05625	0.00578
-20.0269	-0.04766	0.01069
-20.0253	-0.01719	0.01056
-20.0237	-0.04219	0.01394
-20.0221	0.11641	0.00684
-20.0205	-0.00469	0.00538
-20.0189	-0.02031	0.01372
-20.0173	0.09141	0.01159
-20.0157	-0.12578	0.00928
-20.0141	0.14375	0.00881
-20.0125	0.08828	0.01122
-20.0109	0.05	0.00984
-20.0093	-0.1	0.01097
-20.0077	0.17031	0.00544
-20.0061	-0.00156	0.00931
-20.0045	0.12578	0.01219
-20.0029	-0.04297	0.01109
-20.0013	0.01953	0.01375
-19.9997	0.05469	0.01128
-19.9981	0.02109	0.00981
-19.9965	0.02656	0.01441
-19.9949	0.09844	0.01216
-19.9933	0.02578	0.01075
-19.9917	-0.00156	0.0095
-19.9901	0	0.01075
-19.9885	0.10547	0.01694
-19.9869	0.00547	0.01328
-19.9853	0.12656	0.00616
-19.9837	0.00547	0.00809
-19.9821	0.07891	0.00859
-19.9805	-0.06641	0.00975
-19.9789	0.13984	0.00994
-19.9773	-0.05938	0.00656
-19.9757	0.01328	0.01166
-19.9741	0.06719	0.00875
-19.9725	-0.03359	0.01325
-19.9709	0.10156	0.01225
-19.9693	-0.01328	0.01209
-19.9677	-0.04922	0.01144
-19.9661	0.00547	0.01353
-19.9645	0.03828	0.01075
-19.9629	0.00547	0.01488
-19.9613	0.06484	0.01497
-19.9597	0.06797	0.01275
-19.9581	0.10313	0.01244
-19.9565	0.03672	0.01375
-19.9549	-0.08047	0.01009
-19.9533	0.03828	0.00897
-19.9517	0.10938	0.00903
-19.9501	0.07422	0.00734
-19.9485	0.13125	0.00684
-19.9469	-0.00781	0.01241
-19.9453	0.01797	0.0095
-19.9437	0.03594	0.01206
-19.9421	0.09453	0.00919
-19.9405	0.03906	0.0105
-19.9389	-0.02813	0.00853
-19.9373	-0.03828	0.0145
-19.9357	0.08438	0.0125
-19.9341	0.05	0.01106
-19.9325	0.14766	0.01272
-19.9309	0.09844	0.01044
-19.9293	-0.05703	0.01269
-19.9277	0.04688	0.01003
-19.9261	0.1125	0.01091
-19.9245	-0.05859	0.01231
-19.9229	0.05859	0.00969
-19.9213	-0.00469	0.00969
-19.9197	0.10938	0.01572
-19.9181	0.10938	0.008
-19.9165	0.09063	0.01325
-19.9149	0.03203	0.01181
-19.9133	-0.03125	0.00872
-19.9117	0.06172	0.01372
-19.9101	0.12266	0.00831
-19.9085	-0.04141	0.00747
-19.9069	-0.07891	0.00963
-19.9053	0.1125	0.01191
-19.9037	0.05938	0.01094
-19.9021	-0.00313	0.00891
-19.9005	0.02344	0.01184
-19.8989	0.02891	0.00944
-19.8973	-0.07656	0.01397
-19.8957	0.06953	0.00878
-19.8941	0.08203	0.00684
-19.8925	-0.18281	0.01059
-19.8909	0.025	0.00738
-19.8893	0.07578	0.012
-19.8877	-0.08984	0.01203
-19.8861	0.00156	0.01222
-19.8845	-0.05313	0.00984
-19.8829	0.06719	0.00688
-19.8813	0.03359	0.00913
-19.8797	0.01641	0.00972
-19.8781	-0.00313	0.00753
-19.8765	-0.12734	0.00738
-19.8749	-0.00938	0.00991
-19.8733	-0.00625	0.00916
-19.8717	-0.13516	0.01181
-19.8701	-0.125	0.01034
-19.8685	-0.02031	0.00803
-19.8669	0.05078	0.01094
-19.8653	0.04219	0.01284
-19.8637	0.09375	0.00884
-19.8621	0.02578	0.0095
-19.8605	-0.02031	0.0125
-19.8589	0.03984	0.01575
-19.8573	0.05547	0.01069
-19.8557	-0.03516	0.00797
-19.8541	0.02969	0.01284
-19.8525	0.00781	0.01106
-19.8509	0.05625	0.01331
-19.8493	-0.10469	0.01072
-19.8477	0.05938	0.00606
-19.8461	0.06406	0.00875
-19.8445	-0.00391	0.00941
-19.8429	0.09297	0.00591
-19.8413	0.01563	0.00819
-19.8397	-0.11641	0.00797
-19.8381	0.05938	0.01134
-19.8365	-0.13438	0.01356
-19.8349	0.06875	0.01253
-19.8333	0.13203	0.00775
-19.8317	-0.09609	0.00619
-19.8301	0.07266	0.00775
-19.8285	-0.03984	0.00863
-19.8269	0.09063	0.00981
-19.8253	0.03906	0.00894
-19.8237	-0.08594	0.00791
-19.8221	0.05234	0.00641
-19.8205	-0.04453	0.01006
-19.8189	-0.07031	0.01044
-19.8173	0.12031	0.01097
-19.8157	-0.00234	0.00778
-19.8141	0.02813	0.00966
-19.8125	0.04844	0.01119
-19.8109	-0.04922	0.01075
-19.8093	0.03203	0.00919
-19.8077	-0.08047	0.00719
-19.8061	-0.03672	0.00913
-19.8045	0.04453	0.00744
-19.8029	0.01953	0.012
-19.8013	0.10859	0.01053
-19.7997	0.05234	0.00319
-19.7981	0.05078	0.00831
-19.7965	-0.01016	0.01197
-19.7949	0.17188	0.01013
-19.7933	0.07031	0.01072
-19.7917	0.15313	0.01422
-19.7901	-0.05781	0.00741
-19.7885	-0.02266	0.00744
-19.7869	0.07578	0.00891
-19.7853	-0.02656	0.00747
-19.7837	-0.08359	0.00719
-19.7821	-0.00234	0.00894
-19.7805	-0.02344	0.00713
-19.7789	-0.02031	0.01356
-19.7773	0.12656	0.01225
-19.7757	-0.05	0.01128
-19.7741	-0.03281	0.00738
-19.7725	-0.02969	0.01509
-19.7709	0.00469	0.01147
-19.7693	0.03359	0.01369
-19.7677	-0.00313	0.01038
-19.7661	-0.0375	0.00569
-19.7645	-0.06172	0.00534
-19.7629	-0.1	0.01144
-19.7613	-0.00625	0.00734
-19.7597	0.00156	0.00838
-19.7581	0.14141	0.00772
-19.7565	0.00781	0.00603
-19.7549	-0.08672	0.00928
-19.7533	-0.05313	0.00988
-19.7517	0.08516	0.01047
-19.7501	-0.09141	0.01097
-19.7485	0.075	0.00844
-19.7469	0.08125	0.00813
-19.7453	0.05078	0.00972
-19.7437	-0.06094	0.01231
-19.7421	0.08516	0.00991
-19.7405	0.10625	0.01206
-19.7389	-0.06563	0.00959
-19.7373	0.0375	0.00947
-19.7357	0.01797	0.01403
-19.7341	0.02344	0.01244
-19.7325	0.02266	0.01297
-19.7309	0.06406	0.01022
-19.7293	-0.00625	0.01328
-19.7277	-0.02578	0.01381
-19.7261	-0.06328	0.01028
-19.7245	0.09688	0.01031
-19.7229	0.04453	0.00769
-19.7213	-0.14063	0.00794
-19.7197	0.12109	0.00919
-19.7181	-0.03594	0.01013
-19.7165	0.00703	0.00956
-19.7149	-0.025	0.00969
-19.7133	0.0625	0.00841
-19.7117	0.06875	0.01266
-19.7101	0.03594	0.011
-19.7085	0.15	0.00984
-19.7069	0.02891	0.01084
-19.7053	-0.06641	0.00688
-19.7037	0.09844	0.00878
-19.7021	-0.01797	0.01503
-19.7005	0.10078	0.01284
-19.6989	-0.02813	0.0145
-19.6973	0.03828	0.01119
-19.6957	-0.04531	0.01319
-19.6941	0.04453	0.01247
-19.6925	-0.06875	0.00513
-19.6909	0.03984	0.00684
-19.6893	0.09219	0.00988
-19.6877	-0.01406	0.01156
-19.6861	0.02031	0.01206
-19.6845	0.02344	0.00891
-19.6829	0.10781	0.01369
-19.6813	0	0.00741
-19.6797	0.00703	0.01203
-19.6781	0.06797	0.01113
-19.6765	-0.01406	0.00906
-19.6749	0.13125	0.00581
-19.6733	-0.02969	0.01009
-19.6717	-0.02031	0.01028
-19.6701	-0.16328	0.01038
-19.6685	0.10469	0.01259
-19.6669	0.03594	0.01141
-19.6653	0.07422	0.00759
-19.6637	-0.00859	0.00697
-19.6621	0.02891	0.01031
-19.6605	0.05234	0.0095
-19.6589	-0.01719	0.00928
-19.6573	-0.13047	0.00616
-19.6557	0.06172	0.00856
-19.6541	0.03047	0.01203
-19.6525	0.02266	0.01166
-19.6509	0.05547	0.01019
-19.6493	0.06797	0.00888
-19.6477	0.04453	0.00584
-19.6461	-0.0125	0.014
-19.6445	-0.06328	0.00853
-19.6429	-0.01172	0.009
-19.6413	-0.20234	0.01141
-19.6397	-0.00391	0.01131
-19.6381	-0.10078	0.00747
-19.6365	0.09609	0.01478
-19.6349	0.00938	0.01431
-19.6333	-0.00469	0.01241
-19.6317	-0.02422	0.00894
-19.6301	0.04063	0.00731
-19.6285	0.11875	0.00419
-19.6269	0.15781	0.01159
-19.6253	-0.025	0.01119
-19.6237	0.03906	0.01581
-19.6221	0.03047	0.01053
-19.6205	0.08047	0.00788
-19.6189	0.01719	0.01066
-19.6173	0.05859	0.01088
-19.6157	0.01719	0.00703
-19.6141	-0.06563	0.00741
-19.6125	-0.00156	0.00694
-19.6109	0.0375	0.00891
-19.6093	0.12891	0.01122
-19.6077	0.03672	0.01266
-19.6061	0.02344	0.00878
-19.6045	0.01094	0.00497
-19.6029	-0.01016	0.01063
-19.6013	-0.05859	0.00747
-19.5997	0.09375	0.00566
-19.5981	-0.01172	0.01056
-19.5965	0.09375	0.01131
-19.5949	-0.07969	0.00869
-19.5933	-0.09844	0.01094
-19.5917	0.07422	0.01109
-19.5901	0.04219	0.0095
-19.5885	0.02813	0.00947
-19.5869	0	0.01088
-19.5853	-0.02734	0.00709
-19.5837	-0.075	0.00794
-19.5821	-0.02109	0.00375
-19.5805	0.02656	0.00559
-19.5789	-0.15391	0.00775
-19.5773	-0.02188	0.00778
-19.5757	-0.14219	0.00822
-19.5741	0.03594	0.00688
-19.5725	0.01094	0.01038
-19.5709	-0.06094	0.01553
-19.5693	0.07891	0.01197
-19.5677	-0.10313	0.00856
-19.5661	0.00234	0.01369
-19.5645	-0.00859	0.01247
-19.5629	-0.00078125	0.00838
-19.5613	-0.04375	0.01109
-19.5597	0.03438	0.01347
-19.5581	-0.01016	0.0085
-19.5565	0.05547	0.00947
-19.5549	0.01016	0.00972
-19.5533	-0.04766	0.01181
-19.5517	0.05	0.00728
-19.5501	0.00625	0.01338
-19.5485	-0.05078	0.00734
-19.5469	0.11094	0.00747
-19.5453	-0.07344	0.0115
-19.5437	-0.00938	0.01131
-19.5421	-0.01172	0.0125
-19.5405	0.00156	0.01203
-19.5389	0.05703	0.00719
-19.5373	0.03047	0.01034
-19.5357	0.00469	0.00478
-19.5341	0.1375	0.01044
-19.5325	-0.04922	0.01022
-19.5309	0.0625	0.00959
-19.5293	-0.01875	0.00966
-19.5277	0.05703	0.00934
-19.5261	0.02813	0.00947
-19.5245	-0.00156	0.01141
-19.5229	-0.00781	0.00991
-19.5213	0.075	0.00578
-19.5197	-0.10859	0.01075
-19.5181	-0.16719	0.01266
-19.5165	0.05469	0.013
-19.5149	-0.00703	0.01128
-19.5133	-0.04219	0.00694
-19.5117	-0.01328	0.01028
-19.5101	-0.0375	0.01216
-19.5085	-0.07813	0.00963
-19.5069	-0.01094	0.00838
-19.5053	-0.00156	0.0095
-19.5037	-0.01719	0.00716
-19.5021	0.06797	0.01213
-19.5005	0.03516	0.01025
-19.4989	0.05078	0.00791
-19.4973	0.03203	0.00866
-19.4957	-0.03281	0.00703
-19.4941	0.02266	0.00719
-19.4925	-0.03047	0.00409
-19.4909	0.00156	0.01044
-19.4893	-0.02031	0.00622
-19.4877	0.04531	0.01066
-19.4861	0.04453	0.01184
-19.4845	0.04141	0.00956
-19.4829	0.11094	0.00813
-19.4813	-0.08047	0.00981
-19.4797	-0.14766	0.00925
-19.4781	0.13125	0.00863
-19.4765	0.03516	0.00891
-19.4749	0.07031	0.01106
-19.4733	-0.02188	0.00697
-19.4717	-0.05625	0.00959
-19.4701	0.01484	0.01072
-19.4685	0.05	0.00969
-19.4669	-0.06563	0.00966
-19.4653	0.08828	0.00794
-19.4637	-0.16094	0.01319
-19.4621	0.07969	0.01184
-19.4605	-0.03203	0.01247
-19.4589	-0.075	0.00575
-19.4573	0.00781	0.00738
-19.4557	-0.16016	0.01356
-19.4541	-0.01094	0.00581
-19.4525	0.08125	0.00653
-19.4509	-0.07734	0.00738
-19.4493	0.11328	0.01156
-19.4477	0.03828	0.00647
-19.4461	0.00625	0.0075
-19.4445	0.11484	0.01
-19.4429	-0.07578	0.01278
-19.4413	0.06797	0.01488
-19.4397	-0.00859	0.01072
-19.4381	-0.12578	0.01297
-19.4365	-0.04688	0.00884
-19.4349	0.02969	0.0105
-19.4333	-0.03125	0.01544
-19.4317	0.04453	0.01169
-19.4301	0	0.00719
-19.4285	0.03672	0.01144
-19.4269	-0.03047	0.00816
-19.4253	0.09063	0.01006
-19.4237	-0.09063	0.01203
-19.4221	-0.02422	0.00919
-19.4205	0.07578	0.00791
-19.4189	0.02266	0.00888
-19.4173	0.08828	0.00684
-19.4157	0.04297	0.01256
-19.4141	0.07969	0.00888
-19.4125	-0.02109	0.00922
-19.4109	0.01016	0.00844
-19.4093	-0.00781	0.00869
-19.4077	0.09688	0.01272
-19.4061	-0.00469	0.01075
-19.4045	-0.03203	0.00781
-19.4029	-0.03281	0.00963
-19.4013	-0.06563	0.01319
-19.3997	0.04688	0.00731
-19.3981	0.05391	0.01481
-19.3965	0.09063	0.01013
-19.3949	-0.02031	0.00956
-19.3933	0.06641	0.00831
-19.3917	-0.07813	0.01138
-19.3901	0.03594	0.00647
-19.3885	-0.00703	0.01106
-19.3869	0	0.01288
-19.3853	-0.04766	0.01197
-19.3837	-0.02031	0.00794
-19.3821	-0.04688	0.01134
-19.3805	0.03906	0.01281
-19.3789	0.075	0.00694
-19.3773	0.09688	0.00997
-19.3757	-0.03984	0.00403
-19.3741	0.08828	0.00994
-19.3725	0.12813	0.01059
-19.3709	0.07188	0.00863
-19.3693	0.07266	0.00716
-19.3677	0.04453	0.00944
-19.3661	0.01797	0.00813
-19.3645	0.09297	0.01188
-19.3629	-0.03672	0.01038
-19.3613	0.07031	0.00634
-19.3597	0.02734	0.01169
-19.3581	0.0125	0.00944
-19.3565	0.02656	0.01106
-19.3549	-0.12891	0.01222
-19.3533	-0.12031	0.01003
-19.3517	-0.03047	0.00725
-19.3501	-0.13984	0.00803
-19.3485	0.04688	0.01034
-19.3469	-0.01719	0.00641
-19.3453	0.01016	0.01063
-19.3437	0.06875	0.00491
-19.3421	0.17656	0.00819
-19.3405	-0.02734	0.01191
-19.3389	0.08125	0.01122
-19.3373	-0.00156	0.01106
-19.3357	-0.06797	0.00581
-19.3341	-0.03359	0.00125
-19.3325	-0.12031	0.00494
-19.3309	0.04375	0.00791
-19.3293	0.0875	0.01056
-19.3277	0.08359	0.01166
-19.3261	0.03438	0.017
-19.3245	-0.08359	0.00956
-19.3229	0.00313	0.00719
-19.3213	-0.04922	0.00834
-19.3197	0.0375	0.01113
-19.3181	-0.02422	0.00978
-19.3165	0.01484	0.00972
-19.3149	0.08359	0.00581
-19.3133	0	0.01266
-19.3117	-0.02734	0.01178
-19.3101	0.03281	0.01159
-19.3085	-0.07656	0.01069
-19.3069	-0.08906	0.00825
-19.3053	0.05078	0.00594
-19.3037	0.09219	0.01141
-19.3021	-0.10703	0.00856
-19.3005	-0.00391	0.00388
-19.2989	-0.04922	0.00956
-19.2973	0.03594	0.01281
-19.2957	0.00156	0.01109
-19.2941	0.09219	0.0115
-19.2925	-0.02344	0.00891
-19.2909	-0.02656	0.00944
-19.2893	-0.08984	0.00891
-19.2877	0.07734	0.00772
-19.2861	-0.15547	0.00984
-19.2845	-0.05938	0.01072
-19.2829	0.09453	0.00656
-19.2813	-0.04766	0.01138
-19.2797	0.06016	0.00963
-19.2781	0.13125	0.012
-19.2765	0.01953	0.01309
-19.2749	0.11172	0.01088
-19.2733	0.01797	0.01094
-19.2717	-0.01172	0.01281
-19.2701	-0.08125	0.00741
-19.2685	0.0125	0.01419
-19.2669	-0.03359	0.01091
-19.2653	-0.00859	0.00806
-19.2637	0.06484	0.01109
-19.2621	0.09766	0.0135
-19.2605	-0.08594	0.01166
-19.2589	0.01563	0.00838
-19.2573	-0.06016	0.00947
-19.2557	0.05078	0.00906
-19.2541	0.01328	0.00894
-19.2525	-0.00156	0.0125
-19.2509	0.025	0.00913
-19.2493	-0.06875	0.0065
-19.2477	0.08359	0.01269
-19.2461	0.07891	0.00709
-19.2445	0.07344	0.01019
-19.2429	0.03125	0.01097
-19.2413	0.01953	0.00541
-19.2397	-0.02813	0.01197
-19.2381	0.05391	0.00953
-19.2365	0.04609	0.00825
-19.2349	-0.07109	0.01031
-19.2333	0.08828	0.00841
-19.2317	0.025	0.0115
-19.2301	0.04609	0.00909
-19.2285	0.12031	0.01303
-19.2269	-0.06953	0.01216
-19.2253	-0.06719	0.01506
-19.2237	-0.02969	0.00944
-19.2221	0.01875	0.00369
-19.2205	0.09297	0.008
-19.2189	-0.03906	0.01059
-19.2173	0.05313	0.00803
-19.2157	0.10625	0.01553
-19.2141	0.01406	0.01172
-19.2125	0.02266	0.0105
-19.2109	0.04922	0.00963
-19.2093	0.01406	0.01334
-19.2077	0.04531	0.00844
-19.2061	-0.00156	0.00888
-19.2045	-0.01328	0.00975
-19.2029	0.09531	0.00569
-19.2013	-0.05391	0.00659
-19.1997	0.11094	0.015
-19.1981	0.16719	0.00678
-19.1965	-0.06719	0.00513
-19.1949	-0.00547	0.01247
-19.1933	0.02891	0.00422
-19.1917	0.12344	0.00809
-19.1901	0.00078125	0.01253
-19.1885	0.02734	0.007
-19.1869	0.16641	0.00878
-19.1853	0.01641	0.01172
-19.1837	-0.08438	0.009
-19.1821	0.05391	0.00919
-19.1805	0.04922	0.00816
-19.1789	-0.15313	0.00691
-19.1773	0.06875	0.00597
-19.1757	0.025	0.007
-19.1741	-0.00859	0.01009
-19.1725	0.10391	0.00938
-19.1709	-0.01016	0.01559
-19.1693	0.04453	0.01213
-19.1677	-0.03281	0.009
-19.1661	0.03828	0.01606
-19.1645	0.10391	0.01409
-19.1629	0.07656	0.00897
-19.1613	0.1	0.00891
-19.1597	0.0375	0.01222
-19.1581	-0.02813	0.00581
-19.1565	0.18516	0.00959
-19.1549	-0.07188	0.01259
-19.1533	-0.03281	0.01066
-19.1517	-0.08672	0.01038
-19.1501	0.04453	0.00941
-19.1485	0.10859	0.01219
-19.1469	0.02656	0.00984
-19.1453	-0.04297	0.01203
-19.1437	-0.01719	0.00803
-19.1421	-0.13828	0.00919
-19.1405	0.07891	0.01359
-19.1389	0.07109	0.01466
-19.1373	0.02891	0.00894
-19.1357	0.10391	0.00841
-19.1341	-0.125	0.0065
-19.1325	0.01797	0.01013
-19.1309	0.05547	0.01259
-19.1293	0.02734	0.01159
-19.1277	0.06328	0.00569
-19.1261	0.02813	0.01128
-19.1245	-0.04063	0.01513
-19.1229	0.00859	0.00853
-19.1213	-0.00859	0.00978
-19.1197	0.05078	0.01203
-19.1181	-0.08125	0.00566
-19.1165	-0.00313	0.01059
-19.1149	0.01328	0.01225
-19.1133	-0.05781	0.00834
-19.1117	0.04766	0.00972
-19.1101	0.07109	0.01316
-19.1085	0.05234	0.01194
-19.1069	0.04141	0.00931
-19.1053	0.17344	0.01191
-19.1037	-0.02266	0.01063
-19.1021	-0.05391	0.01463
-19.1005	-0.01953	0.0135
-19.0989	0.0125	0.01378
-19.0973	-0.07813	0.00888
-19.0957	-0.00156	0.01581
-19.0941	0.10938	0.01275
-19.0925	0.08359	0.01025
-19.0909	-0.01953	0.00663
-19.0893	0.04531	0.00947
-19.0877	-0.04844	0.01097
-19.0861	-0.00859	0.01169
-19.0845	0.00313	0.00947
-19.0829	0.00234	0.01016
-19.0813	0.00078125	0.012
-19.0797	0.00859	0.01419
-19.0781	0.02734	0.00784
-19.0765	-0.08438	0.01284
-19.0749	-0.01797	0.0045
-19.0733	0.07578	0.00944
-19.0717	-0.02344	0.00691
-19.0701	-0.00234	0.00853
-19.0685	0.00469	0.01213
-19.0669	-0.02969	0.012
-19.0653	0.03281	0.01047
-19.0637	0.07109	0.00978
-19.0621	-0.08594	0.01653
-19.0605	0.09063	0.01266
-19.0589	0.11172	0.01
-19.0573	0.06641	0.01141
-19.0557	-0.03516	0.00709
-19.0541	0.00234	0.008
-19.0525	-0.13203	0.01294
-19.0509	0.05469	0.01141
-19.0493	-0.07188	0.00822
-19.0477	-0.02578	0.00741
-19.0461	-0.00859	0.00594
-19.0445	0.05625	0.00956
-19.0429	0.04063	0.00869
-19.0413	0.10313	0.01084
-19.0397	0.08906	0.01413
-19.0381	0.04844	0.00978
-19.0365	-0.17031	0.00806
-19.0349	-0.01172	0.00819
-19.0333	0.04922	0.00894
-19.0317	-0.03438	0.00884
-19.0301	0.04844	0.01159
-19.0285	-0.01484	0.00872
-19.0269	-0.00781	0.00919
-19.0253	-0.03516	0.00797
-19.0237	-0.05391	0.01309
-19.0221	0.20625	0.01188
-19.0205	0.01641	0.01494
-19.0189	0.02422	0.01344
-19.0173	-0.03203	0.012
-19.0157	0.02109	0.01088
-19.0141	0.00156	0.00925
-19.0125	0.04766	0.00916
-19.0109	-0.05781	0.00603
-19.0093	0.11172	0.01191
-19.0077	-0.02266	0.00928
-19.0061	0.02578	0.00713
-19.0045	0.12813	0.00856
-19.0029	0.06563	0.01266
-19.0013	0.09063	0.01041
-18.9997	-0.01641	0.00156
-18.9981	-0.04609	0.01159
-18.9965	0.14922	0.009
-18.9949	-0.07734	0.01016
-18.9933	-0.06719	0.00822
-18.9917	0.00156	0.00984
-18.9901	-0.0375	0.01281
-18.9885	0.00859	0.00888
-18.9869	0.02109	0.00656
-18.9853	-0.00234	0.00997
-18.9837	0.05625	0.00838
-18.9821	0.02422	0.00769
-18.9805	-0.01016	0.00884
-18.9789	0.05781	0.01281
-18.9773	0.01328	0.00559
-18.9757	0.00781	0.00788
-18.9741	0.05078	0.01434
-18.9725	-0.02422	0.00997
-18.9709	0.04297	0.00453
-18.9693	-0.01563	0.01059
-18.9677	0.11406	0.00563
-18.9661	0.12188	0.00759
-18.9645	0.02656	0.009
-18.9629	0.04766	0.00888
-18.9613	-0.01094	0.01166
-18.9597	0.05156	0.00722
-18.9581	-0.06406	0.01144
-18.9565	-0.02578	0.01269
-18.9549	0.07969	0.01134
-18.9533	-0.01328	0.00981
-18.9517	0.14609	0.01081
-18.9501	0.11328	0.00831
-18.9485	0.00625	0.00625
-18.9469	-0.04063	0.01194
-18.9453	0.05234	0.00994
-18.9437	0.125	0.00544
-18.9421	-0.02969	0.00513
-18.9405	0.12734	0.01238
-18.9389	-0.02734	0.00897
-18.9373	0.07188	0.01025
-18.9357	-0.05391	0.00963
-18.9341	-0.03281	0.00788
-18.9325	0.02578	0.00734
-18.9309	0.00156	0.006
-18.9293	0.01797	0.00784
-18.9277	-0.00156	0.01025
-18.9261	0.0625	0.01031
-18.9245	0.03906	0.00728
-18.9229	-0.00938	0.00619
-18.9213	0.01328	0.00709
-18.9197	0.06953	0.01272
-18.9181	-0.09141	0.01372
-18.9165	-0.04688	0.01009
-18.9149	-0.06641	0.00869
-18.9133	-0.05156	0.0105
-18.9117	-0.04922	0.00863
-18.9101	-0.02656	0.01556
-18.9085	-0.05156	0.00875
-18.9069	0.09453	0.01144
-18.9053	0.00234	0.00978
-18.9037	0.05859	0.01253
-18.9021	-0.00547	0.01609
-18.9005	-0.04844	0.00744
-18.8989	0.11094	0.01275
-18.8973	0.10078	0.00841
-18.8957	0.03047	0.01025
-18.8941	0.05938	0.00941
-18.8925	-0.02031	0.01631
-18.8909	-0.06484	0.01169
-18.8893	0.00703	0.00994
-18.8877	-0.09141	0.00878
-18.8861	-0.13516	0.01028
-18.8845	0.03125	0.00666
-18.8829	-0.04922	0.00934
-18.8813	0.07656	0.0065
-18.8797	0.02109	0.00753
-18.8781	0.03359	0.00744
-18.8765	-0.07422	0.01134
-18.8749	0.06172	0.01394
-18.8733	-0.06484	0.011
-18.8717	0.06406	0.01056
-18.8701	0.06016	0.00797
-18.8685	0.06172	0.01056
-18.8669	-0.10938	0.00831
-18.8653	0.01641	0.01606
-18.8637	0.02422	0.00906
-18.8621	0.08438	0.00891
-18.8605	0.12969	0.00519
-18.8589	-0.03828	0.00838
-18.8573	-0.07188	0.00706
-18.8557	0.10781	0.00972
-18.8541	-0.0125	0.01206
-18.8525	0.09141	0.01256
-18.8509	0.05234	0.0095
-18.8493	0.04141	0.0035
-18.8477	0.06797	0.00978
-18.8461	0.05625	0.00644
-18.8445	0.09453	0.01
-18.8429	0.10469	0.01041
-18.8413	-0.11719	0.01009
-18.8397	0.06094	0.00653
-18.8381	-0.06641	0.01538
-18.8365	0.00547	0.01034
-18.8349	-0.01797	0.00747
-18.8333	-0.08594	0.00969
-18.8317	0.07188	0.01006
-18.8301	0.03281	0.01381
-18.8285	0.12422	0.0105
-18.8269	0.10078	0.00656
-18.8253	0.00859	0.00691
-18.8237	0.00625	0.00806
-18.8221	0.05547	0.01203
-18.8205	-0.00781	0.01356
-18.8189	0.12109	0.00909
-18.8173	0.13203	0.00628
-18.8157	-0.03672	0.00594
-18.8141	0.06328	0.00941
-18.8125	-0.04375	0.00838
-18.8109	-0.05625	0.01078
-18.8093	-0.0125	0.01038
-18.8077	0.09063	0.01128
-18.8061	0.08359	0.00622
-18.8045	-0.00234	0.00988
-18.8029	-0.00781	0.009
-18.8013	0.11328	0.00803
-18.7997	-0.09844	0.00628
-18.7981	0.06719	0.008
-18.7965	0.04922	0.00875
-18.7949	0.01328	0.00884
-18.7933	0.04375	0.00853
-18.7917	0.02813	0.00938
-18.7901	0.07969	0.01197
-18.7885	0.04688	0.01125
-18.7869	-0.01641	0.01172
-18.7853	0.11719	0.01081
-18.7837	-0.03047	0.00194
-18.7821	-0.03281	0.00759
-18.7805	-0.14766	0.00941
-18.7789	-0.01563	0.01078
-18.7773	-0.03359	0.0085
-18.7757	-0.08047	0.01069
-18.7741	0.08516	0.01356
-18.7725	-0.00859	0.01134
-18.7709	-0.05703	0.008
-18.7693	-0.02656	0.01247
-18.7677	-0.05703	0.01131
-18.7661	-0.05234	0.01222
-18.7645	0.02188	0.01044
-18.7629	0.10078	0.00375
-18.7613	-0.00391	0.00528
-18.7597	0.06016	0.00925
-18.7581	-0.06563	0.00925
-18.7565	0.05625	0.00913
-18.7549	0.14375	0.00678
-18.7533	0.01719	0.00897
-18.7517	0.01641	0.00678
-18.7501	-0.02188	0.01081
-18.7485	0.05	0.00903
-18.7469	-0.02969	0.01181
-18.7453	-0.06719	0.01141
-18.7437	0.06172	0.00722
-18.7421	0.12031	0.00947
-18.7405	-0.05781	0.01081
-18.7389	-0.02813	0.00978
-18.7373	0.07266	0.00634
-18.7357	-0.04453	0.01016
-18.7341	0.07266	0.00828
-18.7325	-0.02578	0.00944
-18.7309	0.08281	0.01291
-18.7293	0.03438	0.00556
-18.7277	-0.05234	0.01013
-18.7261	0.05625	0.01088
-18.7245	0.03047	0.00913
-18.7229	-0.04141	0.012
-18.7213	-0.08281	0.01066
-18.7197	0.07734	0.00744
-18.7181	0.09219	0.01013
-18.7165	0.09375	0.00469
-18.7149	-0.06016	0.00894
-18.7133	0.08203	0.00684
-18.7117	0.09844	0.01063
-18.7101	0.12656	0.00931
-18.7085	0.1	0.0115
-18.7069	0.00859	0.01022
-18.7053	0.02266	0.00706
-18.7037	0.08281	0.00684
-18.7021	0.04297	0.00431
-18.7005	0.00391	0.01172
-18.6989	0.05078	0.0155
-18.6973	-0.08125	0.01356
-18.6957	0.13828	0.01053
-18.6941	0.13828	0.00572
-18.6925	-0.03203	0.00459
-18.6909	0.02188	0.00341
-18.6893	-0.04922	0.00028125
-18.6877	-0.01016	0.00588
-18.6861	-0.06563	0.00788
-18.6845	0.06172	0.01022
-18.6829	-0.03359	0.01078
-18.6813	0.03594	0.00706
-18.6797	-0.04219	0.00694
-18.6781	-0.10234	0.00597
-18.6765	-0.05156	0.007
-18.6749	-0.06328	0.01456
-18.6733	0.13984	0.00584
-18.6717	-0.03125	0.00556
-18.6701	0.06953	0.00916
-18.6685	0.08672	0.01197
-18.6669	0.04922	0.00691
-18.6653	-0.03516	0.00731
-18.6637	0.0875	0.00863
-18.6621	0.00313	0.00941
-18.6605	-0.02109	0.00959
-18.6589	0.01953	0.00775
-18.6573	0.00391	0.00759
-18.6557	-0.02344	0.00547
-18.6541	0.08125	0.00959
-18.6525	-0.04219	0.00619
-18.6509	-0.02266	0.00838
-18.6493	-0.14531	0.01103
-18.6477	-0.08047	0.00528
-18.6461	0.11641	0.00697
-18.6445	0.02578	0.00509
-18.6429	-0.07734	0.00631
-18.6413	0.08359	0.00909
-18.6397	-0.00938	0.01319
-18.6381	0	0.00638
-18.6365	0.00547	0.00381
-18.6349	0.04922	0.00441
-18.6333	0.06484	0.00919
-18.6317	-0.03906	0.01044
-18.6301	0.01484	0.00516
-18.6285	0.04375	0.00609
-18.6269	-0.075	0.00453
-18.6253	0.03672	0.011
-18.6237	0.14063	0.01097
-18.6221	-0.03359	0.00781
-18.6205	-0.00078125	0.01041
-18.6189	-0.10234	0.00706
-18.6173	0.12891	0.01206
-18.6157	-0.01875	0.00522
-18.6141	0.02188	0.00828
-18.6125	-0.03203	0.00634
-18.6109	-0.1375	0.00666
-18.6093	0.02969	0.00419
-18.6077	0.02734	0.00613
-18.6061	-0.03906	0.00569
-18.6045	0.06406	0.011
-18.6029	0.10469	0.007
-18.6013	-0.00391	0.00688
-18.5997	0.05078	0.00672
-18.5981	0.02109	0.01063
-18.5965	0.02422	0.01322
-18.5949	0.03516	0.00653
-18.5933	0.09453	0.00641
-18.5917	-0.03906	0.00328
-18.5901	-0.00859	0.01053
-18.5885	-0.00234	0.00684
-18.5869	-0.00078125	0.01144
-18.5853	-0.0375	0.00972
-18.5837	-0.09766	0.01078
-18.5821	-0.02422	0.00675
-18.5805	-0.02656	0.00875
-18.5789	0.00703	0.01028
-18.5773	0.08828	0.00734
-18.5757	-0.02969	0.01209
-18.5741	0.00859	0.00566
-18.5725	0.05078	0.012
-18.5709	-0.05313	0.01053
-18.5693	0.09453	0.00597
-18.5677	-0.02109	0.00566
-18.5661	0.02969	0.00394
-18.5645	-0.00781	0.00909
-18.5629	0.09922	0.0125
-18.5613	0.02109	0.00791
-18.5597	0.13438	0.00772
-18.5581	0.02578	0.00741
-18.5565	-0.00156	0.00819
-18.5549	-0.0125	0.01025
-18.5533	0.08516	0.01059
-18.5517	-0.04063	0.01081
-18.5501	-0.09453	0.00659
-18.5485	-0.04609	0.00519
-18.5469	0.11016	0.00625
-18.5453	-0.01875	0.00909
-18.5437	0.06172	0.01416
-18.5421	-0.05313	0.01163
-18.5405	-0.00781	0.0075
-18.5389	0.0375	0.00725
-18.5373	-0.03438	0.01013
-18.5357	-0.00547	0.00603
-18.5341	0.05547	0.00963
-18.5325	-0.00703	0.00984
-18.5309	0.04766	0.00772
-18.5293	0.11094	0.01009
-18.5277	0.00469	0.00966
-18.5261	0.09609	0.00891
-18.5245	-0.07578	0.00891
-18.5229	0.05	0.01013
-18.5213	0.09297	0.01156
-18.5197	0.0375	0.00803
-18.5181	0.13359	0.00978
-18.5165	0.08906	0.01213
-18.5149	-0.03672	0.00897
-18.5133	0.08047	0.00919
-18.5117	0.02031	0.00913
-18.5101	0.01016	0.00353
-18.5085	0.08047	0.00869
-18.5069	0.04453	0.00834
-18.5053	0.08047	0.00566
-18.5037	-0.04922	0.00653
-18.5021	0.03438	0.00781
-18.5005	-0.04297	0.01059
-18.4989	-0.01094	0.00925
-18.4973	-0.06328	0.01041
-18.4957	-0.03125	0.00684
-18.4941	-0.01406	0.00747
-18.4925	0.03906	0.00747
-18.4909	-0.01641	0.01241
-18.4893	-0.02656	0.00728
-18.4877	0.0375	0.00531
-18.4861	-0.03672	0.01219
-18.4845	0.08359	0.00688
-18.4829	-0.12344	0.00316
-18.4813	-0.03359	0.00625
-18.4797	-0.00703	0.00638
-18.4781	0.09297	0.00681
-18.4765	0.09766	0.00775
-18.4749	0.02344	0.01238
-18.4733	0.00234	0.01344
-18.4717	0.11172	0.01256
-18.4701	0.13672	0.01013
-18.4685	-0.03203	0.011
-18.4669	0.09141	0.00881
-18.4653	0.01719	0.01119
-18.4637	0.03203	0.01
-18.4621	0.01484	0.01009
-18.4605	-0.03984	0.00922
-18.4589	0.05703	0.00713
-18.4573	0.06172	0.01203
-18.4557	-0.01328	0.00916
-18.4541	0.05391	0.00894
-18.4525	-0.03047	0.00956
-18.4509	0.01328	0.00891
-18.4493	-0.02969	0.01103
-18.4477	-0.10156	0.01009
-18.4461	0.08594	0.01113
-18.4445	-0.01563	0.00881
-18.4429	0.07344	0.01019
-18.4413	-0.01094	0.01119
-18.4397	-0.00703	0.00744
-18.4381	-0.1	0.00972
-18.4365	0.02031	0.01003
-18.4349	0.0375	0.00738
-18.4333	0.10703	0.00931
-18.4317	-0.06328	0.00966
-18.4301	-0.02266	0.00813
-18.4285	-0.06797	0.00703
-18.4269	0.00625	0.0115
-18.4253	-0.01094	0.00963
-18.4237	0.00234	0.00797
-18.4221	-0.03047	0.00628
-18.4205	0.1	0.00513
-18.4189	-0.05859	0.01075
-18.4173	-0.17266	0.00944
-18.4157	-0.01328	0.00831
-18.4141	-0.06563	0.00869
-18.4125	0.14453	0.00778
-18.4109	0.03281	0.01588
-18.4093	0.03438	0.01059
-18.4077	0.10469	0.00719
-18.4061	-0.14766	0.00325
-18.4045	0.03047	0.01338
-18.4029	-0.01094	0.00944
-18.4013	0.04297	0.00666
-18.3997	0.00938	0.011
-18.3981	0.08281	0.0075
-18.3965	0.10078	0.00669
-18.3949	0.20078	0.00972
-18.3933	-0.08516	0.01016
-18.3917	0.04297	0.00941
-18.3901	-0.01953	0.01056
-18.3885	-0.04609	0.00931
-18.3869	0.01797	0.00869
-18.3853	0.04922	0.01609
-18.3837	0.02266	0.00969
-18.3821	0.07578	0.00778
-18.3805	0.05781	0.00634
-18.3789	0.07734	0.00997
-18.3773	-0.00391	0.01075
-18.3757	0.01719	0.01069
-18.3741	0.02188	0.00872
-18.3725	0.02344	0.00759
-18.3709	0.05078	0.00916
-18.3693	0.02969	0.01322
-18.3677	0.05547	0.009
-18.3661	0.05625	0.00497
-18.3645	0.05313	0.01097
-18.3629	0.05938	0.01303
-18.3613	-0.04297	0.00884
-18.3597	-0.06172	0.01338
-18.3581	0.08203	0.00897
-18.3565	-0.08516	0.01166
-18.3549	-0.06172	0.00844
-18.3533	0.02656	0.01331
-18.3517	-0.05	0.01084
-18.3501	-0.01563	0.01275
-18.3485	-0.07109	0.01044
-18.3469	-0.03828	0.01203
-18.3453	-0.0625	0.00853
-18.3437	0.05781	0.00806
-18.3421	0.09297	0.01097
-18.3405	0.06328	0.00459
-18.3389	-0.01797	0.01009
-18.3373	0.08984	0.00766
-18.3357	0.15938	0.01159
-18.3341	-0.06328	0.00731
-18.3325	-0.12734	0.01
-18.3309	0.09531	0.00953
-18.3293	0.05391	0.01516
-18.3277	0.07578	0.01294
-18.3261	0.08906	0.00534
-18.3245	0.01719	0.00878
-18.3229	0.08594	0.00716
-18.3213	0.03359	0.01166
-18.3197	0.01016	0.00988
-18.3181	0.00234	0.01338
-18.3165	-0.01406	0.00797
-18.3149	-0.00391	0.01131
-18.3133	0.00078125	0.00859
-18.3117	0.02422	0.01028
-18.3101	0.09609	0.00747
-18.3085	0.00625	0.00944
-18.3069	0.08984	0.00959
-18.3053	0.07656	0.00975
-18.3037	-0.05156	0.01034
-18.3021	0.02344	0.00606
-18.3005	-0.03047	0.00591
-18.2989	0.01172	0.01059
-18.2973	0.01953	0.00688
-18.2957	-0.00703	0.01181
-18.2941	-0.10078	0.01453
-18.2925	-0.025	0.0065
-18.2909	-0.16406	0.00628
-18.2893	0.10547	0.00841
-18.2877	-0.01719	0.00781
-18.2861	0.04922	0.00975
-18.2845	0.01406	0.009
-18.2829	-0.01406	0.00894
-18.2813	0.03672	0.00647
-18.2797	0.13516	0.00984
-18.2781	-0.04922	0.01163
-18.2765	0.13906	0.01228
-18.2749	-0.04219	0.00856
-18.2733	0.00234	0.00931
-18.2717	0.00469	0.00844
-18.2701	0.06094	0.01059
-18.2685	0.05703	0.01181
-18.2669	-0.03672	0.01034
-18.2653	0.05469	0.01122
-18.2637	0.00391	0.00972
-18.2621	0.01797	0.00916
-18.2605	0.09219	0.01009
-18.2589	0.01328	0.00581
-18.2573	-0.03125	0.01213
-18.2557	-0.0375	0.00744
-18.2541	-0.06484	0.01031
-18.2525	0.04141	0.01253
-18.2509	-0.00859	0.00919
-18.2493	0.01016	0.00388
-18.2477	-0.02031	0.00888
-18.2461	0.13516	0.00734
-18.2445	-0.08281	0.00803
-18.2429	-0.05156	0.01247
-18.2413	-0.16406	0.00903
-18.2397	-0.00234	0.01388
-18.2381	-0.00781	0.00975
-18.2365	-0.02031	0.00678
-18.2349	0.19375	0.00591
-18.2333	-0.04453	0.00528
-18.2317	-0.18984	0.00791
-18.2301	0.12656	0.00453
-18.2285	-0.02188	0.00825
-18.2269	0.02344	0.01225
-18.2253	-0.02734	0.01694
-18.2237	-0.09297	0.00719
-18.2221	0.03594	0.00875
-18.2205	-0.01563	0.01691
-18.2189	-0.18125	0.00713
-18.2173	-0.03828	0.00941
-18.2157	0.03672	0.00991
-18.2141	-0.08672	0.00828
-18.2125	0.00547	0.008
-18.2109	-0.05156	0.00909
-18.2093	0.01328	0.013
-18.2077	-0.04844	0.00597
-18.2061	-0.00859	0.00994
-18.2045	0.12109	0.00856
-18.2029	0.00313	0.01038
-18.2013	-0.16016	0.00609
-18.1997	0.02109	0.00641
-18.1981	-0.01328	0.008
-18.1965	0.08047	0.01434
-18.1949	-0.02969	0.01203
-18.1933	0.07109	0.01003
-18.1917	-0.03281	0.01022
-18.1901	-0.08047	0.00669
-18.1885	-0.07266	0.01
-18.1869	-0.04766	0.00663
-18.1853	-0.10703	0.00809
-18.1837	-0.05859	0.00994
-18.1821	0.09609	0.01034
-18.1805	-0.01094	0.00916
-18.1789	0.08438	0.00734
-18.1773	0.06953	0.01163
-18.1757	0.04063	0.00622
-18.1741	0.09844	0.00859
-18.1725	0.03047	0.01109
-18.1709	0.06016	0.01003
-18.1693	-0.00703	0.00875
-18.1677	0.06484	0.00090625
-18.1661	-0.03594	0.01184
-18.1645	-0.075	0.01094
-18.1629	0.11016	0.00947
-18.1613	0.18203	0.00756
-18.1597	0.03906	0.00994
-18.1581	-0.09141	0.01109
-18.1565	-0.00156	0.00947
-18.1549	0.06094	0.00784
-18.1533	-0.03594	0.00681
-18.1517	-0.06797	0.00928
-18.1501	-0.01406	0.01003
-18.1485	-0.0375	0.01191
-18.1469	0.05156	0.00772
-18.1453	0.11641	0.00778
-18.1437	-0.00625	0.00966
-18.1421	0.04844	0.00934
-18.1405	0.01406	0.00669
-18.1389	0.03203	0.01278
-18.1373	0.01094	0.01225
-18.1357	0.00234	0.00597
-18.1341	0.12266	0.00784
-18.1325	0.04375	0.00794
-18.1309	0.05625	0.00703
-18.1293	-0.03906	0.01209
-18.1277	0.04922	0.005
-18.1261	-0.14609	0.00925
-18.1245	-0.06094	0.0075
-18.1229	0.10078	0.01009
-18.1213	0.0875	0.01097
-18.1197	0.02344	0.01056
-18.1181	-0.07578	0.00825
-18.1165	0.07031	0.00959
-18.1149	-0.05781	0.00863
-18.1133	-0.06016	0.00963
-18.1117	0.03594	0.01266
-18.1101	0.01797	0.00947
-18.1085	-0.02891	0.01028
-18.1069	0.06953	0.00928
-18.1053	-0.13281	0.01019
-18.1037	0.01328	0.00722
-18.1021	0.04063	0.01031
-18.1005	-0.01172	0.00569
-18.0989	-0.00781	0.00819
-18.0973	0.01641	0.01097
-18.0957	0.04141	0.00488
-18.0941	-0.01172	0.01316
-18.0925	0.11484	0.00528
-18.0909	-0.05547	0.00822
-18.0893	0.05859	0.00688
-18.0877	-0.04063	0.00972
-18.0861	0.02031	0.00859
-18.0845	0.08906	0.0085
-18.0829	0.04844	0.00547
-18.0813	-0.01406	0.00853
-18.0797	0.12969	0.01278
-18.0781	-0.07656	0.01016
-18.0765	-0.01484	0.00875
-18.0749	-0.01484	0.01122
-18.0733	0.04375	0.00538
-18.0717	-0.02344	0.01175
-18.0701	-0.03516	0.00684
-18.0685	-0.07266	0.00263
-18.0669	-0.01016	0.01091
-18.0653	0.14141	0.01188
-18.0637	0.03281	0.01056
-18.0621	-0.02422	0.01122
-18.0605	0.10156	0.00628
-18.0589	-0.11875	0.00969
-18.0573	-0.01016	0.01081
-18.0557	0.07188	0.01228
-18.0541	-0.02734	0.00772
-18.0525	-0.02578	0.00834
-18.0509	-0.02969	0.00725
-18.0493	0.05	0.01131
-18.0477	-0.07188	0.00447
-18.0461	-0.12188	0.00984
-18.0445	-0.03281	0.00984
-18.0429	0.02266	0.00731
-18.0413	0.02891	0.00738
-18.0397	0.00859	0.01022
-18.0381	0.07578	0.01325
-18.0365	0.13281	0.01459
-18.0349	0.05781	0.00825
-18.0333	0.1	0.01366
-18.0317	0.10078	0.00725
-18.0301	-0.00625	0.00781
-18.0285	-0.03516	0.00938
-18.0269	0.12813	0.00503
-18.0253	-0.04922	0.00972
-18.0237	0.03359	0.00759
-18.0221	0.04922	0.00653
-18.0205	-0.04375	0.01016
-18.0189	0.01406	0.00538
-18.0173	0.01719	0.00956
-18.0157	0.07344	0.00988
-18.0141	0.05234	0.00563
-18.0125	-0.08047	0.01141
-18.0109	0.07344	0.01291
-18.0093	0.06484	0.00838
-18.0077	0.08125	0.005
-18.0061	0.0875	0.00753
-18.0045	0.02188	0.01081
-18.0029	0.00313	0.00491
-18.0013	0.11719	0.01053
-17.9997	-0.02422	0.00819
-17.9981	0.04688	0.00934
-17.9965	0.02109	0.01106
-17.9949	0.00391	0.01034
-17.9933	0.08906	0.00881
-17.9917	0.12813	0.01006
-17.9901	-0.08516	0.007
-17.9885	0.11484	0.00731
-17.9869	0.13359	0.00963
-17.9853	0.06953	0.01056
-17.9837	-0.02422	0.00925
-17.9821	0.05469	0.00788
-17.9805	0.12578	0.00509
-17.9789	-0.01641	0.00691
-17.9773	0.00469	0.01216
-17.9757	0.06406	0.01034
-17.9741	0.03047	0.00744
-17.9725	0.12813	0.00803
-17.9709	-0.06406	0.00706
-17.9693	-0.00156	0.00738
-17.9677	-0.03594	0.01178
-17.9661	0.08594	0.00863
-17.9645	0.03359	0.01056
-17.9629	-0.09375	0.00881
-17.9613	-0.00547	0.01053
-17.9597	0.14063	0.00922
-17.9581	0.04141	0.00747
-17.9565	0.08516	0.00816
-17.9549	0.18203	0.01172
-17.9533	0.00547	0.00872
-17.9517	0.04766	0.00844
-17.9501	0.06094	0.01094
-17.9485	0.05781	0.00666
-17.9469	-0.00156	0.01044
-17.9453	0.15547	0.01044
-17.9437	-0.03203	0.01044
-17.9421	-0.12422	0.01413
-17.9405	0.08672	0.01375
-17.9389	0.01953	0.00834
-17.9373	0.07813	0.00928
-17.9357	-0.03125	0.00884
-17.9341	-0.00234	0.00663
-17.9325	0.05391	0.01297
-17.9309	0.03203	0.00934
-17.9293	0.10391	0.008
-17.9277	0.08672	0.00875
-17.9261	0.13359	0.00647
-17.9245	0.04453	0.00994
-17.9229	-0.01875	0.00991
-17.9213	0.03203	0.00628
-17.9197	0.02422	0.00444
-17.9181	0.02344	0.00791
-17.9165	-0.09375	0.00713
-17.9149	-0.03281	0.01081
-17.9133	0.09219	0.01144
-17.9117	0.00391	0.01088
-17.9101	0.08438	0.01394
-17.9085	-0.00547	0.01153
-17.9069	0.05547	0.00916
-17.9053	-0.07578	0.00969
-17.9037	-0.00078125	0.008
-17.9021	-0.03047	0.00706
-17.9005	0.03984	0.00838
-17.8989	0.08594	0.00738
-17.8973	-0.08281	0.00894
-17.8957	0.14219	0.01053
-17.8941	-0.04766	0.00888
-17.8925	0.03203	0.00797
-17.8909	0.07266	0.01169
-17.8893	0.0375	0.00638
-17.8877	0.03047	0.00875
-17.8861	0.03281	0.00919
-17.8845	-0.00938	0.00797
-17.8829	0.04844	0.01119
-17.8813	-0.03438	0.00822
-17.8797	0.00078125	0.01119
-17.8781	-0.05703	0.00806
-17.8765	-0.10078	0.00819
-17.8749	0.2125	0.00684
-17.8733	0.08828	0.00928
-17.8717	0.05391	0.00763
-17.8701	0.15391	0.00859
-17.8685	-0.175	0.01063
-17.8669	0.06484	0.01469
-17.8653	-0.01484	0.01131
-17.8637	-0.03203	0.01159
-17.8621	0.03828	0.00869
-17.8605	-0.01797	0.00572
-17.8589	-0.07188	0.01278
-17.8573	0.07656	0.00719
-17.8557	-0.02578	0.00666
-17.8541	-0.03203	0.01113
-17.8525	-0.03984	0.00828
-17.8509	0.08672	0.00859
-17.8493	0.08516	0.01356
-17.8477	-0.10859	0.00613
-17.8461	0.15391	0.00516
-17.8445	-0.01797	0.01072
-17.8429	-0.02344	0.00784
-17.8413	0.15781	0.00831
-17.8397	-0.18672	0.008
-17.8381	0.01172	0.00884
-17.8365	-0.05781	0.01297
-17.8349	-0.01172	0.01013
-17.8333	-0.10781	0.0115
-17.8317	0.06563	0.00763
-17.8301	-0.16563	0.00822
-17.8285	0.11641	0.00584
-17.8269	-0.02188	0.01244
-17.8253	0.09297	0.00847
-17.8237	0.06328	0.01122
-17.8221	0.03672	0.01025
-17.8205	-0.01094	0.00994
-17.8189	-0.05469	0.00731
-17.8173	0.02656	0.00719
-17.8157	0.00703	0.00831
-17.8141	-0.0125	0.01028
-17.8125	-0.16719	0.01169
-17.8109	0.01094	0.00709
-17.8093	0.00781	0.00944
-17.8077	0.00938	0.00831
-17.8061	0.00781	0.01022
-17.8045	0.02188	0.01159
-17.8029	0.01328	0.00997
-17.8013	0.0625	0.00872
-17.7997	-0.0375	0.00747
-17.7981	0.12813	0.00853
-17.7965	0.04375	0.00522
-17.7949	-0.01016	0.00769
-17.7933	-0.025	0.01122
-17.7917	0.04766	0.00806
-17.7901	0.06016	0.00888
-17.7885	-0.10156	0.00678
-17.7869	0.04453	0.00741
-17.7853	0.07031	0.01231
-17.7837	-0.10234	0.00653
-17.7821	0.025	0.00875
-17.7805	0.07734	0.005
-17.7789	0.01797	0.00847
-17.7773	0.08281	0.00816
-17.7757	0.05313	0.00753
-17.7741	0.06016	0.00809
-17.7725	0.11641	0.00481
-17.7709	-0.06172	0.01
-17.7693	-0.03438	0.00547
-17.7677	0.11484	0.01031
-17.7661	0.06016	0.00984
-17.7645	0.09219	0.009
-17.7629	-0.05859	0.00988
-17.7613	0.13672	0.01188
-17.7597	0.03359	0.01063
-17.7581	-0.00234	0.01113
-17.7565	-0.00313	0.00919
-17.7549	0.14609	0.009
-17.7533	0.09219	0.00906
-17.7517	0.0625	0.01056
-17.7501	0.05	0.01125
-17.7485	-0.04688	0.00678
-17.7469	0.05938	0.01191
-17.7453	-0.04609	0.01097
-17.7437	-0.02344	0.01009
-17.7421	0.02109	0.00831
-17.7405	-0.10547	0.00519
-17.7389	0.07656	0.00653
-17.7373	-0.14453	0.01006
-17.7357	0.01641	0.01091
-17.7341	-0.00625	0.009
-17.7325	-0.08438	0.00756
-17.7309	-0.16875	0.00734
-17.7293	0.07188	0.0095
-17.7277	0.00391	0.007
-17.7261	0.13438	0.00641
-17.7245	0.01641	0.01
-17.7229	0.12266	0.01056
-17.7213	-0.01016	0.00638
-17.7197	0.07422	0.0095
-17.7181	0.09844	0.01175
-17.7165	0.08516	0.01253
-17.7149	-0.06719	0.008
-17.7133	0.15547	0.00638
-17.7117	-0.00234	0.00753
-17.7101	0.02813	0.00938
-17.7085	0.02031	0.00884
-17.7069	-0.08281	0.00847
-17.7053	-0.04609	0.00444
-17.7037	0.00703	0.0045
-17.7021	0.06016	0.01016
-17.7005	0.05781	0.00834
-17.6989	-0.04453	0.00716
-17.6973	-0.06641	0.01069
-17.6957	-0.02422	0.01081
-17.6941	-0.05938	0.01109
-17.6925	-0.02578	0.01238
-17.6909	-0.04609	0.01091
-17.6893	0.04531	0.00753
-17.6877	0.01328	0.01244
-17.6861	0	0.00788
-17.6845	0	0.00769
-17.6829	-0.02422	0.00766
-17.6813	-0.01328	0.00984
-17.6797	0.01016	0.00656
-17.6781	-0.00391	0.01206
-17.6765	-0.0125	0.01272
-17.6749	0.02813	0.01003
-17.6733	-0.06641	0.00884
-17.6717	-0.02578	0.00325
-17.6701	-0.10313	0.00609
-17.6685	0.03672	0.00831
-17.6669	0.04297	0.00972
-17.6653	0.04688	0.01116
-17.6637	-0.05859	0.01197
-17.6621	-0.02031	0.01013
-17.6605	-0.09453	0.01331
-17.6589	0.12578	0.01034
-17.6573	-0.0125	0.00803
-17.6557	0.09141	0.01031
-17.6541	-0.01406	0.00938
-17.6525	0.05938	0.00934
-17.6509	0.01875	0.00822
-17.6493	-0.00156	0.00825
-17.6477	0.01172	0.01084
-17.6461	0.12422	0.01166
-17.6445	0.04844	0.01013
-17.6429	0.07969	0.00706
-17.6413	-0.08359	0.00825
-17.6397	-0.09609	0.00697
-17.6381	0.06328	0.01097
-17.6365	0.14688	0.01281
-17.6349	-0.04219	0.00881
-17.6333	0.06953	0.00766
-17.6317	-0.03594	0.00991
-17.6301	-0.05313	0.00866
-17.6285	0.00703	0.00988
-17.6269	-0.04063	0.00872
-17.6253	-0.14531	0.00609
-17.6237	-0.08047	0.00609
-17.6221	-0.01641	0.01028
-17.6205	0.12266	0.00888
-17.6189	0.02578	0.00966
-17.6173	-0.02656	0.00903
-17.6157	0.05391	0.00656
-17.6141	0.04531	0.00788
-17.6125	0.01953	0.00872
-17.6109	0.03125	0.00778
-17.6093	0.02969	0.01097
-17.6077	-0.00234	0.01094
-17.6061	0.04453	0.00759
-17.6045	-0.07813	0.00653
-17.6029	-0.09453	0.01003
-17.6013	-0.02188	0.00416
-17.5997	0.12031	0.0055
-17.5981	-0.00469	0.00922
-17.5965	0.08281	0.00791
-17.5949	0.02813	0.00972
-17.5933	-0.02969	0.00825
-17.5917	0.13359	0.00459
-17.5901	0.00313	0.00584
-17.5885	-0.03203	0.00613
-17.5869	0.07109	0.00653
-17.5853	0.00313	0.00709
-17.5837	0.01172	0.005
-17.5821	0.00547	0.01047
-17.5805	-0.15391	0.00997
-17.5789	0.12422	0.00847
-17.5773	0.15703	0.013
-17.5757	0.01484	0.00656
-17.5741	0.00078125	0.00725
-17.5725	-0.04141	0.00794
-17.5709	-0.02656	0.00644
-17.5693	0.04063	0.00663
-17.5677	-0.00547	0.01128
-17.5661	-0.00156	0.00825
-17.5645	-0.10469	0.00656
-17.5629	0.02109	0.01122
-17.5613	0.12969	0.00606
-17.5597	-0.15781	0.008
-17.5581	-0.03047	0.01216
-17.5565	0.01328	0.00603
-17.5549	-0.01406	0.00572
-17.5533	0.07813	0.00906
-17.5517	-0.04609	0.00794
-17.5501	-0.07813	0.01388
-17.5485	0.0125	0.00834
-17.5469	0.00859	0.00894
-17.5453	0.12422	0.00644
-17.5437	0.01484	0.00697
-17.5421	-0.01641	0.0065
-17.5405	0.07188	0.00881
-17.5389	-0.14297	0.00956
-17.5373	0.05391	0.00797
-17.5357	0.01016	0.00922
-17.5341	0.04609	0.00878
-17.5325	-0.03438	0.00959
-17.5309	0.0375	0.00603
-17.5293	-0.02578	0.00563
-17.5277	0.03828	0.00259
-17.5261	0.09766	0.00909
-17.5245	0.20391	0.00594
-17.5229	-0.10781	0.00828
-17.5213	0.02266	0.00625
-17.5197	0.09141	0.00963
-17.5181	0.07891	0.01503
-17.5165	0.075	0.00763
-17.5149	0.0875	0.00703
-17.5133	-0.06484	0.00894
-17.5117	-0.00469	0.00366
-17.5101	0.09141	0.00497
-17.5085	0.07422	0.01388
-17.5069	0.06797	0.00919
-17.5053	0.05078	0.00947
-17.5037	-0.00547	0.00813
-17.5021	-0.00313	0.00513
-17.5005	0.01797	0.00872
-17.4989	0.07344	0.00803
-17.4973	0.00391	0.01009
-17.4957	-0.02188	0.00944
-17.4941	-0.00703	0.00678
-17.4925	-0.05469	0.0105
-17.4909	-0.04922	0.01059
-17.4893	0.04063	0.008
-17.4877	-0.01797	0.00841
-17.4861	0.025	0.00603
-17.4845	-0.0125	0.00538
-17.4829	-0.00859	0.00463
-17.4813	-0.05234	0.009
-17.4797	-0.09453	0.00559
-17.4781	-0.06641	0.00722
-17.4765	0.02422	0.00963
-17.4749	-0.15703	0.00881
-17.4733	0.06484	0.00784
-17.4717	0.08906	0.01094
-17.4701	-0.05703	0.00756
-17.4685	0.10078	0.00969
-17.4669	0.09219	0.00897
-17.4653	0.09609	0.005
-17.4637	0.00156	0.01281
-17.4621	-0.12813	0.00747
-17.4605	0.0375	0.01128
-17.4589	0.09141	0.0105
-17.4573	-0.1	0.008
-17.4557	0.09219	0.00484
-17.4541	0.06484	0.00631
-17.4525	-0.09297	0.00388
-17.4509	0.13828	0.00725
-17.4493	-0.08594	0.01031
-17.4477	0.00234	0.00938
-17.4461	0.11641	0.00938
-17.4445	-0.00938	0.00697
-17.4429	0.04141	0.00953
-17.4413	-0.00781	0.01003
-17.4397	-0.04844	0.00475
-17.4381	-0.04609	0.00775
-17.4365	0.02656	0.00969
-17.4349	-0.03047	0.00566
-17.4333	-0.03203	0.01103
-17.4317	0.07734	0.00938
-17.4301	-0.03672	0.00584
-17.4285	-0.09609	0.01069
-17.4269	0.08516	0.00925
-17.4253	0.11953	0.00631
-17.4237	-0.025	0.00738
-17.4221	-0.02422	0.00609
-17.4205	-0.12344	0.00556
-17.4189	0.09688	0.00881
-17.4173	0.02969	0.00884
-17.4157	-0.03438	0.00263
-17.4141	0.09531	0.00588
-17.4125	0.00156	0.00969
-17.4109	-0.10234	0.01
-17.4093	0.15859	0.01297
-17.4077	0.00156	0.00544
-17.4061	-0.07969	0.01094
-17.4045	0.12422	0.00853
-17.4029	0.09297	0.00678
-17.4013	-0.02891	0.01119
-17.3997	-0.03516	0.00975
-17.3981	-0.02891	0.00909
-17.3965	-0.025	0.00659
-17.3949	-0.05078	0.00816
-17.3933	0.05938	0.00922
-17.3917	0.14766	0.00591
-17.3901	-0.03984	0.00978
-17.3885	-0.02578	0.01263
-17.3869	0.09063	0.00481
-17.3853	-0.00781	0.01069
-17.3837	-0.00313	0.01009
-17.3821	0.06797	0.00569
-17.3805	0.09453	0.01028
-17.3789	0.05234	0.01028
-17.3773	0.01328	0.00878
-17.3757	-0.08906	0.00834
-17.3741	-0.02578	0.00713
-17.3725	-0.08906	0.00819
-17.3709	0.00313	0.00916
-17.3693	0.03594	0.01144
-17.3677	0.06094	0.00475
-17.3661	0.01328	0.00753
-17.3645	0.1	0.00875
-17.3629	0.09531	0.00688
-17.3613	-0.09297	0.01125
-17.3597	-0.11875	0.00741
-17.3581	0.025	0.01084
-17.3565	0.05078	0.00603
-17.3549	0.00156	0.00897
-17.3533	0.04297	0.00781
-17.3517	-0.03828	0.01025
-17.3501	-0.03594	0.00975
-17.3485	0.10547	0.00763
-17.3469	-0.00391	0.01022
-17.3453	0.04922	0.00997
-17.3437	0.03125	0.01138
-17.3421	-0.02109	0.00944
-17.3405	-0.00938	0.00753
-17.3389	-0.02969	0.01019
-17.3373	0.01328	0.00703
-17.3357	0.11953	0.00375
-17.3341	0.14063	0.00891
-17.3325	-0.02188	0.00684
-17.3309	-0.05469	0.00669
-17.3293	0.03672	0.00503
-17.3277	-0.04453	0.00853
-17.3261	0.09219	0.01084
-17.3245	0.09219	0.01056
-17.3229	0.06328	0.00581
-17.3213	-0.06563	0.00934
-17.3197	-0.00313	0.01231
-17.3181	-0.05078	0.00725
-17.3165	0.11406	0.00563
-17.3149	-0.06953	0.00222
-17.3133	-0.06016	0.00697
-17.3117	-0.04844	0.00616
-17.3101	0.04063	0.00697
-17.3085	-0.06328	0.00931
-17.3069	0.0375	0.01113
-17.3053	0.01406	0.00603
-17.3037	0.04922	0.01
-17.3021	-0.00234	0.01053
-17.3005	0.09141	0.00684
-17.2989	0.11797	0.01025
-17.2973	-0.05625	0.00431
-17.2957	0.06953	0.00909
-17.2941	0.01719	0.00594
-17.2925	-0.09063	0.0075
-17.2909	0.15078	0.00866
-17.2893	-0.08359	0.01231
-17.2877	-0.00703	0.00575
-17.2861	0.10625	0.00991
-17.2845	-0.00703	0.00688
-17.2829	0.08203	0.00903
-17.2813	0.04063	0.01406
-17.2797	0.02734	0.00931
-17.2781	0.01797	0.00903
-17.2765	-0.08203	0.00866
-17.2749	-0.00547	0.00778
-17.2733	-0.06328	0.00709
-17.2717	0.05	0.00828
-17.2701	0.04375	0.01016
-17.2685	0.06172	0.00644
-17.2669	-0.18438	0.00703
-17.2653	-0.01797	0.00769
-17.2637	-0.01563	0.01128
-17.2621	-0.0625	0.00919
-17.2605	0.00781	0.01016
-17.2589	-0.05391	0.00997
-17.2573	0	0.00819
-17.2557	0.05781	0.00634
-17.2541	0.01484	0.00416
-17.2525	0.01406	0.00334
-17.2509	0.00703	0.00369
-17.2493	0.15703	0.00566
-17.2477	0.08594	0.00491
-17.2461	0.07109	0.00734
-17.2445	-0.05703	0.00669
-17.2429	-0.08047	0.00784
-17.2413	-0.07891	0.00919
-17.2397	0.075	0.00906
-17.2381	-0.03125	0.00863
-17.2365	-0.02813	0.01125
-17.2349	0.11094	0.00825
-17.2333	-0.09531	0.00813
-17.2317	-0.05938	0.00831
-17.2301	-0.09844	0.00956
-17.2285	0.03984	0.00797
-17.2269	0.08984	0.00841
-17.2253	-0.04453	0.00909
-17.2237	0.09297	0.00338
-17.2221	0.00938	0.00944
-17.2205	0.05469	0.01425
-17.2189	0.01875	0.01209
-17.2173	0.10078	0.01044
-17.2157	0.00547	0.01178
-17.2141	-0.01094	0.00641
-17.2125	0.02188	0.00547
-17.2109	0.00156	0.00959
-17.2093	0.07266	0.00684
-17.2077	0.11016	0.00766
-17.2061	0.07422	0.00888
-17.2045	-0.01875	0.00847
-17.2029	-0.08516	0.00778
-17.2013	0.00234	0.00966
-17.1997	0.03125	0.01069
-17.1981	0.03906	0.00578
-17.1965	0.03906	0.00925
-17.1949	0.01094	0.00722
-17.1933	-0.01328	0.00888
-17.1917	0.05859	0.00559
-17.1901	0.07266	0.00684
-17.1885	0.12266	0.00716
-17.1869	-0.03906	0.00463
-17.1853	0.02344	0.00913
-17.1837	0.08594	0.00775
-17.1821	0.04219	0.00391
-17.1805	0.04922	0.01091
-17.1789	0.02813	0.01144
-17.1773	0.00859	0.00184
-17.1757	-0.09453	0.00625
-17.1741	-0.09141	0.00522
-17.1725	0.03594	0.01016
-17.1709	0.02578	0.01106
-17.1693	0.15234	0.009
-17.1677	0.05938	0.00309
-17.1661	-0.05859	0.00494
-17.1645	0.00781	0.00684
-17.1629	0.18906	0.00922
-17.1613	-0.03516	0.00875
-17.1597	-0.04766	0.01016
-17.1581	0.04297	0.01069
-17.1565	0.03125	0.0095
-17.1549	0.19609	0.011
-17.1533	0.02188	0.00859
-17.1517	-0.01328	0.008
-17.1501	0.00703	0.00591
-17.1485	-0.00391	0.01225
-17.1469	0.07109	0.00631
-17.1453	0.04609	0.00884
-17.1437	-0.07656	0.00572
-17.1421	-0.06406	0.01338
-17.1405	-0.00469	0.00978
-17.1389	0.03359	0.00503
-17.1373	0.08359	0.01238
-17.1357	0.09297	0.00759
-17.1341	0.10781	0.00447
-17.1325	0.07266	0.006
-17.1309	-0.00156	0.00731
-17.1293	-0.00391	0.00884
-17.1277	-0.01172	0.01244
-17.1261	0.1	0.00566
-17.1245	0.04922	0.01141
-17.1229	0.09141	0.00653
-17.1213	0.06016	0.00925
-17.1197	-0.03828	0.00872
-17.1181	-0.05469	0.00606
-17.1165	-0.00625	0.00572
-17.1149	-0.00078125	0.00894
-17.1133	0.05391	0.00709
-17.1117	0.07188	0.0085
-17.1101	0.07109	0.00766
-17.1085	0.01094	0.00856
-17.1069	-0.00234	0.00491
-17.1053	0.06172	0.00741
-17.1037	-0.00859	0.00988
-17.1021	0.07422	0.00513
-17.1005	0.08125	0.01184
-17.0989	0.01641	0.01006
-17.0973	-0.04922	0.00594
-17.0957	0.11484	0.00838
-17.0941	0.09688	0.00728
-17.0925	0.06016	0.01031
-17.0909	0.07656	0.01125
-17.0893	-0.04844	0.00863
-17.0877	0.04141	0.00316
-17.0861	0.06328	0.00694
-17.0845	-0.03359	0.00831
-17.0829	0.12109	0.00756
-17.0813	0.05391	0.00753
-17.0797	-0.01563	0.00541
-17.0781	0.05	0.00894
-17.0765	0.05391	0.00759
-17.0749	0.04688	0.00566
-17.0733	0.13203	0.00884
-17.0717	0.07578	0.00353
-17.0701	0.06797	0.00716
-17.0685	-0.02344	0.00866
-17.0669	-0.06016	0.00919
-17.0653	0.07266	0.01003
-17.0637	-0.05156	0.004
-17.0621	-0.03281	0.01119
-17.0605	0.02656	0.00875
-17.0589	0.01406	0.009
-17.0573	0.08984	0.00938
-17.0557	0.01953	0.00338
-17.0541	-0.02344	0.00588
-17.0525	0.08672	0.01166
-17.0509	0.04609	0.00703
-17.0493	0.02656	0.01228
-17.0477	0.03203	0.01188
-17.0461	0.05859	0.00581
-17.0445	-0.02031	0.01119
-17.0429	-0.11563	0.00356
-17.0413	-0.05469	0.00775
-17.0397	-0.03438	0.00925
-17.0381	0.01563	0.00522
-17.0365	0.00938	0.00709
-17.0349	-0.00391	0.01153
-17.0333	0.00156	0.00628
-17.0317	0.01484	0.00984
-17.0301	-0.03672	0.00603
-17.0285	-0.05547	0.00284
-17.0269	-0.025	0.00519
-17.0253	0.00234	0.00559
-17.0237	0.08516	0.00963
-17.0221	0.03203	0.00969
-17.0205	0.08906	0.01063
-17.0189	0.00469	0.00559
-17.0173	-0.00313	0.00096875
-17.0157	0.10625	0.00681
-17.0141	0.03672	0.00841
-17.0125	-0.02266	0.00684
-17.0109	0.01953	0.01125
-17.0093	0.08672	0.00375
-17.0077	0.04609	0.00725
-17.0061	0.11406	0.00828
-17.0045	0.01797	0.003
-17.0029	0.07422	0.00891
-17.0013	-0.03125	0.01031
-16.9997	0.04375	0.00447
-16.9981	0.03516	0.00494
-16.9965	0.03203	0.006
-16.9949	-0.00781	0.00572
-16.9933	0.09063	0.00528
-16.9917	-0.00547	0.00806
-16.9901	0.09609	0.01141
-16.9885	-0.03516	0.00278
-16.9869	0.11484	0.00597
-16.9853	0.09219	0.00609
-16.9837	0.1375	0.00944
-16.9821	-0.04063	0.00959
-16.9805	0.14688	0.00825
-16.9789	0.01406	0.00375
-16.9773	0.12188	0.00625
-16.9757	-0.01406	0.00975
-16.9741	-0.09375	0.00756
-16.9725	0.01016	0.01028
-16.9709	-0.01328	0.0065
-16.9693	0.03672	0.00678
-16.9677	0.04922	0.00541
-16.9661	0.01797	0.00716
-16.9645	0.11953	0.01184
-16.9629	0.03828	0.01094
-16.9613	0.06484	0.00847
-16.9597	-0.02188	0.00653
-16.9581	-0.06719	0.005
-16.9565	-0.0625	0.00884
-16.9549	0.02578	0.01047
-16.9533	0.00078125	0.00781
-16.9517	0.08516	0.00903
-16.9501	0.05234	0.00897
-16.9485	0.03281	0.00663
-16.9469	0.05391	0.01016
-16.9453	0.03906	0.00897
-16.9437	0.025	0.01069
-16.9421	0.07891	0.00584
-16.9405	0.02422	0.00678
-16.9389	0.14141	0.01134
-16.9373	0.19844	0.00953
-16.9357	-0.025	0.00181
-16.9341	0.05859	0.00803
-16.9325	-0.07813	0.00525
-16.9309	0.16094	0.00444
-16.9293	0.13594	0.00706
-16.9277	0.09453	0.0065
-16.9261	-0.00938	0.00803
-16.9245	0.00156	0.00822
-16.9229	-0.1	0.01063
-16.9213	0.03203	0.01072
-16.9197	-0.00781	0.01178
-16.9181	0.11172	0.00888
-16.9165	0.06016	0.00531
-16.9149	0.05313	0.00625
-16.9133	0.07422	0.00797
-16.9117	0.13672	0.00953
-16.9101	-0.00625	0.01091
-16.9085	0.05859	0.00466
-16.9069	0.04063	0.00791
-16.9053	0.10859	0.01419
-16.9037	0.00313	0.00734
[truncated: 316,878+ more rows]

## Sheet: Fig.5e
Time(ms)	T2	Vout (V)
-15.1003	0.01563	0.05209
-15.0986	0.04688	0.05597
-15.097	-0.13984	0.05378
-15.0954	-0.07422	0.056
-15.0938	0.05938	0.05731
-15.0922	-0.16484	0.05381
-15.0907	0.02188	0.05425
-15.0891	0.04766	0.05703
-15.0875	-0.00156	0.05425
-15.0859	0.11797	0.05016
-15.0843	-0.06797	0.05441
-15.0826	0.06641	0.05147
-15.081	0	0.04822
-15.0794	0.00859	0.05513
-15.0778	-0.0125	0.05659
-15.0762	-0.1125	0.05731
-15.0747	-0.075	0.02547
-15.0731	-0.08438	0.02797
-15.0715	0.01406	0.02828
-15.0699	0.04141	0.02891
-15.0683	-0.03672	0.02972
-15.0666	-0.05859	0.02569
-15.065	-0.01484	0.02463
-15.0634	0.07422	0.02788
-15.0618	0.04688	0.02506
-15.0602	0.14219	0.02622
-15.0587	-0.04297	0.03013
-15.0571	-0.05	0.02363
-15.0555	-0.02031	0.02509
-15.0539	0.09219	0.02913
-15.0523	-0.0125	0.02728
-15.0506	-0.09844	0.028
-15.049	-0.10156	0.02453
-15.0474	0.02656	0.02616
-15.0458	-0.10469	0.02416
-15.0442	-0.05625	0.02656
-15.0427	0.04141	0.02716
-15.0411	0.00156	0.02625
-15.0395	-0.18125	0.02669
-15.0379	-0.03984	0.03134
-15.0363	-0.06328	0.03213
-15.0346	0.02188	0.02497
-15.033	-0.01172	0.02606
-15.0314	-0.04609	0.02681
-15.0298	-0.17188	0.02913
-15.0282	-0.03828	0.03078
-15.0267	0.06719	0.02697
-15.0251	-0.10703	0.02828
-15.0235	-0.06641	0.02472
-15.0219	0.01484	0.02897
-15.0203	0.06719	0.02569
-15.0186	-0.0625	0.0255
-15.017	-0.05391	0.02675
-15.0154	-0.00156	0.02988
-15.0138	0.01094	0.02516
-15.0122	0.03281	0.03281
-15.0107	-0.11719	0.03097
-15.0091	0.00234	0.02659
-15.0075	-0.07031	0.02653
-15.0059	-0.06484	0.02525
-15.0043	0.01328	0.02281
-15.0026	0.03984	0.03278
-15.001	-0.01406	0.02581
-14.9994	-0.01484	0.02947
-14.9978	0.07188	0.029
-14.9962	-0.0375	0.02575
-14.9947	0.01328	0.03156
-14.9931	0.03359	0.02684
-14.9915	-0.05234	0.02578
-14.9899	0.00391	0.02563
-14.9883	0.07344	0.02578
-14.9866	-0.02344	0.03394
-14.985	-0.0875	0.0245
-14.9834	0.07578	0.02813
-14.9818	-0.02188	0.02688
-14.9802	-0.04219	0.02297
-14.9787	0.02266	0.02806
-14.9771	-0.04375	0.02941
-14.9755	-0.11016	0.03091
-14.9739	-0.1875	0.03291
-14.9723	-0.01719	0.02684
-14.9706	0.05391	0.02791
-14.969	-0.07891	0.02931
-14.9674	-0.01094	0.02734
-14.9658	-0.11016	0.02522
-14.9642	-0.00313	0.03244
-14.9627	0	0.02191
-14.9611	0.01563	0.02741
-14.9595	-0.02813	0.02291
-14.9579	-0.06094	0.02459
-14.9563	-0.03984	0.02825
-14.9547	0.0125	0.02694
-14.953	-0.08984	0.0345
-14.9514	-0.06406	0.03028
-14.9498	-0.01406	0.02947
-14.9482	-0.08047	0.02891
-14.9466	0.00703	0.02425
-14.9451	-0.05469	0.02269
-14.9435	0.12891	0.02731
-14.9419	-0.02109	0.02597
-14.9403	0.01875	0.02519
-14.9387	0.01016	0.03356
-14.937	-0.01328	0.02447
-14.9354	-0.11641	0.02934
-14.9338	-0.00781	0.02513
-14.9322	0.07031	0.02638
-14.9306	-0.05859	0.03331
-14.9291	0.06641	0.0315
-14.9275	-0.05078	0.02972
-14.9259	-0.06641	0.02897
-14.9243	0.02266	0.0275
-14.9227	-0.09297	0.02438
-14.921	0.03047	0.02131
-14.9194	-0.01563	0.02813
-14.9178	0.03359	0.02572
-14.9162	-0.08984	0.02413
-14.9146	0.04453	0.02903
-14.9131	-0.01953	0.02806
-14.9115	-0.05234	0.02234
-14.9099	0.01797	0.02325
-14.9083	0.09141	0.03156
-14.9067	-0.03906	0.02653
-14.905	-0.06484	0.02891
-14.9034	-0.04531	0.02809
-14.9018	-0.04219	0.02256
-14.9002	-0.01016	0.02678
-14.8986	0.03047	0.02456
-14.8971	-0.03359	0.02909
-14.8955	-0.03125	0.02481
-14.8939	0.11563	0.02772
-14.8923	-0.01172	0.02775
-14.8907	-0.09453	0.02356
-14.889	-0.07813	0.02756
-14.8874	0.01563	0.02769
-14.8858	0.03438	0.02856
-14.8842	-0.01953	0.03066
-14.8826	0.04922	0.02278
-14.8811	-0.00469	0.02425
-14.8795	-0.05234	0.02344
-14.8779	-0.08984	0.02272
-14.8763	-0.10781	0.02269
-14.8747	0.025	0.02791
-14.873	-0.07344	0.03172
-14.8714	-0.03047	0.03109
-14.8698	0.09141	0.02928
-14.8682	0.00859	0.02797
-14.8666	0.02109	0.02425
-14.8651	0.03438	0.02484
-14.8635	-0.02734	0.02966
-14.8619	-0.0375	0.02625
-14.8603	-0.08828	0.02569
-14.8587	0.11328	0.02678
-14.857	0.06953	0.02963
-14.8554	0.05156	0.02928
-14.8538	0.10547	0.02744
-14.8522	0.08047	0.02588
-14.8506	-0.04844	0.03153
-14.8491	0.05469	0.03166
-14.8475	0.05078	0.03163
-14.8459	-0.02422	0.02591
-14.8443	0.00703	0.02394
-14.8427	-0.04844	0.02897
-14.841	-0.14063	0.02422
-14.8394	0.15938	0.02866
-14.8378	-0.08047	0.01906
-14.8362	0.02813	0.02409
-14.8346	-0.00078125	0.02594
-14.8331	0.17344	0.02922
-14.8315	0.09141	0.02941
-14.8299	-0.01797	0.02366
-14.8283	-0.03125	0.03019
-14.8267	-0.04219	0.02875
-14.825	-0.07578	0.02372
-14.8234	0.01641	0.03322
-14.8218	-0.0875	0.02863
-14.8202	-0.00547	0.02869
-14.8186	-0.07578	0.01113
-14.8171	0.02422	0.027
-14.8155	-0.06406	0.02138
-14.8139	-0.025	0.02909
-14.8123	0.01016	0.02625
-14.8107	-0.06016	0.02666
-14.809	0.17422	0.02675
-14.8074	-0.03281	0.03041
-14.8058	0.00469	0.02897
-14.8042	-0.03906	0.02816
-14.8026	0.01719	0.02794
-14.8011	0.13906	0.02856
-14.7995	-0.02969	0.02738
-14.7979	0.06328	0.02938
-14.7963	-0.13828	0.02416
-14.7947	0.08359	0.02575
-14.793	-0.14766	0.03066
-14.7914	-0.04453	0.02497
-14.7898	0.00781	0.0265
-14.7882	-0.05391	0.02956
-14.7866	-0.12891	0.03041
-14.7851	0.09219	0.03056
-14.7835	0.04063	0.02772
-14.7819	-0.15938	0.03213
-14.7803	-0.05547	0.02938
-14.7787	-0.01719	0.02769
-14.777	-0.08281	0.02803
-14.7754	0.15469	0.02803
-14.7738	0.03672	0.03194
-14.7722	-0.01406	0.03006
-14.7706	-0.07578	0.02603
-14.7691	0.11172	0.02756
-14.7675	-0.09375	0.02422
-14.7659	-0.07891	0.03466
-14.7643	-0.06406	0.03319
-14.7627	-0.04375	0.02741
-14.761	0.06016	0.02822
-14.7594	0.01406	0.02669
-14.7578	-0.11094	0.02563
-14.7562	0.01016	0.02734
-14.7546	0.06328	0.03431
-14.753	0.05313	0.02747
-14.7515	0.06641	0.02794
-14.7499	0.01563	0.02938
-14.7483	-0.14844	0.02706
-14.7467	-0.01953	0.02419
-14.7451	0.03125	0.03003
-14.7434	-0.11953	0.03197
-14.7418	-0.09531	0.02863
-14.7402	-0.13828	0.03075
-14.7386	-0.03984	0.02981
-14.737	-0.00078125	0.03306
-14.7355	0.06094	0.02781
-14.7339	0.06328	0.02844
-14.7323	-0.03516	0.03206
-14.7307	-0.11328	0.03022
-14.7291	-0.10078	0.02716
-14.7274	0.0125	0.03275
-14.7258	0.02031	0.02644
-14.7242	-0.06719	0.02913
-14.7226	-0.06563	0.03063
-14.721	-0.02734	0.03075
-14.7195	0.03672	0.02488
-14.7179	0.06094	0.03091
-14.7163	0.01016	0.03003
-14.7147	-0.1375	0.03075
-14.7131	0.15	0.02853
-14.7114	0.03594	0.02422
-14.7098	0.07813	0.02794
-14.7082	0.05156	0.02844
-14.7066	-0.03984	0.03138
-14.705	0.10703	0.03072
-14.7035	-0.08125	0.02847
-14.7019	-0.06563	0.02441
-14.7003	-0.14922	0.02547
-14.6987	-0.17578	0.03213
-14.6971	-0.12109	0.02669
-14.6954	-0.13594	0.02578
-14.6938	-0.05313	0.02597
-14.6922	0.06406	0.02603
-14.6906	-0.07109	0.02603
-14.689	0.02734	0.02688
-14.6875	-0.02266	0.03172
-14.6859	-0.00156	0.02666
-14.6843	-0.03359	0.02875
-14.6827	0.01641	0.02897
-14.6811	0.09844	0.03041
-14.6794	-0.01484	0.02638
-14.6778	-0.01484	0.02916
-14.6762	0.03672	0.03225
-14.6746	-0.01563	0.02788
-14.673	-0.09531	0.03213
-14.6715	0.00469	0.02663
-14.6699	0.10859	0.02584
-14.6683	-0.11484	0.02691
-14.6667	0.02813	0.02709
-14.6651	0.0375	0.02566
-14.6634	-0.05469	0.02297
-14.6618	-0.03125	0.03059
-14.6602	0.02031	0.03003
-14.6586	-0.16406	0.02825
-14.657	0.10078	0.02888
-14.6555	-0.07109	0.02234
-14.6539	0.02656	0.03041
-14.6523	-0.11875	0.02878
-14.6507	0.05391	0.03119
-14.6491	-0.01797	0.02625
-14.6474	-0.05156	0.02775
-14.6458	0.07891	0.02953
-14.6442	-0.07969	0.02809
-14.6426	-0.08359	0.02328
-14.641	0.03594	0.02497
-14.6395	-0.07656	0.029
-14.6379	-0.01797	0.03125
-14.6363	0.05313	0.02866
-14.6347	-0.06719	0.02863
-14.6331	-0.09141	0.03134
-14.6314	-0.01719	0.03078
-14.6298	0	0.0225
-14.6282	0.08438	0.02606
-14.6266	-0.10781	0.028
-14.625	0.00156	0.02416
-14.6235	0.00391	0.02828
-14.6219	0.02969	0.02744
-14.6203	0.01484	0.02191
-14.6187	-0.0375	0.02709
-14.6171	0.02266	0.02978
-14.6154	-0.0625	0.02856
-14.6138	-0.00391	0.02819
-14.6122	0.03438	0.02478
-14.6106	0.11016	0.02375
-14.609	0.05938	0.02672
-14.6075	0.01484	0.02559
-14.6059	-0.03047	0.01922
-14.6043	-0.01016	0.02866
-14.6027	0.09141	0.02669
-14.6011	-0.00547	0.02428
-14.5994	-0.00156	0.02488
-14.5978	0.16328	0.02709
-14.5962	-0.11094	0.02784
-14.5946	-0.16797	0.02394
-14.593	-0.08359	0.02366
-14.5915	-0.06875	0.02863
-14.5899	-0.07656	0.02963
-14.5883	-0.12266	0.02328
-14.5867	-0.06484	0.02613
-14.5851	0.02813	0.02703
-14.5834	0.10313	0.02691
-14.5818	-0.02969	0.02644
-14.5802	0.01094	0.02925
-14.5786	-0.01406	0.03309
-14.577	-0.07422	0.02969
-14.5755	-0.02813	0.02856
-14.5739	0.00156	0.02725
-14.5723	0.04766	0.03031
-14.5707	0.02109	0.02681
-14.5691	-0.01719	0.02716
-14.5674	-0.025	0.02938
-14.5658	0.09766	0.02569
-14.5642	0.02891	0.02563
-14.5626	-0.09141	0.02422
-14.561	-0.00547	0.02631
-14.5595	0.00625	0.02619
-14.5579	-0.05938	0.03031
-14.5563	0.06484	0.02306
-14.5547	-0.07891	0.03
-14.5531	0.04531	0.02766
-14.5515	0.01953	0.02878
-14.5498	-0.03906	0.02666
-14.5482	0	0.03081
-14.5466	-0.07891	0.02925
-14.545	0.00391	0.02641
-14.5434	-0.07266	0.02809
-14.5419	0.06016	0.03075
-14.5403	-0.05391	0.03072
-14.5387	0.12734	0.0235
-14.5371	-0.09141	0.02475
-14.5355	0.05781	0.02713
-14.5338	0.0375	0.02788
-14.5322	0.09297	0.02491
-14.5306	-0.23906	0.02447
-14.529	-0.02969	0.02297
-14.5274	0.02891	0.03028
-14.5259	-0.02734	0.03391
-14.5243	-0.01563	0.02566
-14.5227	-0.15156	0.02688
-14.5211	-0.00859	0.02563
-14.5195	0.01016	0.02388
-14.5178	0.09766	0.02509
-14.5162	0.08281	0.02231
-14.5146	0.00469	0.02647
-14.513	0.00313	0.02709
-14.5114	0.01328	0.02859
-14.5099	0.05469	0.03031
-14.5083	0.02109	0.02903
-14.5067	-0.10625	0.02356
-14.5051	-0.08984	0.02644
-14.5035	-0.01406	0.03278
-14.5018	-0.00313	0.02428
-14.5002	0.0875	0.02113
-14.4986	-0.13125	0.02178
-14.497	-0.05156	0.03119
-14.4954	-0.01875	0.02284
-14.4939	-0.08047	0.02478
-14.4923	-0.05078	0.03038
-14.4907	0.06016	0.02631
-14.4891	0.04609	0.03047
-14.4875	0.16797	0.03172
-14.4858	0.06094	0.03047
-14.4842	0.03125	0.02525
-14.4826	-0.07891	0.02384
-14.481	-0.09531	0.02806
-14.4794	-0.10313	0.02594
-14.4779	-0.07188	0.02703
-14.4763	0	0.03003
-14.4747	-0.04219	0.02781
-14.4731	-0.00859	0.02666
-14.4715	-0.11484	0.02469
-14.4698	-0.15938	0.02372
-14.4682	0.03359	0.03078
-14.4666	0.00703	0.02878
-14.465	-0.02656	0.03128
-14.4634	-0.01484	0.02128
-14.4619	0.04766	0.02722
-14.4603	-0.03828	0.02844
-14.4587	0.025	0.02638
-14.4571	-0.03516	0.027
-14.4555	-0.05234	0.02381
-14.4538	-0.01719	0.02841
-14.4522	-0.01484	0.02644
-14.4506	-0.11719	0.025
-14.449	0.13281	0.03022
-14.4474	-0.05547	0.02984
-14.4459	0.02891	0.02584
-14.4443	-0.01797	0.02469
-14.4427	-0.04844	0.02625
-14.4411	0.04688	0.0295
-14.4395	-0.02891	0.02719
-14.4378	0.00313	0.02597
-14.4362	-0.08984	0.02919
-14.4346	-0.01016	0.02903
-14.433	-0.07344	0.02688
-14.4314	0.09219	0.03416
-14.4299	-0.08203	0.02766
-14.4283	-0.01172	0.02253
-14.4267	0.06641	0.03066
-14.4251	-0.02969	0.02634
-14.4235	0.00234	0.02944
-14.4218	0.01406	0.02875
-14.4202	-0.05781	0.02559
-14.4186	-0.00547	0.02938
-14.417	0.05313	0.02738
-14.4154	0.0375	0.027
-14.4139	0.07188	0.02406
-14.4123	0.04141	0.02859
-14.4107	0.05938	0.02628
-14.4091	-0.01484	0.03034
-14.4075	0.07266	0.03169
-14.4058	-0.05859	0.02806
-14.4042	-0.02031	0.02531
-14.4026	-0.01953	0.03531
-14.401	-0.08281	0.03084
-14.3994	-0.05469	0.03172
-14.3979	-0.05781	0.02753
-14.3963	0.02813	0.02919
-14.3947	0.05313	0.02241
-14.3931	-0.12734	0.02147
-14.3915	0.09219	0.03397
-14.3898	-0.07422	0.02791
-14.3882	-0.06875	0.02759
-14.3866	-0.02734	0.03294
-14.385	0.10313	0.02903
-14.3834	-0.03906	0.028
-14.3819	0.02813	0.02
-14.3803	-0.18359	0.02816
-14.3787	0.04141	0.02544
-14.3771	-0.01953	0.02675
-14.3755	-0.11094	0.02947
-14.3738	0.03438	0.03275
-14.3722	-0.00156	0.02844
-14.3706	-0.0375	0.02553
-14.369	0.09609	0.02622
-14.3674	-0.12031	0.03088
-14.3659	-0.00469	0.02463
-14.3643	-0.08203	0.0325
-14.3627	-0.09766	0.02684
-14.3611	0.04609	0.02756
-14.3595	0.01719	0.02444
-14.3578	-0.00078125	0.02153
-14.3562	-0.00859	0.03075
-14.3546	0	0.02794
-14.353	0.00078125	0.02544
-14.3514	-0.06094	0.025
-14.3498	0.00547	0.02656
-14.3483	-0.01563	0.0285
-14.3467	0.05703	0.02384
-14.3451	-0.14922	0.03334
-14.3435	-0.04141	0.02331
-14.3419	0.00703	0.02806
-14.3402	0.0625	0.02747
-14.3386	0.08281	0.02959
-14.337	-0.02109	0.03219
-14.3354	0.03125	0.0235
-14.3338	0.11875	0.02531
-14.3323	-0.03672	0.025
-14.3307	0.06328	0.02288
-14.3291	-0.07266	0.02772
-14.3275	0	0.02653
-14.3259	-0.03594	0.02494
-14.3242	-0.01484	0.02084
-14.3226	-0.09688	0.02325
-14.321	-0.06094	0.02672
-14.3194	-0.01406	0.03144
-14.3178	0.05313	0.02481
-14.3163	0.12891	0.03138
-14.3147	0.01484	0.03159
-14.3131	0.07734	0.02594
-14.3115	-0.00547	0.02669
-14.3099	0.00469	0.02672
-14.3082	-0.07969	0.02988
-14.3066	0.01328	0.02706
-14.305	-0.02891	0.02231
-14.3034	-0.04688	0.026
-14.3018	0.03906	0.02734
-14.3003	-0.02891	0.02875
-14.2987	-0.00391	0.03034
-14.2971	-0.02656	0.0255
-14.2955	-0.04297	0.02341
-14.2939	0.00234	0.02463
-14.2922	0.06172	0.02231
-14.2906	-0.21328	0.02484
-14.289	-0.06641	0.02522
-14.2874	0.09766	0.03075
-14.2858	0.07109	0.02734
-14.2843	-0.09844	0.02703
-14.2827	-0.00703	0.02909
-14.2811	-0.06797	0.02419
-14.2795	-0.05078	0.02688
-14.2779	-0.02656	0.02322
-14.2762	0.00625	0.03063
-14.2746	-0.09531	0.02241
-14.273	-0.16328	0.02366
-14.2714	-0.07969	0.02691
-14.2698	0.02656	0.03116
-14.2683	-0.02891	0.02934
-14.2667	-0.06016	0.02556
-14.2651	-0.01172	0.02531
-14.2635	0.09219	0.02175
-14.2619	-0.07813	0.02697
-14.2602	0.06484	0.02691
-14.2586	0.05156	0.03263
-14.257	-0.01797	0.02463
-14.2554	-0.09609	0.02259
-14.2538	-0.02031	0.02528
-14.2523	-0.07656	0.02816
-14.2507	0.0125	0.02175
-14.2491	-0.06641	0.02466
-14.2475	-0.07266	0.02581
-14.2459	0.00781	0.02172
-14.2442	-0.00859	0.02447
-14.2426	0.03281	0.02613
-14.241	0.03594	0.02509
-14.2394	0.04922	0.02894
-14.2378	0.10234	0.02975
-14.2363	-0.02734	0.02772
-14.2347	-0.01953	0.0265
-14.2331	0.0625	0.02925
-14.2315	-0.01094	0.02444
-14.2299	0.05	0.02394
-14.2282	0.00391	0.02756
-14.2266	-0.02031	0.02169
-14.225	0.06016	0.0255
-14.2234	-0.00625	0.02447
-14.2218	0.00625	0.02528
-14.2203	-0.04453	0.02316
-14.2187	-0.04844	0.02375
-14.2171	-0.18047	0.02431
-14.2155	-0.02031	0.02769
-14.2139	0.00391	0.02556
-14.2122	-0.00156	0.02088
-14.2106	0.01563	0.0275
-14.209	0.09922	0.02388
-14.2074	0.11094	0.02691
-14.2058	-0.12969	0.029
-14.2043	-0.10313	0.02519
-14.2027	0.02578	0.02691
-14.2011	-0.09453	0.02772
-14.1995	-0.02266	0.02684
-14.1979	0.00547	0.02772
-14.1962	0	0.02831
-14.1946	0.02188	0.0275
-14.193	0.04141	0.02731
-14.1914	0.02109	0.02847
-14.1898	-0.00547	0.02338
-14.1883	0.08359	0.02309
-14.1867	-0.03984	0.02672
-14.1851	-0.05469	0.02784
-14.1835	-0.00313	0.02434
-14.1819	-0.05859	0.02694
-14.1802	-0.01016	0.03147
-14.1786	-0.02109	0.02419
-14.177	0.01094	0.02475
-14.1754	-0.06875	0.02913
-14.1738	0.00078125	0.02872
-14.1723	0.025	0.02925
-14.1707	-0.05703	0.02603
-14.1691	-0.04609	0.02244
-14.1675	0.02109	0.02769
-14.1659	-0.14844	0.02578
-14.1642	0.02188	0.02472
-14.1626	-0.00859	0.02572
-14.161	0.07031	0.02353
-14.1594	0.01563	0.02291
-14.1578	0.05313	0.029
-14.1562	-0.00859	0.02859
-14.1547	0.025	0.02778
-14.1531	0.02422	0.02375
-14.1515	-0.00313	0.0265
-14.1499	-0.14141	0.02172
-14.1483	-0.15078	0.02147
-14.1466	-0.00078125	0.02747
-14.145	0.02422	0.02781
-14.1434	-0.04297	0.02763
-14.1418	-0.04219	0.0285
-14.1402	-0.06719	0.03425
-14.1387	0.01563	0.02728
-14.1371	0.07188	0.02697
-14.1355	-0.05078	0.02569
-14.1339	-0.03203	0.03147
-14.1323	-0.01797	0.02931
-14.1306	-0.08047	0.03072
-14.129	-0.11484	0.02838
-14.1274	-0.02188	0.02763
-14.1258	0.04375	0.02544
-14.1242	0.01719	0.02772
-14.1227	-0.16719	0.02534
-14.1211	-0.00938	0.02184
-14.1195	0.02891	0.02659
-14.1179	-0.02578	0.02469
-14.1163	-0.05	0.02866
-14.1146	-0.06797	0.02444
-14.113	-0.00469	0.0275
-14.1114	-0.03203	0.02738
-14.1098	-0.05313	0.02425
-14.1082	-0.04141	0.02809
-14.1067	-0.08281	0.02722
-14.1051	0.02734	0.02081
-14.1035	-0.05469	0.02
-14.1019	-0.07344	0.02466
-14.1003	-0.08516	0.02872
-14.0986	-0.05859	0.02391
-14.097	0.18203	0.02991
-14.0954	0.03281	0.02603
-14.0938	-0.01641	0.03034
-14.0922	0	0.03109
-14.0907	-0.03828	0.02372
-14.0891	-0.03672	0.02859
-14.0875	-0.01016	0.03106
-14.0859	0.04844	0.02294
-14.0843	0.01016	0.03028
-14.0826	-0.06172	0.02803
-14.081	-0.02656	0.02719
-14.0794	-0.07969	0.02975
-14.0778	-0.05313	0.02913
-14.0762	-0.04219	0.0265
-14.0747	0.01875	0.02575
-14.0731	-0.15859	0.02616
-14.0715	0.00859	0.02988
-14.0699	0.03984	0.02675
-14.0683	0.04922	0.022
-14.0666	-0.16406	0.02581
-14.065	0.04453	0.02897
-14.0634	-0.07734	0.02697
-14.0618	0.02031	0.02094
-14.0602	-0.01641	0.02494
-14.0587	-0.06484	0.02781
-14.0571	-0.07734	0.03447
-14.0555	-0.04531	0.0275
-14.0539	-0.09609	0.02669
-14.0523	-0.00234	0.03078
-14.0506	-0.08516	0.03144
-14.049	-0.06953	0.03041
-14.0474	0.04141	0.03059
-14.0458	0.01797	0.02397
-14.0442	0.00469	0.02594
-14.0427	0.04688	0.02756
-14.0411	-0.17734	0.02769
-14.0395	-0.05078	0.02394
-14.0379	-0.08359	0.02772
-14.0363	0.02188	0.02875
-14.0346	-0.09375	0.02572
-14.033	-0.00547	0.02141
-14.0314	-0.07109	0.02544
-14.0298	-0.03281	0.03078
-14.0282	-0.10234	0.02434
-14.0267	0.02734	0.02525
-14.0251	-0.11016	0.02934
-14.0235	-0.10859	0.02481
-14.0219	-0.04375	0.03034
-14.0203	0.02344	0.023
-14.0186	-0.00547	0.02722
-14.017	-0.09531	0.02031
-14.0154	-0.05	0.02263
-14.0138	-0.03359	0.02528
-14.0122	-0.01563	0.03144
-14.0107	0.0125	0.03166
-14.0091	-0.11563	0.02941
-14.0075	0.02344	0.02853
-14.0059	0.08203	0.02863
-14.0043	-0.08203	0.02569
-14.0026	0.00859	0.02088
-14.001	-0.05078	0.02163
-13.9994	-0.01875	0.02725
-13.9978	0.05469	0.02113
-13.9962	0.05234	0.02619
-13.9947	-0.04297	0.02166
-13.9931	-0.05391	0.02409
-13.9915	-0.02734	0.025
-13.9899	-0.01953	0.02184
-13.9883	0.03203	0.03078
-13.9866	0.00313	0.02625
-13.985	0.03438	0.02688
-13.9834	0.03047	0.02659
-13.9818	-0.12109	0.02541
-13.9802	-0.125	0.02672
-13.9787	-0.00078125	0.02347
-13.9771	0.08047	0.02431
-13.9755	0.01641	0.02438
-13.9739	-0.04453	0.02728
-13.9723	0.04219	0.02375
-13.9706	-0.03984	0.03075
-13.969	0.02031	0.02684
-13.9674	-0.04688	0.02878
-13.9658	-0.00625	0.027
-13.9642	-0.19922	0.03153
-13.9627	0.04141	0.02813
-13.9611	-0.06875	0.02469
-13.9595	-0.11641	0.02388
-13.9579	0	0.02509
-13.9563	0.01172	0.02453
-13.9547	-0.17266	0.02691
-13.953	0.05156	0.02528
-13.9514	-0.13359	0.02159
-13.9498	-0.05391	0.02056
-13.9482	-0.08047	0.02663
-13.9466	-0.0625	0.02922
-13.9451	-0.08984	0.02438
-13.9435	0.00156	0.03031
-13.9419	-0.13594	0.02325
-13.9403	0.02578	0.02403
-13.9387	-0.10703	0.02575
-13.937	-0.04219	0.02075
-13.9354	-0.01875	0.02591
-13.9338	0.10313	0.02497
-13.9322	-0.01016	0.02625
-13.9306	-0.10625	0.02309
-13.9291	-0.17891	0.02791
-13.9275	0.10313	0.02822
-13.9259	0.03672	0.02525
-13.9243	-0.05547	0.02819
-13.9227	-0.14297	0.02328
-13.921	0.08203	0.02513
-13.9194	0.00781	0.02303
-13.9178	0.06094	0.03128
-13.9162	0.06172	0.02981
-13.9146	0.09219	0.02463
-13.9131	0.04766	0.02425
-13.9115	0.05469	0.02766
-13.9099	0.00938	0.02781
-13.9083	0.01953	0.02563
-13.9067	-0.01094	0.02328
-13.905	-0.06719	0.02344
-13.9034	-0.01719	0.02672
-13.9018	-0.04297	0.02331
-13.9002	-0.12891	0.02719
-13.8986	-0.025	0.02741
-13.8971	-0.03828	0.02813
-13.8955	0.01797	0.02756
-13.8939	-0.06953	0.02741
-13.8923	0.01094	0.02541
-13.8907	0.01016	0.02441
-13.889	0.00625	0.0255
-13.8874	-0.01953	0.0345
-13.8858	-0.07344	0.02688
-13.8842	0.01719	0.02869
-13.8826	-0.05625	0.02591
-13.8811	-0.03984	0.02422
-13.8795	-0.03828	0.02331
-13.8779	-0.00156	0.02197
-13.8763	-0.13125	0.02272
-13.8747	-0.04922	0.02809
-13.873	-0.07031	0.02325
-13.8714	0.09453	0.02391
-13.8698	-0.01797	0.02706
-13.8682	0.02188	0.02094
-13.8666	0.02188	0.022
-13.8651	-0.02266	0.02506
-13.8635	-0.03203	0.02575
-13.8619	0.07734	0.03025
-13.8603	0.03828	0.0255
-13.8587	-0.04063	0.02775
-13.857	-0.00469	0.03416
-13.8554	-0.0875	0.03181
-13.8538	0.07734	0.02706
-13.8522	0.04297	0.02369
-13.8506	-0.00156	0.02647
-13.8491	0.09531	0.02403
-13.8475	0.07266	0.0255
-13.8459	-0.06797	0.02663
-13.8443	0.05781	0.02153
-13.8427	0.01406	0.0255
-13.841	0.03516	0.02434
-13.8394	-0.01484	0.02725
-13.8378	-0.08516	0.02969
-13.8362	-0.13047	0.02384
-13.8346	-0.07734	0.03194
-13.8331	-0.03203	0.02459
-13.8315	0.06563	0.027
-13.8299	-0.05469	0.02438
-13.8283	0.06563	0.03028
-13.8267	0.02109	0.02603
-13.825	-0.17344	0.02297
-13.8234	-0.02656	0.02756
-13.8218	-0.02969	0.02263
-13.8202	-0.13125	0.03072
-13.8186	-0.05703	0.03109
-13.8171	-0.01641	0.02694
-13.8155	-0.02578	0.02503
-13.8139	0.03594	0.02581
-13.8123	0.06797	0.02634
-13.8107	-0.01641	0.02984
-13.809	0.03281	0.02809
-13.8074	-0.025	0.02381
-13.8058	0.02891	0.03044
-13.8042	-0.02656	0.0285
-13.8026	-0.03516	0.02491
-13.8011	-0.01172	0.02975
-13.7995	-0.00313	0.02172
-13.7979	-0.05938	0.02344
-13.7963	-0.03125	0.02669
-13.7947	-0.02734	0.02628
-13.793	-0.04063	0.02347
-13.7914	-0.12656	0.02197
-13.7898	-0.06563	0.03006
-13.7882	0.02188	0.02244
-13.7866	-0.07344	0.01856
-13.7851	0.04063	0.02841
-13.7835	-0.05391	0.02706
-13.7819	0.08984	0.02094
-13.7803	0.01875	0.02647
-13.7787	0.01406	0.02625
-13.777	-0.03203	0.0215
-13.7754	-0.02734	0.0265
-13.7738	-0.08125	0.02494
-13.7722	-0.04141	0.02319
-13.7706	0.03672	0.02463
-13.7691	-0.05313	0.02497
-13.7675	-0.01641	0.02778
-13.7659	-0.06641	0.02372
-13.7643	0.1375	0.02441
-13.7627	0.00234	0.02588
-13.761	-0.03125	0.02175
-13.7594	-0.14609	0.02453
-13.7578	-0.00625	0.02756
-13.7562	-0.05781	0.02684
-13.7546	0.01406	0.0305
-13.753	-0.06797	0.0295
-13.7515	-0.08594	0.02375
-13.7499	-0.08672	0.02363
-13.7483	0.04375	0.02328
-13.7467	-0.09531	0.02678
-13.7451	0.06172	0.02531
-13.7434	-0.20234	0.02569
-13.7418	0.00625	0.03194
-13.7402	-0.05859	0.02588
-13.7386	0.09219	0.02369
-13.737	-0.11016	0.02722
-13.7355	-0.08203	0.02491
-13.7339	-0.06641	0.02384
-13.7323	0.04922	0.03013
-13.7307	-0.10469	0.02225
-13.7291	-0.02422	0.02325
-13.7274	-0.09766	0.02403
-13.7258	-0.05547	0.02281
-13.7242	0.04063	0.02397
-13.7226	-0.00625	0.02394
-13.721	-0.09688	0.02347
-13.7195	0.10703	0.02706
-13.7179	-0.06016	0.02588
-13.7163	0.00781	0.02775
-13.7147	0	0.02384
-13.7131	-0.10156	0.02641
-13.7114	-0.10938	0.02616
-13.7098	-0.04297	0.02653
-13.7082	0.06094	0.02631
-13.7066	-0.07109	0.02659
-13.705	0	0.02169
-13.7035	0.07422	0.02856
-13.7019	0.02188	0.02563
-13.7003	-0.01719	0.02588
-13.6987	-0.04609	0.02478
-13.6971	0.04063	0.02947
-13.6954	-0.05078	0.02553
-13.6938	0.00156	0.02303
-13.6922	0.07422	0.02691
-13.6906	-0.02109	0.02703
-13.689	-0.10234	0.02419
-13.6875	-0.12109	0.02419
-13.6859	-0.00234	0.02628
-13.6843	-0.05	0.02681
-13.6827	0.01797	0.02525
-13.6811	-0.03281	0.02353
-13.6794	-0.13672	0.02434
-13.6778	0.0125	0.02247
-13.6762	-0.17734	0.02356
-13.6746	-0.10469	0.02378
-13.673	0.00313	0.02881
-13.6715	0.06328	0.02584
-13.6699	-0.14922	0.024
-13.6683	-0.04219	0.02519
-13.6667	0.15156	0.02234
-13.6651	0.00078125	0.02297
-13.6634	-0.07188	0.02588
-13.6618	-0.00781	0.02528
-13.6602	-0.07813	0.02491
-13.6586	-0.00156	0.02625
-13.657	-0.05234	0.02825
-13.6555	-0.09531	0.02291
-13.6539	-0.09141	0.022
-13.6523	0.02734	0.02931
-13.6507	-0.08438	0.02541
-13.6491	-0.03359	0.02331
-13.6474	-0.04297	0.022
-13.6458	0.01016	0.02628
-13.6442	-0.00078125	0.02659
-13.6426	-0.01016	0.03044
-13.641	-0.03984	0.02269
-13.6395	0.02188	0.02622
-13.6379	0.04766	0.02391
-13.6363	-0.00469	0.02703
-13.6347	0.05078	0.02803
-13.6331	0.01641	0.02431
-13.6314	-0.01094	0.02934
-13.6298	0.01953	0.02925
-13.6282	-0.00781	0.02991
-13.6266	0.06016	0.02625
-13.625	0.01563	0.01978
-13.6235	-0.01953	0.03094
-13.6219	-0.04063	0.02738
-13.6203	0.04688	0.02538
-13.6187	0.01797	0.02284
-13.6171	0.02422	0.02544
-13.6154	-0.05703	0.02441
-13.6138	0.04922	0.02578
-13.6122	-0.21641	0.02597
-13.6106	0.04922	0.02819
-13.609	-0.09141	0.02447
-13.6075	0.04063	0.02016
-13.6059	0.04922	0.02719
-13.6043	0.02891	0.02338
-13.6027	0.03281	0.02381
-13.6011	0.01875	0.02516
-13.5994	-0.04375	0.02353
-13.5978	0.00078125	0.026
-13.5962	0.04375	0.02103
-13.5946	-0.00781	0.02431
-13.593	0.07891	0.03125
-13.5915	0.10313	0.0245
-13.5899	0.06641	0.02816
-13.5883	0.01563	0.02725
-13.5867	0.14297	0.02416
-13.5851	-0.05469	0.02606
-13.5834	-0.04922	0.02425
-13.5818	-0.04688	0.02434
-13.5802	0.08984	0.01922
-13.5786	0.11797	0.026
-13.577	0.03828	0.02453
-13.5755	-0.05078	0.02288
-13.5739	-0.07266	0.02681
-13.5723	-0.02578	0.02394
-13.5707	-0.08672	0.02875
-13.5691	-0.025	0.02247
-13.5674	-0.08125	0.02394
-13.5658	-0.03125	0.023
-13.5642	-0.11328	0.02234
-13.5626	-0.05156	0.02397
-13.561	-0.00078125	0.02159
-13.5595	-0.07578	0.02769
-13.5579	0.07813	0.02659
-13.5563	0.04688	0.02216
-13.5547	-0.02266	0.02472
-13.5531	0.04688	0.02466
-13.5515	-0.02344	0.02625
-13.5498	-0.00859	0.02428
-13.5482	0.04063	0.02597
-13.5466	0.06797	0.02394
-13.545	-0.02813	0.02791
-13.5434	0.025	0.02969
-13.5419	-0.04141	0.03141
-13.5403	0.15469	0.02681
-13.5387	0.13984	0.02513
-13.5371	-0.05469	0.02434
-13.5355	-0.05703	0.02341
-13.5338	0.01328	0.02456
-13.5322	-0.01016	0.02334
-13.5306	-0.00625	0.02722
-13.529	0.09531	0.02856
-13.5274	0.02188	0.02966
-13.5259	-0.02422	0.02656
-13.5243	0.04063	0.02341
-13.5227	-0.025	0.02316
-13.5211	0.08203	0.02431
-13.5195	-0.02344	0.02453
-13.5178	0.13203	0.01838
-13.5162	0.01016	0.02266
-13.5146	-0.05	0.0255
-13.513	-0.1125	0.02313
-13.5114	-0.01875	0.02184
-13.5099	-0.03516	0.02403
-13.5083	-0.06563	0.02203
-13.5067	-0.10313	0.02344
-13.5051	0.05078	0.02419
-13.5035	-0.0125	0.03013
-13.5018	0.02578	0.02209
-13.5002	0.03047	0.02109
-13.4986	-0.10938	0.02706
-13.497	-0.10391	0.02538
-13.4954	0.02422	0.02206
-13.4939	-0.05078	0.01947
-13.4923	-0.02969	0.02606
-13.4907	-0.08594	0.02266
-13.4891	-0.10625	0.02556
-13.4875	-0.08125	0.02625
-13.4858	-0.08906	0.02431
-13.4842	-0.13672	0.02322
-13.4826	0.02734	0.02678
-13.481	-0.01563	0.02366
-13.4794	-0.075	0.01994
-13.4779	-0.15781	0.02525
-13.4763	-0.01797	0.02856
-13.4747	-0.04766	0.02166
-13.4731	0.03438	0.02266
-13.4715	-0.10781	0.02784
-13.4698	-0.04609	0.02616
-13.4682	0.03906	0.02403
-13.4666	-0.05781	0.02347
-13.465	-0.06563	0.02153
-13.4634	-0.05	0.02969
-13.4619	-0.07656	0.02538
-13.4603	0.07813	0.02353
-13.4587	-0.07188	0.03013
-13.4571	-0.0125	0.02016
-13.4555	0.04531	0.02556
-13.4538	0.17188	0.02534
-13.4522	-0.04063	0.02675
-13.4506	0.03281	0.01913
-13.449	0.11016	0.02247
-13.4474	-0.06172	0.01869
-13.4459	-0.02656	0.0285
-13.4443	-0.00703	0.01994
-13.4427	-0.07891	0.02434
-13.4411	-0.04609	0.02472
-13.4395	0.00156	0.02272
-13.4378	-0.10156	0.02375
-13.4362	0.00781	0.02584
-13.4346	-0.01016	0.02175
-13.433	0.01563	0.02334
-13.4314	-0.01406	0.0205
-13.4299	0.01094	0.02163
-13.4283	0.10156	0.02534
-13.4267	-0.00313	0.02416
-13.4251	0.02891	0.02266
-13.4235	0.00078125	0.02022
-13.4218	-0.19141	0.02319
-13.4202	-0.02422	0.02291
-13.4186	-0.05	0.02447
-13.417	0.03203	0.02884
-13.4154	-0.02656	0.02606
-13.4139	-0.19766	0.02397
-13.4123	0.09609	0.02241
-13.4107	-0.03906	0.02406
-13.4091	-0.03047	0.02134
-13.4075	-0.01797	0.02159
-13.4058	-0.03828	0.02719
-13.4042	-0.09922	0.02888
-13.4026	0.00156	0.02903
-13.401	-0.12578	0.02659
-13.3994	-0.08125	0.02709
-13.3979	0.02969	0.02853
-13.3963	-0.04375	0.02194
-13.3947	-0.15781	0.02197
-13.3931	-0.07578	0.01841
-13.3915	0.02031	0.02347
-13.3898	0.03594	0.02156
-13.3882	0.00078125	0.01703
-13.3866	0.08203	0.01894
-13.385	-0.01797	0.0195
-13.3834	-0.02656	0.02656
-13.3819	-0.03203	0.02541
-13.3803	-0.1125	0.02447
-13.3787	-0.12969	0.02816
-13.3771	-0.00078125	0.02888
-13.3755	-0.19609	0.02369
-13.3738	-0.03828	0.02659
-13.3722	-0.02031	0.02603
-13.3706	-0.02109	0.02688
-13.369	-0.10781	0.02575
-13.3674	0.01016	0.02675
-13.3659	-0.04609	0.021
-13.3643	-0.01406	0.02313
-13.3627	-0.03203	0.0265
-13.3611	-0.02344	0.02369
-13.3595	-0.04219	0.02669
-13.3578	-0.03281	0.02813
-13.3562	-0.04141	0.02884
-13.3546	0.00781	0.02759
-13.353	-0.05859	0.02372
-13.3514	-0.02109	0.02681
-13.3498	-0.07188	0.02631
-13.3483	0.01875	0.01978
-13.3467	0.01797	0.02003
-13.3451	0.01719	0.02419
-13.3435	0.03594	0.02672
-13.3419	-0.06172	0.02719
-13.3402	0.02344	0.025
-13.3386	0.02891	0.02384
-13.337	-0.09219	0.02516
-13.3354	-0.11016	0.02713
-13.3338	0.06406	0.02413
-13.3323	0.00938	0.02259
-13.3307	-0.04063	0.022
-13.3291	-0.03984	0.01794
-13.3275	-0.06094	0.01881
-13.3259	-0.00625	0.02688
-13.3242	-0.03516	0.02206
-13.3226	0.06016	0.02434
-13.321	-0.06094	0.02125
-13.3194	-0.05859	0.02678
-13.3178	-0.025	0.02513
-13.3163	0.01016	0.02638
-13.3147	0.03125	0.02794
-13.3131	0.03828	0.02509
-13.3115	-0.0375	0.02869
-13.3099	-0.00469	0.0225
-13.3082	0.03906	0.02469
-13.3066	0.02656	0.02534
-13.305	-0.0125	0.02481
-13.3034	0.02031	0.02409
-13.3018	-0.0375	0.02253
-13.3003	0.01328	0.02134
-13.2987	0.05391	0.02366
-13.2971	0.10078	0.02281
-13.2955	0.07266	0.02366
-13.2939	-0.02969	0.02678
-13.2922	-0.06953	0.03034
-13.2906	0.05391	0.02178
-13.289	0.00469	0.02147
-13.2874	-0.05234	0.02325
-13.2858	-0.04141	0.02122
-13.2843	0.05	0.03009
-13.2827	-0.01563	0.0265
-13.2811	0.00938	0.02041
-13.2795	-0.13281	0.02134
-13.2779	-0.02422	0.02494
-13.2762	-0.03047	0.02922
-13.2746	-0.08047	0.02666
-13.273	-0.13906	0.02334
-13.2714	-0.10703	0.02497
-13.2698	-0.10234	0.02075
-13.2683	-0.15469	0.02503
-13.2667	-0.04141	0.02475
-13.2651	-0.03594	0.021
-13.2635	0.0875	0.02434
-13.2619	0.07344	0.02197
-13.2602	-0.05469	0.02481
-13.2586	0.03438	0.02084
-13.257	0.08281	0.02081
-13.2554	-0.06797	0.02378
-13.2538	-0.03359	0.02597
-13.2523	-0.05703	0.01953
-13.2507	0.07266	0.02113
-13.2491	0.00547	0.02713
-13.2475	-0.08906	0.02581
-13.2459	-0.03672	0.02494
-13.2442	0.01172	0.02325
-13.2426	-0.02734	0.02266
-13.241	-0.07266	0.02144
-13.2394	-0.02109	0.02047
-13.2378	-0.02109	0.01991
-13.2363	0.01328	0.01947
-13.2347	-0.06641	0.02334
-13.2331	0.00156	0.02644
-13.2315	-0.00703	0.02184
-13.2299	0.02969	0.02628
-13.2282	-0.04766	0.02084
-13.2266	-0.08047	0.02188
-13.225	0.02188	0.02009
-13.2234	-0.04375	0.02159
-13.2218	-0.12656	0.02481
-13.2203	-0.02813	0.02134
-13.2187	-0.00859	0.02419
-13.2171	0.00703	0.02391
-13.2155	-0.07656	0.02019
-13.2139	-0.19375	0.02066
-13.2122	0.10078	0.02344
-13.2106	0.0625	0.02328
-13.209	-0.02813	0.02159
-13.2074	-0.06094	0.02319
-13.2058	-0.06172	0.02113
-13.2043	-0.00938	0.02738
-13.2027	-0.13125	0.02788
-13.2011	-0.00469	0.02272
-13.1995	-0.04844	0.02031
-13.1979	-0.00547	0.02366
-13.1962	0.06719	0.02228
-13.1946	0.01094	0.02156
-13.193	0.06328	0.01878
-13.1914	-0.04531	0.02559
-13.1898	-0.06563	0.02453
-13.1883	0.00938	0.0245
-13.1867	0.00234	0.02234
-13.1851	-0.09922	0.02713
-13.1835	-0.06094	0.02109
-13.1819	0.03828	0.02131
-13.1802	-0.00156	0.02147
-13.1786	-0.01406	0.02613
-13.177	-0.06406	0.02263
-13.1754	0.03672	0.02541
-13.1738	-0.07891	0.02297
-13.1723	-0.03281	0.02344
-13.1707	0	0.02719
-13.1691	0.00078125	0.02453
-13.1675	-0.01563	0.01903
-13.1659	0.02891	0.02072
-13.1642	-0.02109	0.02547
-13.1626	-0.09922	0.02041
-13.161	0.05859	0.02484
-13.1594	0.1	0.02675
-13.1578	-0.07813	0.02425
-13.1562	-0.05078	0.02356
-13.1547	-0.03125	0.01941
-13.1531	-0.10469	0.02453
-13.1515	0.02969	0.02522
-13.1499	0.06797	0.02131
-13.1483	-0.02188	0.02678
-13.1466	-0.09141	0.02703
-13.145	-0.06172	0.02503
-13.1434	0.10078	0.02644
-13.1418	0.00469	0.02325
-13.1402	-0.07969	0.02256
-13.1387	0.04063	0.02288
-13.1371	0.05781	0.02234
-13.1355	-0.03984	0.02659
-13.1339	-0.11016	0.02563
-13.1323	-0.01406	0.02234
-13.1306	0.01172	0.02272
-13.129	0.05859	0.02397
-13.1274	-0.04141	0.02847
-13.1258	-0.03125	0.02913
-13.1242	0.09219	0.02716
-13.1227	-0.10938	0.02338
-13.1211	-0.00781	0.02656
-13.1195	-0.02109	0.02738
-13.1179	0.07734	0.01644
-13.1163	-0.0125	0.02838
-13.1146	-0.09844	0.02756
-13.113	-0.01172	0.02147
-13.1114	0.07109	0.02281
-13.1098	0.03203	0.02416
-13.1082	-0.07578	0.02134
-13.1067	-0.11172	0.02441
-13.1051	-0.04844	0.02456
-13.1035	-0.06016	0.02925
-13.1019	-0.04375	0.02581
-13.1003	-0.11719	0.02816
-13.0986	-0.06094	0.02663
-13.097	-0.07344	0.01878
-13.0954	-0.14922	0.02366
-13.0938	0.02188	0.02275
-13.0922	0.01172	0.02131
-13.0907	-0.05938	0.02141
-13.0891	0.04141	0.02378
-13.0875	-0.025	0.02575
-13.0859	0.01094	0.02294
-13.0843	-0.07109	0.02216
-13.0826	0.01328	0.02563
-13.081	0.00859	0.02697
-13.0794	0.00547	0.02284
-13.0778	-0.13125	0.02222
-13.0762	0.00078125	0.02509
-13.0747	-0.01563	0.02459
-13.0731	0.1	0.024
-13.0715	-0.00703	0.02825
-13.0699	-0.05313	0.01916
-13.0683	-0.04219	0.02006
-13.0666	0.04688	0.02634
-13.065	-0.00234	0.02397
-13.0634	-0.09453	0.02256
-13.0618	-0.05859	0.02478
-13.0602	-0.09688	0.02519
-13.0587	-0.00391	0.02625
-13.0571	-0.02109	0.02594
-13.0555	0.01641	0.02497
-13.0539	-0.07734	0.02316
-13.0523	0.01641	0.02331
-13.0506	0.04922	0.01978
-13.049	-0.05625	0.02378
-13.0474	-0.19141	0.01931
-13.0458	-0.04453	0.02106
-13.0442	-0.00703	0.02375
-13.0427	-0.12891	0.02353
-13.0411	-0.10391	0.02722
-13.0395	-0.05703	0.02188
-13.0379	0.00469	0.02569
-13.0363	-0.07109	0.02156
-13.0346	-0.00938	0.02656
-13.033	-0.075	0.02872
-13.0314	-0.02656	0.02703
-13.0298	-0.10078	0.02509
-13.0282	-0.05313	0.02703
-13.0267	-0.04141	0.02397
-13.0251	-0.07891	0.02413
-13.0235	-0.20469	0.02303
-13.0219	-0.03516	0.02459
-13.0203	-0.03047	0.02169
-13.0186	-0.01875	0.02569
-13.017	0.12969	0.02344
-13.0154	0.02656	0.02581
-13.0138	-0.12656	0.022
-13.0122	-0.02656	0.02138
-13.0107	-0.075	0.02338
-13.0091	0.1125	0.02453
-13.0075	0.05	0.02016
-13.0059	0.02813	0.01828
-13.0043	-0.09688	0.02678
-13.0026	-0.00078125	0.02259
-13.001	-0.01406	0.02328
-12.9994	-0.03984	0.02319
-12.9978	0.00313	0.02703
-12.9962	0.00234	0.02491
-12.9947	-0.03594	0.02119
-12.9931	-0.04922	0.02297
-12.9915	-0.00391	0.02356
-12.9899	-0.05547	0.02622
-12.9883	0.00859	0.02588
-12.9866	0.05781	0.02281
-12.985	-0.14063	0.02653
-12.9834	-0.02344	0.02303
-12.9818	0.02422	0.02322
-12.9802	-0.02266	0.02584
-12.9787	-0.04609	0.02384
-12.9771	0.02969	0.02278
-12.9755	-0.07734	0.02319
-12.9739	-0.06406	0.02191
-12.9723	-0.06406	0.02425
-12.9706	-0.08125	0.01866
-12.969	-0.09688	0.02188
-12.9674	0.01484	0.02097
-12.9658	-0.03047	0.01875
-12.9642	-0.01875	0.01984
-12.9627	-0.01641	0.02406
-12.9611	-0.04688	0.02269
-12.9595	-0.03906	0.02822
-12.9579	-0.08984	0.03166
-12.9563	-0.05	0.019
-12.9547	-0.02891	0.02016
-12.953	0.075	0.01981
-12.9514	0.17891	0.02091
-12.9498	0.04844	0.02266
-12.9482	0.06875	0.02281
-12.9466	0.00313	0.02191
-12.9451	-0.07891	0.02
-12.9435	0.02656	0.02297
-12.9419	-0.1	0.02119
-12.9403	0.06016	0.02078
-12.9387	0.05625	0.02584
-12.937	-0.02188	0.02219
-12.9354	-0.05469	0.02225
-12.9338	-0.02422	0.02513
-12.9322	-0.01875	0.02463
-12.9306	0.02656	0.02028
-12.9291	0.04063	0.02291
-12.9275	-0.04219	0.02428
-12.9259	-0.06484	0.01997
-12.9243	-0.11797	0.02703
-12.9227	-0.16172	0.02234
-12.921	-0.01875	0.03084
-12.9194	-0.03672	0.02266
-12.9178	-0.05078	0.02813
-12.9162	-0.07813	0.02478
-12.9146	0.04844	0.02094
-12.9131	0.03281	0.02425
-12.9115	-0.08203	0.02228
-12.9099	-0.00078125	0.02684
-12.9083	-0.06875	0.02453
-12.9067	0.025	0.01994
-12.905	-0.01094	0.02659
-12.9034	-0.02813	0.02334
-12.9018	-0.14688	0.024
-12.9002	0.00156	0.02181
-12.8986	-0.02969	0.02353
-12.8971	-0.06484	0.02388
-12.8955	-0.06094	0.02313
-12.8939	-0.025	0.02372
-12.8923	0.03984	0.02303
-12.8907	0.00234	0.02353
-12.889	-0.13125	0.02194
-12.8874	0.02578	0.02072
-12.8858	-0.03047	0.02438
-12.8842	-0.0125	0.02328
-12.8826	-0.04453	0.02063
-12.8811	-0.04609	0.02266
-12.8795	0.02188	0.02534
-12.8779	-0.03828	0.01963
-12.8763	-0.00156	0.02541
-12.8747	-0.00938	0.02031
-12.873	-0.10547	0.02319
-12.8714	-0.01563	0.02866
-12.8698	-0.06953	0.02572
-12.8682	0.03906	0.02203
-12.8666	-0.10938	0.02409
-12.8651	0.01484	0.02684
-12.8635	-0.15703	0.02406
-12.8619	-0.0875	0.02381
-12.8603	0.08047	0.02231
-12.8587	-0.00703	0.02453
-12.857	0.01563	0.02319
-12.8554	-0.01953	0.02731
-12.8538	-0.06875	0.02303
-12.8522	0.07969	0.02475
-12.8506	-0.1625	0.02206
-12.8491	0.01797	0.02206
-12.8475	-0.15313	0.02563
-12.8459	0.05781	0.02213
-12.8443	-0.00469	0.02169
-12.8427	0.09922	0.02844
-12.841	0.01797	0.02538
-12.8394	0.02266	0.02378
-12.8378	-0.12891	0.02209
-12.8362	-0.05234	0.01988
-12.8346	-0.06016	0.02475
-12.8331	-0.02422	0.01906
-12.8315	-0.08203	0.02781
-12.8299	-0.07656	0.02266
-12.8283	-0.14063	0.02006
-12.8267	0.07109	0.026
-12.825	-0.01484	0.02325
-12.8234	-0.04844	0.01984
-12.8218	0.04141	0.02847
-12.8202	0.09063	0.02556
-12.8186	0.02188	0.02434
-12.8171	-0.00703	0.02588
-12.8155	-0.04141	0.02478
-12.8139	-0.10234	0.02625
-12.8123	-0.04688	0.02606
-12.8107	0.08984	0.02109
-12.809	0.02734	0.02203
-12.8074	-0.02656	0.02422
-12.8058	0.02422	0.02584
-12.8042	0.03984	0.01841
-12.8026	0.00625	0.02309
-12.8011	0.00391	0.02297
-12.7995	-0.04297	0.01784
-12.7979	0.13828	0.02591
-12.7963	-0.03828	0.02328
-12.7947	0.01797	0.02384
-12.793	-0.04922	0.02391
-12.7914	0.03125	0.02075
-12.7898	-0.04609	0.02175
-12.7882	-0.03672	0.02781
-12.7866	0.06875	0.02316
-12.7851	-0.04688	0.019
-12.7835	0.02109	0.02388
-12.7819	0.00156	0.02269
-12.7803	-0.12422	0.02422
-12.7787	-0.05703	0.02916
-12.777	0	0.02344
-12.7754	-0.11172	0.02322
-12.7738	-0.08906	0.01988
-12.7722	-0.0625	0.02022
-12.7706	-0.07422	0.02447
-12.7691	-0.21797	0.02269
-12.7675	-0.01094	0.02434
-12.7659	0.02031	0.02022
-12.7643	0.04844	0.02519
-12.7627	-0.10313	0.01959
-12.761	0.00313	0.01775
-12.7594	0.04844	0.02253
-12.7578	0.03984	0.02328
-12.7562	-0.00547	0.02881
-12.7546	0.02891	0.02253
-12.753	-0.01406	0.02619
-12.7515	-0.05391	0.02188
-12.7499	0.01875	0.02216
-12.7483	-0.08125	0.02425
-12.7467	0.03125	0.02413
-12.7451	0.02734	0.02778
-12.7434	0.03438	0.02763
-12.7418	0.0625	0.02569
-12.7402	0.01016	0.01913
-12.7386	0.01563	0.02434
-12.737	0.01406	0.02688
-12.7355	-0.09688	0.02409
-12.7339	0.09063	0.026
-12.7323	0.01641	0.026
-12.7307	-0.03594	0.02416
-12.7291	-0.01953	0.02322
-12.7274	-0.03984	0.02741
-12.7258	-0.08594	0.02394
-12.7242	0.04688	0.01738
-12.7226	0.0375	0.02784
-12.721	0.06875	0.02769
-12.7195	-0.14531	0.01922
-12.7179	0.02578	0.02497
-12.7163	-0.03984	0.02703
-12.7147	0.03594	0.022
-12.7131	-0.11563	0.02003
-12.7114	0.00391	0.02069
-12.7098	-0.20156	0.01953
-12.7082	0.02188	0.02003
-12.7066	0.06328	0.02125
-12.705	-0.03906	0.0245
-12.7035	-0.0125	0.02388
-12.7019	-0.13047	0.02269
-12.7003	0.00469	0.02319
-12.6987	0.11172	0.02553
-12.6971	0.00234	0.02097
-12.6954	0.02969	0.02756
-12.6938	-0.03672	0.02284
-12.6922	-0.02578	0.02144
-12.6906	0.04531	0.02738
-12.689	-0.02734	0.02188
-12.6875	0.08125	0.02531
-12.6859	-0.02891	0.02363
-12.6843	0.14219	0.02178
-12.6827	0.11484	0.02091
-12.6811	-0.00469	0.02144
-12.6794	-0.0125	0.02113
-12.6778	-0.07969	0.01813
-12.6762	-0.00234	0.02513
-12.6746	0.0125	0.018
-12.673	0.05547	0.02322
-12.6715	0.12578	0.02075
-12.6699	-0.12734	0.02397
-12.6683	-0.07109	0.01819
-12.6667	-0.03438	0.01859
-12.6651	-0.03828	0.02603
-12.6634	0.09063	0.02094
-12.6618	-0.01328	0.02125
-12.6602	-0.03438	0.02153
-12.6586	-0.02656	0.02266
-12.657	-0.09766	0.02009
-12.6555	0	0.02313
-12.6539	0.02578	0.02509
-12.6523	0.03906	0.02016
-12.6507	0.03906	0.02291
-12.6491	0.05078	0.02409
-12.6474	-0.02109	0.02419
-12.6458	-0.075	0.02741
-12.6442	-0.01328	0.02606
-12.6426	-0.01172	0.01609
-12.641	0.02656	0.02094
-12.6395	0.04375	0.02313
-12.6379	-0.09297	0.02378
-12.6363	0.01328	0.02384
-12.6347	-0.05625	0.025
-12.6331	-0.05391	0.02431
-12.6314	-0.06875	0.02319
-12.6298	-0.02031	0.02234
-12.6282	0.00703	0.02188
-12.6266	0.08516	0.02172
-12.625	0.00391	0.0265
-12.6235	-0.00391	0.02378
-12.6219	0.01094	0.01594
-12.6203	0.06719	0.02141
-12.6187	0.17656	0.02081
-12.6171	0.03594	0.02166
-12.6154	-0.00781	0.02547
-12.6138	-0.15547	0.02078
-12.6122	0.04063	0.02494
-12.6106	-0.00781	0.02294
-12.609	0.02734	0.02353
-12.6075	-0.03047	0.01644
-12.6059	-0.05938	0.02197
-12.6043	-0.01953	0.02256
-12.6027	0.06719	0.02375
-12.6011	0.03359	0.02016
-12.5994	-0.00625	0.02247
-12.5978	-0.02734	0.02284
-12.5962	-0.06797	0.02063
-12.5946	-0.01406	0.02544
-12.593	0.05938	0.02372
-12.5915	-0.05313	0.02356
-12.5899	-0.00625	0.01916
-12.5883	0.03203	0.023
-12.5867	0.03516	0.02313
-12.5851	-0.1125	0.02588
-12.5834	-0.05313	0.02519
-12.5818	-0.11172	0.01922
-12.5802	-0.04922	0.0225
-12.5786	-0.05391	0.02206
-12.577	-0.05391	0.01969
-12.5755	-0.02969	0.02647
-12.5739	0.00859	0.02297
-12.5723	0.0625	0.02059
-12.5707	0.03984	0.02169
-12.5691	0.07422	0.0215
-12.5674	0	0.02553
-12.5658	-0.10313	0.02603
-12.5642	0.02734	0.02281
-12.5626	-0.01875	0.01975
-12.561	-0.00234	0.02294
-12.5595	0.0625	0.02069
-12.5579	-0.07422	0.02425
-12.5563	-0.03359	0.02244
-12.5547	-0.05234	0.02666
-12.5531	-0.03203	0.02106
-12.5515	0.03672	0.02044
-12.5498	-0.00234	0.02534
-12.5482	-0.0375	0.02234
-12.5466	-0.03359	0.02213
-12.545	-0.1125	0.02406
-12.5434	0.05234	0.02875
-12.5419	0.00391	0.02584
-12.5403	-0.00703	0.02681
-12.5387	0.01719	0.02166
-12.5371	0.00391	0.01988
-12.5355	-0.09297	0.02578
-12.5338	-0.10781	0.02394
-12.5322	0.00391	0.02072
-12.5306	-0.09375	0.02272
-12.529	0.05859	0.02034
-12.5274	0.04922	0.01888
-12.5259	0.01875	0.02181
-12.5243	0.01641	0.01841
-12.5227	-0.03203	0.02328
-12.5211	-0.01328	0.02844
-12.5195	-0.08125	0.02284
-12.5178	-0.05078	0.02134
-12.5162	0.0125	0.02181
-12.5146	-0.025	0.0195
-12.513	-0.08359	0.02275
-12.5114	0.05859	0.02222
-12.5099	-0.00313	0.02269
-12.5083	-0.00391	0.02219
-12.5067	0	0.0235
-12.5051	0.00313	0.02575
-12.5035	0.03438	0.02316
-12.5018	-0.04922	0.02341
-12.5002	0.02656	0.02491
-12.4986	0.04063	0.02169
-12.497	0.07266	0.02122
-12.4954	-0.02969	0.02303
-12.4939	0.075	0.02816
-12.4923	-0.05547	0.02263
-12.4907	-0.04141	0.02756
-12.4891	0.17813	0.02225
-12.4875	-0.11172	0.02234
-12.4858	0.0125	0.02206
-12.4842	-0.06953	0.02369
-12.4826	0.01484	0.02266
-12.481	0.06406	0.01988
-12.4794	-0.01406	0.02475
-12.4779	0.10625	0.02672
-12.4763	0.02891	0.02556
-12.4747	-0.00313	0.02581
-12.4731	-0.04219	0.02394
-12.4715	-0.02734	0.02484
-12.4698	-0.02891	0.02484
-12.4682	-0.04297	0.02734
-12.4666	0.03828	0.02853
-12.465	0.00313	0.02156
-12.4634	-0.00703	0.02066
-12.4619	0.05234	0.02147
-12.4603	-0.18906	0.02181
-12.4587	-0.04766	0.02159
-12.4571	-0.01094	0.02588
-12.4555	0.00547	0.019
-12.4538	-0.08672	0.02113
-12.4522	0.07344	0.01813
-12.4506	-0.01641	0.02309
-12.449	-0.0875	0.02419
-12.4474	-0.0875	0.02366
-12.4459	0.01953	0.02081
-12.4443	0.06875	0.02075
-12.4427	0.06172	0.02222
-12.4411	0.02266	0.02263
-12.4395	0.0375	0.01809
-12.4378	-0.04297	0.02134
-12.4362	-0.09531	0.02538
-12.4346	-0.04922	0.02581
-12.433	-0.12344	0.02363
-12.4314	-0.02422	0.02784
-12.4299	-0.06094	0.02434
-12.4283	-0.12656	0.01881
-12.4267	-0.09063	0.02344
-12.4251	-0.09141	0.02053
-12.4235	0.01016	0.02275
-12.4218	-0.09688	0.024
-12.4202	-0.10547	0.02503
-12.4186	-0.1	0.02
-12.417	0.04766	0.02622
-12.4154	-0.09531	0.02625
-12.4139	-0.09531	0.02438
-12.4123	0.05	0.02431
-12.4107	0.06875	0.02053
-12.4091	-0.11484	0.01913
-12.4075	-0.08047	0.0225
-12.4058	-0.08828	0.02731
-12.4042	-0.01172	0.019
-12.4026	-0.01719	0.021
-12.401	-0.01172	0.02422
-12.3994	-0.06875	0.02128
-12.3979	0.03359	0.02266
-12.3963	0.00859	0.02328
-12.3947	-0.04922	0.02397
-12.3931	-0.03672	0.02591
-12.3915	0.025	0.02131
-12.3898	-0.11328	0.02281
-12.3882	-0.07188	0.02338
-12.3866	-0.14531	0.02247
-12.385	0.05703	0.02519
-12.3834	-0.18203	0.02284
-12.3819	-0.03438	0.02238
-12.3803	-0.01094	0.01794
-12.3787	-0.00156	0.02259
-12.3771	-0.18281	0.02144
-12.3755	-0.04063	0.02816
-12.3738	-0.03047	0.02509
-12.3722	0.09844	0.02309
-12.3706	-0.00859	0.02422
-12.369	-0.02109	0.0235
-12.3674	0.06797	0.02344
-12.3659	-0.01094	0.02306
-12.3643	-0.06875	0.02375
-12.3627	-0.05234	0.01828
-12.3611	-0.00469	0.02222
-12.3595	0.01484	0.02213
-12.3578	-0.02734	0.02256
-12.3562	0.05859	0.02738
-12.3546	-0.04141	0.02009
-12.353	-0.09531	0.02334
-12.3514	-0.09688	0.02256
-12.3498	-0.06016	0.02881
-12.3483	0.02266	0.02531
-12.3467	-0.10313	0.02225
-12.3451	0.00469	0.02209
-12.3435	0.09844	0.02419
-12.3419	-0.00391	0.024
-12.3402	0.14609	0.02259
-12.3386	0.01328	0.02013
-12.337	0.04531	0.02613
-12.3354	-0.07188	0.01975
-12.3338	-0.03828	0.02225
-12.3323	-0.00156	0.0225
-12.3307	-0.03672	0.01938
-12.3291	-0.03906	0.02475
-12.3275	0.02578	0.02281
-12.3259	-0.02891	0.01759
-12.3242	-0.08516	0.02644
-12.3226	-0.00234	0.02094
-12.321	0.00938	0.014
-12.3194	-0.06094	0.02581
-12.3178	-0.02031	0.02494
-12.3163	-0.04609	0.01941
-12.3147	0.03516	0.02366
-12.3131	-0.00781	0.02128
-12.3115	-0.08203	0.02575
-12.3099	-0.11875	0.02166
-12.3082	0.00313	0.02269
-12.3066	0.04531	0.02294
-12.305	-0.08281	0.02303
-12.3034	0.01172	0.01975
-12.3018	-0.01484	0.01503
-12.3003	-0.02188	0.02281
-12.2987	0.08203	0.02281
-12.2971	-0.03828	0.023
-12.2955	0.11484	0.022
-12.2939	-0.08828	0.02609
-12.2922	0.08281	0.01931
-12.2906	-0.11406	0.02219
-12.289	-0.05781	0.02244
-12.2874	-0.08906	0.026
-12.2858	0.03828	0.02559
-12.2843	0.06172	0.02097
-12.2827	-0.01016	0.02213
-12.2811	-0.0625	0.02356
-12.2795	0.07109	0.02128
-12.2779	-0.08047	0.01891
-12.2762	-0.02656	0.02134
-12.2746	0.06719	0.02778
-12.273	-0.01953	0.02297
-12.2714	-0.01953	0.02334
-12.2698	-0.04922	0.01853
-12.2683	-0.05938	0.02544
-12.2667	0.04375	0.02231
-12.2651	0.01172	0.02609
-12.2635	-0.125	0.02166
-12.2619	-0.09453	0.02025
-12.2602	-0.15313	0.02559
-12.2586	-0.08203	0.02538
-12.257	-0.05234	0.02181
-12.2554	-0.10078	0.02022
-12.2538	0.05391	0.01834
-12.2523	0.00469	0.02194
-12.2507	0.02578	0.02378
-12.2491	-0.10313	0.02556
-12.2475	0.00938	0.01931
-12.2459	-0.03828	0.02234
-12.2442	-0.05313	0.02666
-12.2426	-0.00391	0.02544
-12.241	-0.00469	0.02241
-12.2394	-0.02031	0.02247
-12.2378	0.05391	0.01531
-12.2363	0.00547	0.02022
-12.2347	0.03359	0.02206
-12.2331	-0.03281	0.02294
-12.2315	0.02734	0.02291
-12.2299	-0.02031	0.02463
-12.2282	-0.02813	0.02519
-12.2266	-0.17656	0.02475
-12.225	-0.10469	0.02259
-12.2234	-0.06484	0.02172
-12.2218	-0.0125	0.02347
-12.2203	-0.05703	0.02966
-12.2187	-0.0125	0.026
-12.2171	0.05078	0.02409
-12.2155	0.05391	0.02278
-12.2139	0.02266	0.01803
-12.2122	0.06719	0.01728
-12.2106	0.07578	0.02297
-12.209	0	0.02338
-12.2074	-0.02109	0.02188
-12.2058	-0.05234	0.02606
-12.2043	-0.06328	0.02159
-12.2027	-0.00313	0.02441
-12.2011	0.01797	0.02366
-12.1995	-0.05859	0.02244
-12.1979	-0.08047	0.02022
-12.1962	-0.06406	0.02131
-12.1946	0.04922	0.02219
-12.193	-0.05547	0.0205
-12.1914	-0.06016	0.02238
-12.1898	0.22266	0.02494
-12.1883	-0.00313	0.02422
-12.1867	-0.05859	0.02441
-12.1851	-0.07578	0.02163
-12.1835	0.00781	0.02116
-12.1819	-0.0625	0.02594
-12.1802	-0.0125	0.02031
-12.1786	0.01484	0.02306
-12.177	-0.08203	0.02328
-12.1754	0.01016	0.02591
-12.1738	0.01953	0.01916
-12.1723	0.12656	0.01784
-12.1707	-0.07266	0.02156
-12.1691	-0.02109	0.01909
-12.1675	-0.00781	0.02084
-12.1659	0.00859	0.02263
-12.1642	0.07578	0.02313
-12.1626	-0.12578	0.02731
-12.161	-0.14688	0.02266
-12.1594	-0.09297	0.02481
-12.1578	0.08203	0.02128
-12.1562	-0.03281	0.0235
-12.1547	0.05938	0.01813
-12.1531	-0.04375	0.02422
-12.1515	-0.03047	0.02388
-12.1499	0	0.02197
-12.1483	0.04688	0.02556
-12.1466	0.02422	0.01928
-12.145	0.02422	0.02413
-12.1434	-0.05859	0.02303
-12.1418	-0.03594	0.02413
-12.1402	0.01719	0.02094
-12.1387	0.03359	0.02216
-12.1371	0.09766	0.02369
-12.1355	0.12344	0.0235
-12.1339	0.00313	0.02453
-12.1323	0.03828	0.02141
-12.1306	-0.05078	0.01866
-12.129	0.01719	0.02256
-12.1274	-0.01484	0.01672
-12.1258	-0.10703	0.024
-12.1242	-0.02109	0.01841
-12.1227	-0.04063	0.02
-12.1211	0.01641	0.01519
-12.1195	-0.07813	0.02066
-12.1179	0.03516	0.02397
-12.1163	0.02734	0.02253
-12.1146	-0.07969	0.02894
-12.113	-0.0125	0.02309
-12.1114	-0.00234	0.02231
-12.1098	-0.08516	0.02263
-12.1082	0.02578	0.01878
-12.1067	-0.03828	0.02216
-12.1051	-0.12813	0.02256
-12.1035	-0.05703	0.02434
-12.1019	-0.09531	0.01981
-12.1003	0.05703	0.02231
-12.0986	0	0.02044
-12.097	0.01797	0.02497
-12.0954	-0.02656	0.02159
-12.0938	-0.0875	0.02025
-12.0922	0.08984	0.01909
-12.0907	-0.00469	0.02134
-12.0891	-0.01563	0.02231
-12.0875	-0.08984	0.02175
-12.0859	-0.07969	0.02241
-12.0843	-0.03516	0.02384
-12.0826	-0.11797	0.01666
-12.081	0.03125	0.0165
-12.0794	0.00078125	0.02356
-12.0778	-0.01016	0.02269
-12.0762	0.03984	0.02291
-12.0747	0.03203	0.02428
-12.0731	-0.05313	0.02031
-12.0715	0.09609	0.01875
-12.0699	-0.08438	0.02078
-12.0683	0.08438	0.019
-12.0666	-0.12891	0.02191
-12.065	0.07266	0.02253
-12.0634	-0.02891	0.02347
-12.0618	-0.03281	0.02434
-12.0602	-0.02344	0.02053
-12.0587	-0.11094	0.02041
-12.0571	-0.01875	0.02259
-12.0555	-0.02969	0.02225
-12.0539	-0.01797	0.0225
-12.0523	-0.06094	0.02156
-12.0506	-0.01719	0.02341
-12.049	-0.00078125	0.02331
-12.0474	0.07266	0.01881
-12.0458	0.01172	0.01934
-12.0442	0.03672	0.02772
-12.0427	0.04922	0.02131
-12.0411	-0.18906	0.02069
-12.0395	0.06641	0.02359
-12.0379	-0.14141	0.02278
-12.0363	-0.04063	0.02663
-12.0346	0.00703	0.02484
-12.033	-0.11172	0.02119
-12.0314	-0.06797	0.03084
-12.0298	-0.03594	0.01784
-12.0282	-0.03984	0.0215
-12.0267	-0.04609	0.02472
-12.0251	-0.07266	0.01928
-12.0235	0.05313	0.02297
-12.0219	-0.16328	0.02456
-12.0203	0.01094	0.02481
-12.0186	0	0.02834
-12.017	0.09766	0.02463
-12.0154	0.07031	0.02488
-12.0138	-0.06094	0.02391
-12.0122	0.0375	0.01981
-12.0107	0.00156	0.01978
-12.0091	-0.00313	0.02191
-12.0075	-0.03359	0.02053
-12.0059	-0.02266	0.018
-12.0043	-0.03047	0.02375
-12.0026	-0.125	0.02313
-12.001	-0.07891	0.021
-11.9994	-0.01328	0.01959
-11.9978	0.025	0.01944
-11.9962	-0.01484	0.02291
-11.9947	-0.03594	0.02194
-11.9931	-0.04688	0.02316
-11.9915	-0.05156	0.0215
-11.9899	0.08281	0.02069
-11.9883	0.07344	0.02306
-11.9866	-0.08359	0.01928
-11.985	-0.00938	0.01738
-11.9834	0.07109	0.01725
-11.9818	-0.03281	0.02375
-11.9802	-0.09766	0.02072
-11.9787	-0.06172	0.02363
-11.9771	0.05313	0.01978
-11.9755	-0.05938	0.01638
-11.9739	-0.02344	0.023
-11.9723	-0.05	0.02053
-11.9706	-0.06172	0.02375
-11.969	-0.05	0.02066
-11.9674	0.00547	0.02213
-11.9658	-0.03125	0.02122
-11.9642	-0.11484	0.02322
-11.9627	0.02031	0.02103
-11.9611	0.02734	0.01956
-11.9595	0.00078125	0.02275
-11.9579	-0.06016	0.02
-11.9563	-0.06875	0.02263
-11.9547	-0.05859	0.02156
-11.953	-0.05625	0.02084
-11.9514	-0.12422	0.01978
-11.9498	-0.02734	0.01484
-11.9482	-0.12656	0.02225
-11.9466	-0.00156	0.02288
-11.9451	-0.01016	0.0215
-11.9435	-0.04063	0.02656
-11.9419	-0.05391	0.02275
-11.9403	0.02188	0.01378
-11.9387	-0.03984	0.02441
-11.937	0.03281	0.02478
-11.9354	0.02031	0.01778
-11.9338	0.04688	0.02472
-11.9322	-0.03906	0.02031
-11.9306	-0.13359	0.02331
-11.9291	-0.11797	0.02491
-11.9275	-0.02891	0.024
-11.9259	0.03906	0.02384
-11.9243	-0.03984	0.02288
-11.9227	-0.00156	0.02131
-11.921	-0.00781	0.02181
-11.9194	-0.04219	0.02225
-11.9178	0.04531	0.02503
-11.9162	0.04688	0.02531
-11.9146	0.10781	0.01841
-11.9131	-0.01406	0.02122
-11.9115	0.01641	0.021
-11.9099	0.03516	0.02669
-11.9083	-0.11016	0.02913
-11.9067	-0.09219	0.02194
-11.905	0.15859	0.02531
-11.9034	-0.125	0.01859
[truncated: 163,753 more rows]

## Sheet: Fig.5f
Vout(V) 48*48 pixels
	1	2	3	4	5	6	7	8	9	10	11	12	13	14	15	16	17	18	19	20	21	22	23	24	25	26	27	28	29	30	31	32	33	34	35	36	37	38	39	40	41	42	43	44	45	46	47	48
48	0.368	0.374	0.37	0.37	0.37	0.369	0.368	0.37	0.37	0.37	0.374	0.368	0.368	0.38	0.368	0.37	0.38	0.374	0.38	0.374	0.368	0.374	0.368	0.368	0.38	0.37	0.374	0.368	0.37	0.368	0.368	0.37	0.38	0.37	0.369	0.37	0.374	0.368	0.38	0.37	0.369	0.374	0.37	0.369	0.462	0.45	0.455	0.368
47	0.368	0.37	0.38	0.37	0.38	0.374	0.374	0.38	0.368	0.374	0.38	0.369	0.374	0.374	0.368	0.37	0.368	0.38	0.374	0.368	0.369	0.38	0.368	0.368	0.368	0.374	0.45	0.452	0.462	0.374	0.369	0.37	0.369	0.369	0.37	0.368	0.374	0.374	0.368	0.37	0.37	0.374	0.37	0.369	0.45	0.45	0.452	0.374
46	0.369	0.374	0.368	0.374	0.369	0.38	0.368	0.38	0.37	0.369	0.38	0.368	0.368	0.37	0.368	0.368	0.368	0.37	0.38	0.448	0.45	0.46	0.368	0.374	0.369	0.374	0.452	0.455	0.462	0.369	0.374	0.37	0.368	0.38	0.369	0.369	0.369	0.37	0.38	0.374	0.45	0.462	0.46	0.368	0.452	0.46	0.455	0.368
45	0.368	0.37	0.368	0.37	0.38	0.37	0.369	0.368	0.368	0.368	0.368	0.368	0.369	0.368	0.38	0.368	0.374	0.37	0.368	0.45	0.462	0.452	0.368	0.369	0.38	0.374	0.462	0.455	0.462	0.368	0.38	0.374	0.369	0.369	0.368	0.374	0.368	0.37	0.374	0.368	0.462	0.452	0.455	0.374	0.37	0.37	0.368	0.368
44	0.369	0.37	0.38	0.369	0.37	0.368	0.37	0.374	0.368	0.368	0.374	0.374	0.368	0.368	0.368	0.37	0.369	0.368	0.369	0.452	0.46	0.462	0.368	0.369	0.368	0.37	0.38	0.38	0.368	0.37	0.368	0.37	0.369	0.37	0.368	0.368	0.368	0.37	0.374	0.37	0.448	0.452	0.46	0.369	0.368	0.368	0.38	0.374
43	0.369	0.369	0.37	0.38	0.368	0.368	0.368	0.37	0.38	0.368	0.37	0.369	0.374	0.368	0.455	0.589	0.704	0.694	0.695	0.688	0.59	0.455	0.368	0.37	0.369	0.37	0.448	0.59	0.695	0.704	0.694	0.692	0.587	0.455	0.38	0.369	0.38	0.368	0.37	0.368	0.38	0.368	0.374	0.374	0.368	0.368	0.369	0.38
42	0.368	0.374	0.37	0.45	0.462	0.455	0.38	0.368	0.38	0.374	0.38	0.374	0.38	0.455	0.692	0.93	1.03	1.045	1.032	1.038	0.925	0.806	0.581	0.455	0.452	0.59	0.806	0.936	1.03	1.038	1.038	1.031	0.925	0.692	0.46	0.374	0.38	0.368	0.369	0.374	0.369	0.368	0.368	0.374	0.368	0.369	0.37	0.38
41	0.374	0.369	0.374	0.448	0.448	0.455	0.368	0.368	0.38	0.369	0.368	0.369	0.462	0.704	1.042	1.136	1.18	1.18	1.21	1.249	1.197	1.08	0.939	0.805	0.791	0.93	1.097	1.149	1.195	1.18	1.195	1.185	1.136	1.03	0.688	0.448	0.368	0.37	0.368	0.368	0.368	0.368	0.368	0.368	0.38	0.374	0.368	0.38
40	0.369	0.374	0.368	0.462	0.45	0.448	0.369	0.37	0.369	0.37	0.38	0.462	0.692	1.03	1.155	1.18	1.185	1.2	1.21	1.258	1.26	1.24	1.155	1.1	1.092	1.143	1.193	1.2	1.2	1.195	1.193	1.195	1.193	1.146	1.038	0.688	0.452	0.369	0.368	0.374	0.374	0.37	0.369	0.368	0.368	0.37	0.369	0.38
39	0.37	0.369	0.374	0.37	0.369	0.38	0.38	0.37	0.374	0.369	0.455	0.701	1.038	1.136	1.21	1.21	1.258	1.278	1.32	1.307	1.282	1.24	1.195	1.195	1.185	1.195	1.193	1.249	1.278	1.299	1.285	1.246	1.185	1.258	1.197	1.14	0.695	0.462	0.369	0.37	0.38	0.38	0.368	0.38	0.37	0.38	0.369	0.368
38	0.38	0.369	0.368	0.37	0.38	0.368	0.374	0.374	0.369	0.37	0.581	0.939	1.155	1.193	1.195	1.258	1.307	1.367	1.382	1.348	1.307	1.249	1.2	1.185	1.195	1.193	1.26	1.32	1.366	1.386	1.374	1.299	1.24	1.261	1.261	1.207	0.925	0.587	0.38	0.374	0.37	0.369	0.38	0.38	0.38	0.369	0.37	0.368
37	0.38	0.368	0.368	0.368	0.369	0.38	0.374	0.37	0.369	0.37	0.701	1.045	1.2	1.185	1.253	1.32	1.382	1.435	1.478	1.447	1.382	1.299	1.258	1.195	1.195	1.26	1.314	1.386	1.446	1.482	1.435	1.382	1.299	1.31	1.267	1.249	1.031	0.704	0.455	0.448	0.452	0.38	0.37	0.374	0.369	0.368	0.455	0.58
36	0.37	0.38	0.374	0.368	0.369	0.369	0.374	0.37	0.368	0.38	0.688	1.032	1.2	1.185	1.272	1.365	1.434	1.466	1.47	1.486	1.434	1.365	1.282	1.185	1.21	1.282	1.358	1.435	1.467	1.472	1.47	1.442	1.367	1.272	1.18	1.185	1.032	0.695	0.46	0.452	0.46	0.369	0.38	0.38	0.369	0.374	0.448	0.581
35	0.374	0.368	0.368	0.37	0.374	0.38	0.368	0.452	0.589	0.701	0.924	1.097	1.18	1.185	1.317	1.385	1.432	1.46	1.47	1.47	1.432	1.38	1.317	1.193	1.21	1.307	1.38	1.486	1.46	1.478	1.434	1.432	1.367	1.307	1.21	1.21	1.097	0.925	0.787	0.704	0.58	0.369	0.368	0.37	0.38	0.368	0.448	0.581
34	0.37	0.37	0.37	0.369	0.368	0.37	0.452	0.694	0.925	1.038	1.097	1.15	1.193	1.21	1.32	1.382	1.428	1.445	1.434	1.434	1.432	1.363	1.32	1.21	1.2	1.299	1.385	1.44	1.44	1.432	1.45	1.445	1.385	1.317	1.195	1.185	1.192	1.1	1.136	0.936	0.695	0.462	0.368	0.368	0.374	0.368	0.374	0.374
33	0.374	0.368	0.369	0.368	0.369	0.455	0.695	1.042	1.143	1.195	1.21	1.2	1.2	1.193	1.282	1.351	1.424	1.45	1.434	1.428	1.432	1.367	1.32	1.21	1.18	1.305	1.38	1.432	1.432	1.44	1.44	1.424	1.348	1.267	1.18	1.2	1.261	1.258	1.256	1.136	1.032	0.694	0.448	0.368	0.37	0.374	0.38	0.368
32	0.374	0.368	0.368	0.37	0.452	0.694	1.031	1.15	1.18	1.193	1.185	1.21	1.185	1.2	1.24	1.32	1.411	1.45	1.432	1.432	1.45	1.385	1.317	1.185	1.193	1.32	1.382	1.45	1.44	1.434	1.434	1.407	1.342	1.249	1.18	1.193	1.259	1.249	1.261	1.21	1.155	1.032	0.704	0.45	0.368	0.37	0.37	0.38
31	0.374	0.374	0.368	0.374	0.58	0.936	1.15	1.18	1.24	1.267	1.299	1.263	1.24	1.195	1.185	1.285	1.358	1.434	1.445	1.445	1.434	1.363	1.314	1.18	1.195	1.305	1.376	1.428	1.432	1.434	1.434	1.348	1.278	1.18	1.185	1.258	1.282	1.299	1.263	1.253	1.256	1.187	1	0.581	0.374	0.368	0.37	0.368
30	0.38	0.368	0.374	0.45	0.791	1.085	1.195	1.24	1.317	1.348	1.363	1.37	1.305	1.253	1.185	1.249	1.32	1.376	1.442	1.45	1.432	1.351	1.267	1.195	1.21	1.278	1.348	1.438	1.434	1.434	1.363	1.305	1.24	1.193	1.26	1.317	1.367	1.38	1.348	1.317	1.29	1.259	1.12	0.787	0.462	0.368	0.368	0.368
29	0.368	0.368	0.374	0.581	0.925	1.155	1.18	1.267	1.367	1.432	1.445	1.434	1.363	1.299	1.253	1.185	1.26	1.305	1.367	1.367	1.358	1.32	1.26	1.185	1.2	1.24	1.314	1.37	1.382	1.351	1.305	1.26	1.185	1.253	1.305	1.367	1.438	1.428	1.434	1.348	1.31	1.261	1.187	0.936	0.581	0.368	0.38	0.462
28	0.368	0.368	0.37	0.692	1.032	1.18	1.2	1.317	1.382	1.47	1.473	1.478	1.43	1.37	1.282	1.2	1.185	1.26	1.278	1.305	1.282	1.246	1.185	1.195	1.193	1.2	1.249	1.285	1.317	1.282	1.26	1.185	1.246	1.307	1.386	1.431	1.473	1.466	1.478	1.386	1.307	1.2	1.18	1.031	0.701	0.455	0.448	0.59
27	0.369	0.37	0.368	0.701	1.038	1.21	1.185	1.317	1.376	1.473	1.47	1.46	1.445	1.403	1.342	1.24	1.195	1.2	1.18	1.195	1.18	1.261	1.307	1.351	1.348	1.312	1.267	1.185	1.195	1.185	1.193	1.193	1.282	1.365	1.435	1.478	1.46	1.473	1.473	1.403	1.305	1.185	1.193	1.032	0.692	0.448	0.448	0.581
26	0.38	0.368	0.369	0.695	1.038	1.21	1.195	1.299	1.385	1.473	1.47	1.482	1.466	1.431	1.348	1.272	1.193	1.193	1.195	1.259	1.317	1.385	1.42	1.449	1.453	1.425	1.363	1.307	1.256	1.18	1.193	1.193	1.32	1.382	1.47	1.472	1.467	1.467	1.46	1.407	1.32	1.21	1.2	1.045	0.695	0.455	0.452	0.455
25	0.368	0.368	0.369	0.701	1.03	1.21	1.193	1.272	1.351	1.442	1.44	1.46	1.46	1.478	1.376	1.305	1.193	1.185	1.249	1.351	1.42	1.492	1.523	1.552	1.554	1.52	1.467	1.415	1.33	1.258	1.193	1.18	1.317	1.382	1.428	1.486	1.466	1.486	1.438	1.348	1.267	1.21	1.18	1.032	0.688	0.38	0.368	0.37
24	0.368	0.374	0.368	0.59	0.93	1.149	1.195	1.258	1.317	1.382	1.43	1.486	1.466	1.435	1.367	1.267	1.195	1.259	1.351	1.449	1.53	1.536	1.542	1.542	1.564	1.557	1.552	1.516	1.461	1.33	1.261	1.18	1.278	1.358	1.432	1.47	1.486	1.427	1.363	1.32	1.26	1.185	1.15	0.939	0.587	0.37	0.38	0.374
23	0.58	0.58	0.452	0.448	0.787	1.092	1.185	1.18	1.24	1.32	1.367	1.434	1.445	1.412	1.342	1.249	1.259	1.344	1.459	1.53	1.55	1.552	1.536	1.554	1.554	1.554	1.536	1.554	1.53	1.446	1.351	1.261	1.24	1.34	1.409	1.428	1.442	1.382	1.307	1.258	1.185	1.185	1.1	0.8	0.455	0.374	0.374	0.374
22	0.573	0.573	0.452	0.369	0.581	0.924	1.143	1.2	1.185	1.24	1.317	1.351	1.376	1.349	1.278	1.256	1.344	1.435	1.49	1.545	1.552	1.552	1.542	1.557	1.552	1.55	1.552	1.552	1.554	1.526	1.449	1.34	1.259	1.263	1.342	1.376	1.37	1.314	1.26	1.185	1.18	1.143	0.939	0.58	0.38	0.368	0.374	0.369
21	0.587	0.58	0.462	0.374	0.45	0.695	1.032	1.136	1.195	1.185	1.246	1.282	1.305	1.263	1.258	1.32	1.42	1.513	1.545	1.539	1.552	1.552	1.55	1.57	1.552	1.567	1.564	1.552	1.567	1.567	1.532	1.453	1.351	1.296	1.32	1.349	1.317	1.253	1.195	1.2	1.155	1.045	0.694	0.452	0.374	0.38	0.46	0.455
20	0.38	0.38	0.369	0.368	0.374	0.45	0.692	1.032	1.143	1.193	1.195	1.258	1.26	1.26	1.249	1.385	1.488	1.557	1.526	1.537	1.552	1.564	1.564	1.57	1.554	1.557	1.554	1.567	1.552	1.57	1.55	1.523	1.422	1.305	1.272	1.278	1.282	1.195	1.185	1.195	1.088	0.787	0.46	0.369	0.37	0.368	0.452	0.462
19	0.369	0.368	0.38	0.374	0.37	0.369	0.452	0.704	0.925	1.1	1.155	1.24	1.24	1.29	1.337	1.457	1.53	1.542	1.552	1.554	1.57	1.552	1.55	1.554	1.552	1.543	1.557	1.55	1.552	1.55	1.564	1.57	1.488	1.385	1.31	1.263	1.278	1.149	1.085	1.038	0.805	0.573	0.368	0.369	0.368	0.37	0.455	0.46
18	0.38	0.368	0.368	0.38	0.369	0.37	0.37	0.46	0.58	0.939	1.097	1.258	1.253	1.349	1.42	1.53	1.554	1.554	1.554	1.557	1.55	1.564	1.55	1.55	1.557	1.557	1.526	1.536	1.536	1.564	1.552	1.55	1.523	1.42	1.32	1.24	1.24	1.097	0.936	0.701	0.573	0.46	0.368	0.38	0.368	0.37	0.374	0.368
17	0.368	0.37	0.369	0.369	0.38	0.38	0.38	0.369	0.368	0.704	1.03	1.195	1.21	1.337	1.459	1.55	1.554	1.542	1.542	1.536	1.552	1.564	1.552	1.554	1.567	1.57	1.542	1.552	1.543	1.55	1.536	1.552	1.536	1.453	1.351	1.195	1.185	1.042	0.695	0.368	0.462	0.452	0.462	0.369	0.369	0.368	0.369	0.369
16	0.37	0.368	0.369	0.368	0.462	0.45	0.46	0.368	0.368	0.688	1.032	1.185	1.21	1.337	1.453	1.554	1.554	1.567	1.57	1.55	1.552	1.567	1.554	1.552	1.567	1.552	1.552	1.543	1.557	1.55	1.552	1.536	1.542	1.446	1.348	1.2	1.195	1.032	0.688	0.368	0.45	0.452	0.448	0.374	0.368	0.369	0.38	0.37
15	0.368	0.368	0.369	0.38	0.462	0.452	0.462	0.374	0.368	0.701	1.03	1.2	1.18	1.33	1.446	1.567	1.554	1.55	1.552	1.567	1.567	1.567	1.552	1.554	1.554	1.552	1.552	1.57	1.564	1.554	1.536	1.552	1.542	1.459	1.337	1.195	1.21	1.03	0.695	0.368	0.462	0.452	0.45	0.369	0.38	0.368	0.368	0.38
14	0.38	0.374	0.37	0.368	0.45	0.45	0.45	0.368	0.368	0.701	1.05	1.24	1.258	1.344	1.446	1.554	1.554	1.554	1.564	1.552	1.552	1.564	1.567	1.554	1.552	1.55	1.57	1.552	1.55	1.55	1.55	1.564	1.57	1.457	1.344	1.21	1.195	1.032	0.692	0.374	0.369	0.369	0.368	0.38	0.368	0.37	0.368	0.37
13	0.374	0.369	0.368	0.369	0.369	0.374	0.368	0.368	0.369	0.695	1.05	1.26	1.253	1.34	1.453	1.564	1.564	1.57	1.57	1.55	1.523	1.498	1.449	1.459	1.449	1.457	1.478	1.53	1.552	1.55	1.564	1.554	1.554	1.459	1.337	1.21	1.18	1.038	0.695	0.374	0.368	0.368	0.37	0.374	0.37	0.38	0.368	0.369
12	0.374	0.374	0.37	0.374	0.368	0.37	0.368	0.374	0.38	0.694	1.06	1.26	1.258	1.312	1.415	1.53	1.567	1.53	1.478	1.461	1.422	1.376	1.351	1.33	1.34	1.33	1.38	1.425	1.459	1.478	1.53	1.554	1.532	1.413	1.317	1.18	1.21	1.032	0.701	0.369	0.374	0.38	0.368	0.37	0.369	0.374	0.369	0.368
11	0.38	0.368	0.37	0.368	0.369	0.369	0.368	0.368	0.38	0.704	1.045	1.2	1.195	1.258	1.34	1.422	1.449	1.422	1.363	1.344	1.312	1.259	1.195	1.21	1.259	1.267	1.32	1.312	1.337	1.385	1.415	1.446	1.425	1.33	1.267	1.2	1.18	1.03	0.701	0.368	0.374	0.368	0.368	0.369	0.368	0.374	0.374	0.374
10	0.374	0.369	0.374	0.374	0.368	0.368	0.369	0.374	0.38	0.59	0.936	1.136	1.185	1.185	1.256	1.317	1.337	1.312	1.249	1.18	1.21	1.193	1.18	1.185	1.267	1.256	1.249	1.195	1.2	1.267	1.312	1.351	1.314	1.259	1.195	1.195	1.195	1.032	0.694	0.374	0.369	0.455	0.455	0.45	0.369	0.368	0.369	0.38
9	0.369	0.368	0.369	0.374	0.368	0.37	0.368	0.368	0.368	0.448	0.692	1.045	1.136	1.185	1.21	1.21	1.2	1.193	1.18	1.193	1.136	1.098	1.031	1.031	1.136	1.13	1.115	1.149	1.195	1.185	1.2	1.185	1.2	1.185	1.193	1.21	1.155	0.936	0.58	0.368	0.374	0.448	0.452	0.45	0.462	0.452	0.452	0.37
8	0.38	0.374	0.369	0.455	0.45	0.462	0.368	0.368	0.368	0.368	0.589	0.798	1.092	1.136	1.195	1.18	1.195	1.18	1.149	1.098	0.936	0.805	0.688	0.688	0.694	0.704	0.787	0.925	1.098	1.146	1.185	1.185	1.21	1.195	1.143	1.097	0.939	0.701	0.452	0.37	0.38	0.455	0.462	0.462	0.455	0.455	0.448	0.38
7	0.37	0.38	0.38	0.587	0.581	0.589	0.369	0.374	0.38	0.37	0.45	0.59	0.805	0.924	1.045	1.031	1.031	1.038	0.924	0.806	0.587	0.46	0.369	0.369	0.374	0.368	0.452	0.573	0.791	0.936	1.042	1.03	1.042	1.03	0.93	0.787	0.589	0.46	0.374	0.369	0.369	0.38	0.368	0.368	0.448	0.46	0.45	0.368
6	0.37	0.369	0.37	0.58	0.587	0.59	0.45	0.45	0.452	0.374	0.45	0.45	0.581	0.59	0.704	0.701	0.704	0.688	0.573	0.452	0.368	0.368	0.369	0.374	0.368	0.38	0.374	0.37	0.45	0.587	0.695	0.694	0.692	0.692	0.59	0.462	0.37	0.374	0.37	0.374	0.38	0.38	0.368	0.368	0.368	0.38	0.37	0.37
5	0.374	0.37	0.369	0.448	0.46	0.45	0.452	0.455	0.462	0.368	0.38	0.38	0.368	0.37	0.37	0.374	0.37	0.37	0.368	0.374	0.37	0.368	0.374	0.369	0.37	0.368	0.369	0.38	0.374	0.368	0.374	0.46	0.45	0.45	0.368	0.369	0.37	0.368	0.369	0.368	0.46	0.448	0.589	0.455	0.46	0.369	0.368	0.38
4	0.462	0.462	0.46	0.374	0.368	0.368	0.46	0.45	0.462	0.368	0.368	0.37	0.37	0.37	0.374	0.38	0.38	0.368	0.38	0.374	0.369	0.37	0.374	0.369	0.368	0.374	0.374	0.368	0.368	0.369	0.374	0.455	0.45	0.46	0.38	0.374	0.369	0.368	0.368	0.38	0.45	0.455	0.589	0.462	0.452	0.368	0.368	0.38
3	0.455	0.452	0.452	0.368	0.38	0.368	0.374	0.368	0.368	0.368	0.368	0.369	0.368	0.368	0.369	0.368	0.374	0.369	0.374	0.369	0.368	0.37	0.368	0.368	0.369	0.374	0.37	0.462	0.452	0.452	0.368	0.45	0.455	0.448	0.369	0.369	0.368	0.37	0.462	0.462	0.587	0.452	0.59	0.45	0.46	0.37	0.38	0.368
2	0.452	0.448	0.452	0.369	0.37	0.369	0.368	0.374	0.38	0.37	0.368	0.369	0.368	0.369	0.38	0.369	0.369	0.374	0.37	0.369	0.374	0.368	0.369	0.368	0.368	0.374	0.368	0.448	0.455	0.455	0.368	0.368	0.368	0.374	0.38	0.374	0.374	0.368	0.46	0.455	0.455	0.37	0.374	0.37	0.38	0.37	0.374	0.369
1	0.38	0.374	0.368	0.368	0.369	0.368	0.38	0.374	0.374	0.37	0.369	0.374	0.368	0.369	0.37	0.369	0.37	0.37	0.37	0.368	0.374	0.374	0.37	0.374	0.369	0.369	0.38	0.448	0.448	0.455	0.369	0.37	0.374	0.368	0.368	0.368	0.374	0.369	0.455	0.462	0.462	0.374	0.38	0.368	0.38	0.38	0.46	0.452

## Sheet: Fig.5g
Vout(V) 48*48 pixels
	1	2	3	4	5	6	7	8	9	10	11	12	13	14	15	16	17	18	19	20	21	22	23	24	25	26	27	28	29	30	31	32	33	34	35	36	37	38	39	40	41	42	43	44	45	46	47	48
48	0.402	0.402	0.402	0.402	0.402	0.402	0.402	0.402	0.402	0.402	0.402	0.402	0.402	0.402	0.402	0.402	0.402	0.402	0.402	0.402	0.402	0.402	0.402	0.402	0.402	0.402	0.402	0.402	0.402	0.402	0.402	0.402	0.402	0.402	0.402	0.402	0.402	0.402	0.402	0.402	0.402	0.402	0.402	0.402	0.52	0.52	0.52	0.402
47	0.402	0.402	0.402	0.402	0.402	0.402	0.402	0.402	0.402	0.402	0.402	0.402	0.402	0.402	0.402	0.402	0.402	0.402	0.402	0.402	0.402	0.402	0.402	0.402	0.402	0.402	0.6	0.6	0.6	0.402	0.402	0.402	0.402	0.402	0.402	0.402	0.402	0.402	0.402	0.402	0.402	0.402	0.402	0.402	0.52	0.52	0.52	0.402
46	0.402	0.402	0.402	0.402	0.402	0.402	0.402	0.402	0.402	0.402	0.402	0.402	0.402	0.402	0.402	0.402	0.402	0.402	0.402	0.52	0.52	0.52	0.402	0.402	0.402	0.402	0.6	0.6	0.6	0.402	0.402	0.402	0.402	0.402	0.402	0.402	0.402	0.402	0.402	0.402	0.6	0.6	0.6	0.402	0.52	0.52	0.52	0.402
45	0.402	0.402	0.402	0.402	0.402	0.402	0.402	0.402	0.402	0.402	0.402	0.402	0.402	0.402	0.402	0.402	0.402	0.402	0.402	0.52	0.52	0.52	0.402	0.402	0.402	0.402	0.6	0.6	0.6	0.402	0.402	0.402	0.402	0.402	0.402	0.402	0.402	0.402	0.402	0.402	0.6	0.6	0.6	0.402	0.402	0.402	0.402	0.402
44	0.402	0.402	0.402	0.402	0.402	0.402	0.402	0.402	0.402	0.402	0.402	0.402	0.402	0.402	0.402	0.402	0.402	0.402	0.402	0.52	0.52	0.52	0.402	0.402	0.402	0.402	0.402	0.402	0.402	0.402	0.402	0.402	0.402	0.402	0.402	0.402	0.402	0.402	0.402	0.402	0.6	0.6	0.6	0.402	0.402	0.402	0.402	0.402
43	0.402	0.402	0.402	0.402	0.402	0.402	0.402	0.402	0.402	0.402	0.402	0.402	0.402	0.402	0.52	0.629	0.73	0.73	0.73	0.73	0.629	0.52	0.402	0.402	0.402	0.402	0.52	0.629	0.73	0.73	0.73	0.73	0.629	0.52	0.402	0.402	0.402	0.402	0.402	0.402	0.402	0.402	0.402	0.402	0.402	0.402	0.402	0.402
42	0.402	0.402	0.402	0.52	0.52	0.52	0.402	0.402	0.402	0.402	0.402	0.402	0.402	0.52	0.73	0.911	0.993	0.993	0.993	0.993	0.911	0.823	0.629	0.52	0.52	0.629	0.823	0.911	0.993	0.993	0.993	0.993	0.911	0.73	0.52	0.402	0.402	0.402	0.402	0.402	0.402	0.402	0.402	0.402	0.402	0.402	0.402	0.402
41	0.402	0.402	0.402	0.52	0.52	0.52	0.402	0.402	0.402	0.402	0.402	0.402	0.52	0.73	0.993	1.142	1.209	1.209	1.209	1.242	1.176	1.106	0.911	0.823	0.823	0.911	1.069	1.142	1.209	1.209	1.209	1.209	1.142	0.993	0.73	0.52	0.402	0.402	0.402	0.402	0.402	0.402	0.402	0.402	0.402	0.402	0.402	0.402
40	0.402	0.402	0.402	0.52	0.52	0.52	0.402	0.402	0.402	0.402	0.402	0.52	0.73	0.993	1.142	1.209	1.209	1.209	1.209	1.242	1.242	1.242	1.142	1.069	1.069	1.142	1.209	1.209	1.209	1.209	1.209	1.209	1.209	1.142	0.993	0.73	0.52	0.402	0.402	0.402	0.402	0.402	0.402	0.402	0.402	0.402	0.402	0.402
39	0.402	0.402	0.402	0.402	0.402	0.402	0.402	0.402	0.402	0.402	0.52	0.73	0.993	1.142	1.209	1.209	1.242	1.273	1.304	1.304	1.273	1.242	1.209	1.209	1.209	1.209	1.209	1.242	1.273	1.304	1.273	1.242	1.209	1.256	1.191	1.049	0.73	0.52	0.402	0.402	0.402	0.402	0.402	0.402	0.402	0.402	0.402	0.402
38	0.402	0.402	0.402	0.402	0.402	0.402	0.402	0.402	0.402	0.402	0.629	0.911	1.142	1.209	1.209	1.242	1.304	1.362	1.39	1.362	1.304	1.242	1.209	1.209	1.209	1.209	1.242	1.304	1.375	1.403	1.375	1.304	1.242	1.256	1.256	1.191	0.911	0.629	0.402	0.402	0.402	0.402	0.402	0.402	0.402	0.402	0.402	0.402
37	0.402	0.402	0.402	0.402	0.402	0.402	0.402	0.402	0.402	0.402	0.73	0.993	1.209	1.209	1.242	1.304	1.39	1.456	1.482	1.456	1.39	1.304	1.242	1.209	1.209	1.242	1.304	1.403	1.468	1.493	1.456	1.39	1.304	1.287	1.256	1.256	0.993	0.73	0.52	0.52	0.52	0.402	0.402	0.402	0.402	0.402	0.52	0.629
36	0.402	0.402	0.402	0.402	0.402	0.402	0.402	0.402	0.402	0.402	0.73	0.993	1.209	1.209	1.273	1.362	1.444	1.482	1.482	1.482	1.444	1.362	1.273	1.209	1.209	1.273	1.362	1.456	1.493	1.493	1.482	1.444	1.362	1.273	1.209	1.209	0.993	0.73	0.52	0.52	0.52	0.402	0.402	0.402	0.402	0.402	0.52	0.629
35	0.402	0.402	0.402	0.402	0.402	0.402	0.402	0.52	0.629	0.73	0.911	1.069	1.209	1.209	1.304	1.39	1.47	1.482	1.482	1.482	1.47	1.39	1.304	1.209	1.209	1.304	1.39	1.482	1.482	1.482	1.47	1.47	1.39	1.304	1.209	1.209	1.069	0.911	0.823	0.73	0.629	0.402	0.402	0.402	0.402	0.402	0.52	0.629
34	0.402	0.402	0.402	0.402	0.402	0.402	0.52	0.73	0.911	0.993	1.069	1.142	1.209	1.209	1.304	1.39	1.47	1.47	1.47	1.47	1.47	1.39	1.304	1.209	1.209	1.304	1.39	1.47	1.47	1.47	1.47	1.47	1.39	1.304	1.209	1.209	1.191	1.122	1.049	0.911	0.73	0.52	0.402	0.402	0.402	0.402	0.402	0.402
33	0.402	0.402	0.402	0.402	0.402	0.52	0.73	0.993	1.142	1.209	1.209	1.209	1.209	1.209	1.273	1.362	1.444	1.47	1.47	1.47	1.47	1.39	1.304	1.209	1.209	1.304	1.39	1.47	1.47	1.47	1.47	1.444	1.362	1.273	1.209	1.209	1.256	1.256	1.256	1.142	0.993	0.73	0.52	0.402	0.402	0.402	0.402	0.402
32	0.402	0.402	0.402	0.402	0.52	0.73	0.993	1.142	1.209	1.209	1.209	1.209	1.209	1.209	1.242	1.333	1.418	1.47	1.47	1.47	1.47	1.39	1.304	1.209	1.209	1.304	1.39	1.47	1.47	1.47	1.47	1.418	1.333	1.242	1.209	1.209	1.256	1.256	1.256	1.209	1.142	0.993	0.73	0.52	0.402	0.402	0.402	0.402
31	0.402	0.402	0.402	0.402	0.629	0.911	1.142	1.209	1.242	1.273	1.304	1.273	1.242	1.209	1.209	1.273	1.362	1.444	1.47	1.47	1.47	1.39	1.304	1.209	1.209	1.304	1.39	1.47	1.47	1.47	1.444	1.362	1.273	1.209	1.209	1.242	1.273	1.304	1.273	1.242	1.256	1.191	0.971	0.629	0.402	0.402	0.402	0.402
30	0.402	0.402	0.402	0.52	0.823	1.069	1.209	1.242	1.304	1.362	1.39	1.362	1.304	1.242	1.209	1.242	1.304	1.39	1.444	1.47	1.444	1.362	1.273	1.209	1.209	1.273	1.362	1.444	1.47	1.444	1.39	1.304	1.242	1.209	1.242	1.304	1.362	1.39	1.362	1.304	1.287	1.256	1.122	0.823	0.52	0.402	0.402	0.402
29	0.402	0.402	0.402	0.629	0.911	1.142	1.209	1.273	1.362	1.444	1.47	1.444	1.39	1.304	1.242	1.209	1.242	1.304	1.362	1.39	1.362	1.304	1.242	1.209	1.209	1.242	1.304	1.362	1.39	1.362	1.304	1.242	1.209	1.242	1.304	1.39	1.444	1.47	1.444	1.362	1.317	1.256	1.191	0.911	0.629	0.402	0.402	0.52
28	0.402	0.402	0.402	0.73	0.993	1.209	1.209	1.304	1.39	1.482	1.482	1.482	1.444	1.362	1.273	1.209	1.209	1.242	1.273	1.304	1.273	1.242	1.209	1.209	1.209	1.209	1.242	1.273	1.304	1.273	1.242	1.209	1.242	1.304	1.403	1.456	1.482	1.482	1.482	1.403	1.304	1.209	1.209	0.993	0.73	0.52	0.52	0.629
27	0.402	0.402	0.402	0.73	0.993	1.209	1.209	1.304	1.39	1.482	1.482	1.482	1.47	1.418	1.333	1.242	1.209	1.209	1.209	1.209	1.209	1.256	1.301	1.344	1.344	1.301	1.256	1.209	1.209	1.209	1.209	1.209	1.273	1.362	1.456	1.482	1.482	1.482	1.482	1.403	1.304	1.209	1.209	0.993	0.73	0.52	0.52	0.629
26	0.402	0.402	0.402	0.73	0.993	1.209	1.209	1.304	1.39	1.482	1.482	1.493	1.482	1.456	1.362	1.273	1.209	1.209	1.209	1.256	1.301	1.385	1.425	1.463	1.463	1.425	1.385	1.301	1.256	1.209	1.209	1.209	1.304	1.39	1.482	1.493	1.493	1.493	1.482	1.403	1.304	1.209	1.209	0.993	0.73	0.52	0.52	0.52
25	0.402	0.402	0.402	0.73	0.993	1.209	1.209	1.273	1.362	1.444	1.47	1.482	1.482	1.482	1.39	1.304	1.209	1.209	1.256	1.344	1.425	1.5	1.536	1.57	1.57	1.525	1.489	1.413	1.344	1.256	1.209	1.209	1.304	1.39	1.47	1.482	1.482	1.482	1.444	1.362	1.273	1.209	1.209	0.993	0.73	0.402	0.402	0.402
24	0.402	0.402	0.402	0.629	0.911	1.142	1.209	1.242	1.304	1.39	1.444	1.482	1.482	1.456	1.362	1.273	1.209	1.256	1.344	1.463	1.536	1.559	1.559	1.559	1.57	1.559	1.559	1.525	1.463	1.344	1.256	1.209	1.273	1.362	1.444	1.482	1.482	1.456	1.39	1.304	1.242	1.209	1.142	0.911	0.629	0.402	0.402	0.402
23	0.629	0.629	0.52	0.52	0.823	1.069	1.209	1.209	1.242	1.304	1.39	1.444	1.47	1.418	1.333	1.242	1.256	1.344	1.463	1.536	1.57	1.559	1.559	1.559	1.57	1.559	1.559	1.559	1.536	1.463	1.344	1.256	1.242	1.333	1.418	1.47	1.444	1.39	1.304	1.242	1.209	1.209	1.069	0.823	0.52	0.402	0.402	0.402
22	0.629	0.629	0.52	0.402	0.629	0.911	1.142	1.209	1.209	1.242	1.304	1.362	1.39	1.333	1.273	1.256	1.344	1.452	1.514	1.549	1.559	1.559	1.559	1.559	1.57	1.57	1.57	1.57	1.57	1.536	1.463	1.344	1.256	1.273	1.333	1.39	1.362	1.304	1.242	1.209	1.209	1.142	0.911	0.629	0.402	0.402	0.402	0.402
21	0.629	0.629	0.52	0.402	0.52	0.73	0.993	1.142	1.209	1.209	1.242	1.273	1.304	1.273	1.242	1.301	1.425	1.525	1.549	1.549	1.559	1.57	1.57	1.57	1.57	1.57	1.57	1.57	1.57	1.57	1.536	1.463	1.344	1.287	1.304	1.333	1.304	1.242	1.209	1.209	1.142	0.993	0.73	0.52	0.402	0.402	0.6	0.6
20	0.402	0.402	0.402	0.402	0.402	0.52	0.73	0.993	1.142	1.209	1.209	1.242	1.242	1.242	1.256	1.385	1.5	1.559	1.549	1.549	1.559	1.57	1.57	1.57	1.559	1.559	1.559	1.57	1.57	1.57	1.57	1.536	1.425	1.301	1.273	1.273	1.273	1.209	1.209	1.209	1.069	0.823	0.52	0.402	0.402	0.402	0.6	0.6
19	0.402	0.402	0.402	0.402	0.402	0.402	0.52	0.73	0.911	1.069	1.142	1.242	1.242	1.287	1.344	1.463	1.536	1.559	1.559	1.559	1.57	1.57	1.57	1.57	1.559	1.559	1.559	1.57	1.57	1.57	1.57	1.57	1.5	1.385	1.317	1.273	1.273	1.142	1.069	0.993	0.823	0.629	0.402	0.402	0.402	0.402	0.6	0.6
18	0.402	0.402	0.402	0.402	0.402	0.402	0.402	0.52	0.629	0.911	1.069	1.242	1.242	1.331	1.425	1.536	1.57	1.559	1.559	1.559	1.57	1.57	1.57	1.57	1.559	1.559	1.549	1.559	1.559	1.57	1.57	1.57	1.536	1.425	1.331	1.242	1.242	1.069	0.911	0.73	0.629	0.52	0.402	0.402	0.402	0.402	0.402	0.402
17	0.402	0.402	0.402	0.402	0.402	0.402	0.402	0.402	0.402	0.73	0.993	1.209	1.209	1.344	1.463	1.57	1.57	1.559	1.559	1.559	1.57	1.57	1.57	1.57	1.57	1.57	1.559	1.559	1.559	1.57	1.559	1.559	1.559	1.463	1.344	1.209	1.209	0.993	0.73	0.402	0.52	0.52	0.52	0.402	0.402	0.402	0.402	0.402
16	0.402	0.402	0.402	0.402	0.52	0.52	0.52	0.402	0.402	0.73	0.993	1.209	1.209	1.344	1.463	1.57	1.57	1.57	1.57	1.57	1.57	1.57	1.57	1.57	1.57	1.57	1.559	1.559	1.559	1.57	1.559	1.559	1.559	1.463	1.344	1.209	1.209	0.993	0.73	0.402	0.52	0.52	0.52	0.402	0.402	0.402	0.402	0.402
15	0.402	0.402	0.402	0.402	0.52	0.52	0.52	0.402	0.402	0.73	0.993	1.209	1.209	1.344	1.463	1.57	1.57	1.57	1.57	1.57	1.57	1.57	1.57	1.57	1.57	1.57	1.57	1.57	1.57	1.57	1.559	1.559	1.559	1.463	1.344	1.209	1.209	0.993	0.73	0.402	0.52	0.52	0.52	0.402	0.402	0.402	0.402	0.402
14	0.402	0.402	0.402	0.402	0.52	0.52	0.52	0.402	0.402	0.73	1.032	1.242	1.242	1.344	1.463	1.57	1.57	1.57	1.57	1.57	1.57	1.57	1.57	1.57	1.57	1.57	1.57	1.57	1.57	1.57	1.57	1.57	1.57	1.463	1.344	1.209	1.209	0.993	0.73	0.402	0.402	0.402	0.402	0.402	0.402	0.402	0.402	0.402
13	0.402	0.402	0.402	0.402	0.402	0.402	0.402	0.402	0.402	0.73	1.032	1.242	1.242	1.344	1.463	1.57	1.57	1.57	1.57	1.57	1.536	1.5	1.463	1.463	1.463	1.463	1.5	1.536	1.57	1.57	1.57	1.57	1.57	1.463	1.344	1.209	1.209	0.993	0.73	0.402	0.402	0.402	0.402	0.402	0.402	0.402	0.402	0.402
12	0.402	0.402	0.402	0.402	0.402	0.402	0.402	0.402	0.402	0.73	1.032	1.242	1.242	1.301	1.425	1.536	1.57	1.536	1.5	1.463	1.425	1.385	1.344	1.344	1.344	1.344	1.385	1.425	1.463	1.5	1.536	1.57	1.536	1.425	1.301	1.209	1.209	0.993	0.73	0.402	0.402	0.402	0.402	0.402	0.402	0.402	0.402	0.402
11	0.402	0.402	0.402	0.402	0.402	0.402	0.402	0.402	0.402	0.73	0.993	1.209	1.209	1.256	1.344	1.425	1.463	1.425	1.385	1.344	1.301	1.256	1.209	1.209	1.256	1.256	1.301	1.301	1.344	1.385	1.425	1.463	1.425	1.344	1.256	1.209	1.209	0.993	0.73	0.402	0.402	0.402	0.402	0.402	0.402	0.402	0.402	0.402
10	0.402	0.402	0.402	0.402	0.402	0.402	0.402	0.402	0.402	0.629	0.911	1.142	1.209	1.209	1.256	1.301	1.344	1.301	1.256	1.209	1.209	1.209	1.209	1.209	1.256	1.256	1.256	1.209	1.209	1.256	1.301	1.344	1.301	1.256	1.209	1.209	1.209	0.993	0.73	0.402	0.402	0.6	0.6	0.6	0.402	0.402	0.402	0.402
9	0.402	0.402	0.402	0.402	0.402	0.402	0.402	0.402	0.402	0.52	0.73	0.993	1.142	1.209	1.209	1.209	1.209	1.209	1.209	1.209	1.142	1.069	0.993	0.993	1.049	1.049	1.122	1.142	1.209	1.209	1.209	1.209	1.209	1.209	1.209	1.209	1.142	0.911	0.629	0.402	0.402	0.6	0.6	0.6	0.52	0.52	0.52	0.402
8	0.402	0.402	0.402	0.52	0.52	0.52	0.402	0.402	0.402	0.402	0.629	0.823	1.069	1.142	1.209	1.209	1.209	1.209	1.142	1.069	0.911	0.823	0.73	0.73	0.73	0.73	0.823	0.911	1.069	1.142	1.209	1.209	1.209	1.209	1.142	1.069	0.911	0.73	0.52	0.402	0.402	0.6	0.6	0.6	0.52	0.52	0.52	0.402
7	0.402	0.402	0.402	0.629	0.629	0.629	0.402	0.402	0.402	0.402	0.52	0.629	0.823	0.911	0.993	0.993	0.993	0.993	0.911	0.823	0.629	0.52	0.402	0.402	0.402	0.402	0.52	0.629	0.823	0.911	0.993	0.993	0.993	0.993	0.911	0.823	0.629	0.52	0.402	0.402	0.402	0.402	0.402	0.402	0.52	0.52	0.52	0.402
6	0.402	0.402	0.402	0.629	0.629	0.629	0.52	0.52	0.52	0.402	0.52	0.52	0.629	0.629	0.73	0.73	0.73	0.73	0.629	0.52	0.402	0.402	0.402	0.402	0.402	0.402	0.402	0.402	0.52	0.629	0.73	0.73	0.73	0.73	0.629	0.52	0.402	0.402	0.402	0.402	0.402	0.402	0.402	0.402	0.402	0.402	0.402	0.402
5	0.402	0.402	0.402	0.52	0.52	0.52	0.52	0.52	0.52	0.402	0.402	0.402	0.402	0.402	0.402	0.402	0.402	0.402	0.402	0.402	0.402	0.402	0.402	0.402	0.402	0.402	0.402	0.402	0.402	0.402	0.402	0.52	0.52	0.52	0.402	0.402	0.402	0.402	0.402	0.402	0.52	0.52	0.629	0.52	0.52	0.402	0.402	0.402
4	0.6	0.6	0.6	0.402	0.402	0.402	0.52	0.52	0.52	0.402	0.402	0.402	0.402	0.402	0.402	0.402	0.402	0.402	0.402	0.402	0.402	0.402	0.402	0.402	0.402	0.402	0.402	0.402	0.402	0.402	0.402	0.52	0.52	0.52	0.402	0.402	0.402	0.402	0.402	0.402	0.52	0.52	0.629	0.52	0.52	0.402	0.402	0.402
3	0.6	0.6	0.6	0.402	0.402	0.402	0.402	0.402	0.402	0.402	0.402	0.402	0.402	0.402	0.402	0.402	0.402	0.402	0.402	0.402	0.402	0.402	0.402	0.402	0.402	0.402	0.402	0.6	0.6	0.6	0.402	0.52	0.52	0.52	0.402	0.402	0.402	0.402	0.6	0.6	0.703	0.52	0.629	0.52	0.52	0.402	0.402	0.402
2	0.6	0.6	0.6	0.402	0.402	0.402	0.402	0.402	0.402	0.402	0.402	0.402	0.402	0.402	0.402	0.402	0.402	0.402	0.402	0.402	0.402	0.402	0.402	0.402	0.402	0.402	0.402	0.6	0.6	0.6	0.402	0.402	0.402	0.402	0.402	0.402	0.402	0.402	0.6	0.6	0.6	0.402	0.402	0.402	0.402	0.402	0.402	0.402
1	0.402	0.402	0.402	0.402	0.402	0.402	0.402	0.402	0.402	0.402	0.402	0.402	0.402	0.402	0.402	0.402	0.402	0.402	0.402	0.402	0.402	0.402	0.402	0.402	0.402	0.402	0.402	0.6	0.6	0.6	0.402	0.402	0.402	0.402	0.402	0.402	0.402	0.402	0.6	0.6	0.6	0.402	0.402	0.402	0.402	0.402	0.52	0.52

## Sheet: Fig.5h
Power consumption	Power per MAC (uW)	Power per MAC (uW)
noise reduction	11154	493
